# Supplementary material for: Optimizing SureQuant for Targeted Peptide Quantification: a Technical Comparison with PRM and SWATH-MS Methods
Source: Anal Chem. 2024 Oct 28;96(45):18061–9. doi: 10.1021/acs.analchem.4c03622 (PMC11561883; doi:10.1021/acs.analchem.4c03622)
Supplement: Supplementary file 2 — ac4c03622_si_002.xlsx [file ac4c03622_si_002.xlsx]

## Sheet: Table Reference List
Supporting information to
Optimizing SureQuant for Targeted Peptide Quantification: A Technical Comparison with PRM and SWATH-MS Methods
Table Reference List
Table S1.1	326 SIL peptides used in this study
Table S1.2	Method parameters for targeted analysis of the 326 SIL peptides including charge state, mass offset, and transition lists.
Table S2	Extended list of selected peptides, including their precursor m/z values and intensity thresholds. A cross (×) indicates the inclusion of a specific peptide in the corresponding panel (50, 100, 200, 400, 800, or 1600 peptides).
Table S3	List of peptides with their respective modifications and corresponding intensity thresholds tested under each condition. The conditions include the specific intensity threshold, 5x lower than the specific intensity threshold, and 25x lower than the specific intensity threshold.
Table S4.1	SureQuant settings used for the measurement of 24 selected peptides
Table S4.2	PRM settings used for the measurement of 24 selected peptides
Table S5	CalibraCurve results for three peptides, showing the coefficient of variation (CV) and average percent bias (PBav) for both PRM and SureQuant.
Table S6	List of cycle times (ms) for each target at various resolutions. Colors indicate when the cycle time exceeds the maximum MS cycle time of 0.8 seconds.
Table S7.1	MSstats output of SWATH analysis of time-course experiment.
Table S7.2	Metada from SWATH analysis of time-course experiment
Table S8.1	MSstats output of SWATH analysis of time-point 6 for different amounts of S. aureus injected on column.
Table S8.2	Metadata of SWATH analysis of time-point 6 for different amounts of S. aureus injected on column
Table S10.1	Comparison of log2 fold changes between SureQuant (with 25 ng of spiked-in S. aureus) and SWATH-MS from the initial analysis of pure S. aureus samples treated with ciprofloxacin.
Table S10.2	Comparison of log2 fold changes between SureQuant (with 5 ng of spiked-in S. aureus) and SWATH-MS from the initial analysis of pure S. aureus samples treated with ciprofloxacin.
Table S10.3	Comparison of log2 fold changes between SureQuant (with 1 ng of spiked-in S. aureus) and SWATH-MS from the initial analysis of pure S. aureus samples treated with ciprofloxacin.
Table S11.1	Comparison of log2 fold changes between SWATH-MS (with 25 ng of spiked-in S. aureus) and SWATH-MS from the initial analysis of pure S. aureus samples treated with ciprofloxacin.
Table S11.2	Comparison of log2 fold changes between SWATH-MS (with 5 ng of spiked-in S. aureus) and SWATH-MS from the initial analysis of pure S. aureus samples treated with ciprofloxacin.
Table S11.3	Comparison of log2 fold changes between SWATH-MS (with 1 ng of spiked-in S. aureus) and SWATH-MS from the initial analysis of pure S. aureus samples treated with ciprofloxacin.

## Sheet: Table S1.1
Table S1.1	Sequence information for the 326 SIL peptides used in this study, including their corresponding protein accession numbers, gene names, and protein descriptions. Peptides highlighted in red represent the 23 SIL peptides used in the initial analysis.
Peptide #	Peptide Sequence	Heavy Peptide Sequence	UniProt ID	Gene	Protein description		Modifications key
Peptide 1	TDFAVTNGGGIR	TDFAVTNGGGIR[+10]	Q2G253	adsA	Gram-positive cocci surface proteins LPxTG domain-containing protein OS=Staphylococcus aureus (strain NCTC 8325 / PS 47) OX=93061 GN=SAOUHSC_00025 PE=3 SV=1		K[+8] = Isotopically labeled Lysine
Peptide 2	AHAVTTIDK	AHAVTTIDK[+8]	Q2G253	adsA	Gram-positive cocci surface proteins LPxTG domain-containing protein OS=Staphylococcus aureus (strain NCTC 8325 / PS 47) OX=93061 GN=SAOUHSC_00025 PE=3 SV=1		R[+10] = Isotopically labeled Arginine
Peptide 3	AQTAEVIIPNNTIDFK	AQTAEVIIPNNTIDFK[+8]	Q2G253	adsA	Gram-positive cocci surface proteins LPxTG domain-containing protein OS=Staphylococcus aureus (strain NCTC 8325 / PS 47) OX=93061 GN=SAOUHSC_00025 PE=3 SV=1		C[+57] = Carboxyamidomethylcysteine
Peptide 4	DVENVTPNK	DVENVTPNK[+8]	Q2G253	adsA	Gram-positive cocci surface proteins LPxTG domain-containing protein OS=Staphylococcus aureus (strain NCTC 8325 / PS 47) OX=93061 GN=SAOUHSC_00025 PE=3 SV=1
Peptide 5	PAVSEQPAK	PAVSEQPAK[+8]	Q2G253	adsA	Gram-positive cocci surface proteins LPxTG domain-containing protein OS=Staphylococcus aureus (strain NCTC 8325 / PS 47) OX=93061 GN=SAOUHSC_00025 PE=3 SV=1
Peptide 6	TIEGATVSSK	TIEGATVSSK[+8]	Q2G253	adsA	Gram-positive cocci surface proteins LPxTG domain-containing protein OS=Staphylococcus aureus (strain NCTC 8325 / PS 47) OX=93061 GN=SAOUHSC_00025 PE=3 SV=1
Peptide 7	ELSQLDDR	ELSQLDDR[+10]	Q2FWM4	agrA	Accessory gene regulator protein A OS=Staphylococcus aureus (strain NCTC 8325 / PS 47) OX=93061 GN=SAOUHSC_02265 PE=4 SV=1
Peptide 8	DNSVETIELK	DNSVETIELK[+8]	Q2FWM4	agrA	Accessory gene regulator protein A OS=Staphylococcus aureus (strain NCTC 8325 / PS 47) OX=93061 GN=SAOUHSC_02265 PE=4 SV=1
Peptide 9	NNLDHIQFLQVR	NNLDHIQFLQVR[+10]	Q2FWM7	agrB	Accessory gene regulator protein B OS=Staphylococcus aureus (strain NCTC 8325 / PS 47) OX=93061 GN=agrB PE=3 SV=1
Peptide 10	IDQFATYLQK	IDQFATYLQK[+8]	Q2FWM7	agrB	Accessory gene regulator protein B OS=Staphylococcus aureus (strain NCTC 8325 / PS 47) OX=93061 GN=agrB PE=3 SV=1
Peptide 11	NFDVLDEATGLAQR	NFDVLDEATGLAQR[+10]	P0A0B7	ahpC	Alkyl hydroperoxide reductase C OS=Staphylococcus aureus (strain NCTC 8325 / PS 47) OX=93061 GN=ahpC PE=1 SV=1
Peptide 12	EVTQEDLK	EVTQEDLK[+8]	P0A0B7	ahpC	Alkyl hydroperoxide reductase C OS=Staphylococcus aureus (strain NCTC 8325 / PS 47) OX=93061 GN=ahpC PE=1 SV=1
Peptide 13	GFIFVEDAGR	GFIFVEDAGR[+10]	Q2FZA9	arcC1	Carbamate kinase 1 OS=Staphylococcus aureus (strain NCTC 8325 / PS 47) OX=93061 GN=arcC1 PE=3 SV=1
Peptide 14	NDTLVIAAGGGGIPVIR	NDTLVIAAGGGGIPVIR[+10]	Q2FZA9	arcC1	Carbamate kinase 1 OS=Staphylococcus aureus (strain NCTC 8325 / PS 47) OX=93061 GN=arcC1 PE=3 SV=1
Peptide 15	GSVLITSLNELDAALEGK	GSVLITSLNELDAALEGK[+8]	Q2FZA9	arcC1	Carbamate kinase 1 OS=Staphylococcus aureus (strain NCTC 8325 / PS 47) OX=93061 GN=arcC1 PE=3 SV=1
Peptide 16	IEAAISFIENNPK	IEAAISFIENNPK[+8]	Q2FZA9	arcC1	Carbamate kinase 1 OS=Staphylococcus aureus (strain NCTC 8325 / PS 47) OX=93061 GN=arcC1 PE=3 SV=1
Peptide 17	SLVGLITK	SLVGLITK[+8]	Q2FZA9	arcC1	Carbamate kinase 1 OS=Staphylococcus aureus (strain NCTC 8325 / PS 47) OX=93061 GN=arcC1 PE=3 SV=1
Peptide 18	TTNVDELK	TTNVDELK[+8]	Q2FZA9	arcC1	Carbamate kinase 1 OS=Staphylococcus aureus (strain NCTC 8325 / PS 47) OX=93061 GN=arcC1 PE=3 SV=1
Peptide 19	VVPSPQPISIIELESIK	VVPSPQPISIIELESIK[+8]	Q2FZA9	arcC1	Carbamate kinase 1 OS=Staphylococcus aureus (strain NCTC 8325 / PS 47) OX=93061 GN=arcC1 PE=3 SV=1
Peptide 20	YIDENQFAK	YIDENQFAK[+8]	Q2FZA9	arcC1	Carbamate kinase 1 OS=Staphylococcus aureus (strain NCTC 8325 / PS 47) OX=93061 GN=arcC1 PE=3 SV=1
Peptide 21	PLFDSPAR	PLFDSPAR[+10]	Q7X2S2	arcC2	Carbamate kinase 2 OS=Staphylococcus aureus (strain NCTC 8325 / PS 47) OX=93061 GN=arcC2 PE=3 SV=1
Peptide 22	VVASPLPQSILEHQLIR	VVASPLPQSILEHQLIR[+10]	Q7X2S2	arcC2	Carbamate kinase 2 OS=Staphylococcus aureus (strain NCTC 8325 / PS 47) OX=93061 GN=arcC2 PE=3 SV=1
Peptide 23	EEVEELQK	EEVEELQK[+8]	Q7X2S2	arcC2	Carbamate kinase 2 OS=Staphylococcus aureus (strain NCTC 8325 / PS 47) OX=93061 GN=arcC2 PE=3 SV=1
Peptide 24	ENTYEGVEAVIDK	ENTYEGVEAVIDK[+8]	Q7X2S2	arcC2	Carbamate kinase 2 OS=Staphylococcus aureus (strain NCTC 8325 / PS 47) OX=93061 GN=arcC2 PE=3 SV=1
Peptide 25	FVESGENK	FVESGENK[+8]	Q7X2S2	arcC2	Carbamate kinase 2 OS=Staphylococcus aureus (strain NCTC 8325 / PS 47) OX=93061 GN=arcC2 PE=3 SV=1
Peptide 26	PIGPFYTK	PIGPFYTK[+8]	Q7X2S2	arcC2	Carbamate kinase 2 OS=Staphylococcus aureus (strain NCTC 8325 / PS 47) OX=93061 GN=arcC2 PE=3 SV=1
Peptide 27	IVISHGNGPQIGSLLIQQAK	IVISHGNGPQIGSLLIQQAK[+8]	Q7X2S2	arcC2	Carbamate kinase 2 OS=Staphylococcus aureus (strain NCTC 8325 / PS 47) OX=93061 GN=arcC2 PE=3 SV=1
Peptide 28	DIIDVNGITIDK	DIIDVNGITIDK[+8]	Q9KJN4	arlR	Response regulator ArlR OS=Staphylococcus aureus (strain NCTC 8325 / PS 47) OX=93061 GN=arlR PE=1 SV=1
Peptide 29	VAGLDYGADDYIVK	VAGLDYGADDYIVK[+8]	Q9KJN4	arlR	Response regulator ArlR OS=Staphylococcus aureus (strain NCTC 8325 / PS 47) OX=93061 GN=arlR PE=1 SV=1
Peptide 30	LFETSNDNTVR	LFETSNDNTVR[+10]	Q9KJN3	arlS	Signal transduction histidine-protein kinase ArlS OS=Staphylococcus aureus (strain NCTC 8325 / PS 47) OX=93061 GN=arlS PE=1 SV=1
Peptide 31	LVEELLELTK	LVEELLELTK[+8]	Q9KJN3	arlS	Signal transduction histidine-protein kinase ArlS OS=Staphylococcus aureus (strain NCTC 8325 / PS 47) OX=93061 GN=arlS PE=1 SV=1
Peptide 32	AFNEQPFAVVK	AFNEQPFAVVK[+8]	Q2FZK7	atl	Bifunctional autolysin OS=Staphylococcus aureus (strain NCTC 8325 / PS 47) OX=93061 GN=atl PE=1 SV=1
Peptide 33	DLTAPTAVK	DLTAPTAVK[+8]	Q2FZK7	atl	Bifunctional autolysin OS=Staphylococcus aureus (strain NCTC 8325 / PS 47) OX=93061 GN=atl PE=1 SV=1
Peptide 34	GVLENQGAAFNK	GVLENQGAAFNK[+8]	Q2FZK7	atl	Bifunctional autolysin OS=Staphylococcus aureus (strain NCTC 8325 / PS 47) OX=93061 GN=atl PE=1 SV=1
Peptide 35	AAYNVIQAIGK	AAYNVIQAIGK[+8]	Q2FUX4	aur	Neutral metalloproteinase OS=Staphylococcus aureus (strain NCTC 8325 / PS 47) OX=93061 GN=SAOUHSC_02971 PE=3 SV=1
Peptide 36	IDAQTGEILEK	IDAQTGEILEK[+8]	Q2FUX4	aur	Neutral metalloproteinase OS=Staphylococcus aureus (strain NCTC 8325 / PS 47) OX=93061 GN=SAOUHSC_02971 PE=3 SV=1
Peptide 37	NIYQDYAVTDVK	NIYQDYAVTDVK[+8]	Q2FUX4	aur	Neutral metalloproteinase OS=Staphylococcus aureus (strain NCTC 8325 / PS 47) OX=93061 GN=SAOUHSC_02971 PE=3 SV=1
Peptide 38	VEIDGDSNK	VEIDGDSNK[+8]	Q2FUX4	aur	Neutral metalloproteinase OS=Staphylococcus aureus (strain NCTC 8325 / PS 47) OX=93061 GN=SAOUHSC_02971 PE=3 SV=1
Peptide 39	STSSLIVHEQPK	STSSLIVHEQPK[+8]	Q2FUV2	cap5B	Capsular polysaccharide biosynthesis protein Cap5B OS=Staphylococcus aureus (strain NCTC 8325 / PS 47) OX=93061 GN=SAOUHSC_02999 PE=4 SV=1
Peptide 40	EANVITNAPILNDSR	EANVITNAPILNDSR[+10]	Q2G1K0	cap5I	Capsular polysaccharide biosynthesis protein Cap5I, putative OS=Staphylococcus aureus (strain NCTC 8325 / PS 47) OX=93061 GN=SAOUHSC_00122 PE=4 SV=1
Peptide 41	DNHDLFNHLR	DNHDLFNHLR[+10]	Q2G1K0	cap5I	Capsular polysaccharide biosynthesis protein Cap5I, putative OS=Staphylococcus aureus (strain NCTC 8325 / PS 47) OX=93061 GN=SAOUHSC_00122 PE=4 SV=1
Peptide 42	GYEEFIIASSAFK	GYEEFIIASSAFK[+8]	Q2G1K0	cap5I	Capsular polysaccharide biosynthesis protein Cap5I, putative OS=Staphylococcus aureus (strain NCTC 8325 / PS 47) OX=93061 GN=SAOUHSC_00122 PE=4 SV=1
Peptide 43	VNAFVTVSHAAK	VNAFVTVSHAAK[+8]	Q2G1K0	cap5I	Capsular polysaccharide biosynthesis protein Cap5I, putative OS=Staphylococcus aureus (strain NCTC 8325 / PS 47) OX=93061 GN=SAOUHSC_00122 PE=4 SV=1
Peptide 44	ILEELVHNNR	ILEELVHNNR[+10]	Q2G1J4	cap5O	Cap5O protein/UDP-N-acetyl-D-mannosaminuronic acid dehydrogenase OS=Staphylococcus aureus (strain NCTC 8325 / PS 47) OX=93061 GN=SAOUHSC_00128 PE=3 SV=1
Peptide 45	ALDSILSFLEK	ALDSILSFLEK[+8]	Q2G1J4	cap5O	Cap5O protein/UDP-N-acetyl-D-mannosaminuronic acid dehydrogenase OS=Staphylococcus aureus (strain NCTC 8325 / PS 47) OX=93061 GN=SAOUHSC_00128 PE=3 SV=1
Peptide 46	DVNIALANELTK	DVNIALANELTK[+8]	Q2G1J4	cap5O	Cap5O protein/UDP-N-acetyl-D-mannosaminuronic acid dehydrogenase OS=Staphylococcus aureus (strain NCTC 8325 / PS 47) OX=93061 GN=SAOUHSC_00128 PE=3 SV=1
Peptide 47	GNTIIVESTIAPK	GNTIIVESTIAPK[+8]	Q2G1J4	cap5O	Cap5O protein/UDP-N-acetyl-D-mannosaminuronic acid dehydrogenase OS=Staphylococcus aureus (strain NCTC 8325 / PS 47) OX=93061 GN=SAOUHSC_00128 PE=3 SV=1
Peptide 48	VTVFGLTYK	VTVFGLTYK[+8]	Q2G1J4	cap5O	Cap5O protein/UDP-N-acetyl-D-mannosaminuronic acid dehydrogenase OS=Staphylococcus aureus (strain NCTC 8325 / PS 47) OX=93061 GN=SAOUHSC_00128 PE=3 SV=1
Peptide 49	DASLVLILSDHSEFK	DASLVLILSDHSEFK[+8]	Q2G1J4	cap5O	Cap5O protein/UDP-N-acetyl-D-mannosaminuronic acid dehydrogenase OS=Staphylococcus aureus (strain NCTC 8325 / PS 47) OX=93061 GN=SAOUHSC_00128 PE=3 SV=1
Peptide 50	HGVDVLGVDINQQTIDK	HGVDVLGVDINQQTIDK[+8]	Q2G1J4	cap5O	Cap5O protein/UDP-N-acetyl-D-mannosaminuronic acid dehydrogenase OS=Staphylococcus aureus (strain NCTC 8325 / PS 47) OX=93061 GN=SAOUHSC_00128 PE=3 SV=1
Peptide 51	NLSDSHFDK	NLSDSHFDK[+8]	Q2G1J4	cap5O	Cap5O protein/UDP-N-acetyl-D-mannosaminuronic acid dehydrogenase OS=Staphylococcus aureus (strain NCTC 8325 / PS 47) OX=93061 GN=SAOUHSC_00128 PE=3 SV=1
Peptide 52	EYAEEYGNTVYIYR	EYAEEYGNTVYIYR[+10]	Q2G1K3	cap8F	Capsular polysaccharide synthesis enzyme Cap8F OS=Staphylococcus aureus (strain NCTC 8325 / PS 47) OX=93061 GN=SAOUHSC_00119 PE=4 SV=1
Peptide 53	NEEIQVNDR	NEEIQVNDR[+10]	Q2G1K3	cap8F	Capsular polysaccharide synthesis enzyme Cap8F OS=Staphylococcus aureus (strain NCTC 8325 / PS 47) OX=93061 GN=SAOUHSC_00119 PE=4 SV=1
Peptide 54	ADLTSTTDHHIFEVHR	ADLTSTTDHHIFEVHR[+10]	Q2G1K3	cap8F	Capsular polysaccharide synthesis enzyme Cap8F OS=Staphylococcus aureus (strain NCTC 8325 / PS 47) OX=93061 GN=SAOUHSC_00119 PE=4 SV=1
Peptide 55	AIEGTPTIENGVPTVPNVFK	AIEGTPTIENGVPTVPNVFK[+8]	Q2G1K3	cap8F	Capsular polysaccharide synthesis enzyme Cap8F OS=Staphylococcus aureus (strain NCTC 8325 / PS 47) OX=93061 GN=SAOUHSC_00119 PE=4 SV=1
Peptide 56	VTLGEIVDLLYK	VTLGEIVDLLYK[+8]	Q2G1K3	cap8F	Capsular polysaccharide synthesis enzyme Cap8F OS=Staphylococcus aureus (strain NCTC 8325 / PS 47) OX=93061 GN=SAOUHSC_00119 PE=4 SV=1
Peptide 57	HVNDDEIIEYYVSGDK	HVNDDEIIEYYVSGDK[+8]	Q2G1K3	cap8F	Capsular polysaccharide synthesis enzyme Cap8F OS=Staphylococcus aureus (strain NCTC 8325 / PS 47) OX=93061 GN=SAOUHSC_00119 PE=4 SV=1
Peptide 58	FDGNNYIDR	FDGNNYIDR[+10]	Q2G1K1	capH	Capsular polysaccharide synthesis enzyme O-acetyl transferase Cap5H, putative OS=Staphylococcus aureus (strain NCTC 8325 / PS 47) OX=93061 GN=SAOUHSC_00121 PE=4 SV=1
Peptide 59	FIDFNDQPSR	FIDFNDQPSR[+10]	Q2G1K1	capH	Capsular polysaccharide synthesis enzyme O-acetyl transferase Cap5H, putative OS=Staphylococcus aureus (strain NCTC 8325 / PS 47) OX=93061 GN=SAOUHSC_00121 PE=4 SV=1
Peptide 60	NVGAYEVVGGVPAK	NVGAYEVVGGVPAK[+8]	Q2G1K1	capH	Capsular polysaccharide synthesis enzyme O-acetyl transferase Cap5H, putative OS=Staphylococcus aureus (strain NCTC 8325 / PS 47) OX=93061 GN=SAOUHSC_00121 PE=4 SV=1
Peptide 61	TFSYLQGGTLNLEGTSGR	TFSYLQGGTLNLEGTSGR[+10]	Q2G1J9	capJ	Capsular polysaccharide biosynthesis protein Cap5J, putative OS=Staphylococcus aureus (strain NCTC 8325 / PS 47) OX=93061 GN=SAOUHSC_00123 PE=4 SV=1
Peptide 62	IYLNVFFR	IYLNVFFR[+10]	Q2G1J8	capK	Capsular polysaccharide biosynthesis protein Cap5K, putative OS=Staphylococcus aureus (strain NCTC 8325 / PS 47) OX=93061 GN=SAOUHSC_00124 PE=4 SV=1
Peptide 63	GLTIGEYQSEDNNVVK	GLTIGEYQSEDNNVVK[+8]	Q2G1J8	capK	Capsular polysaccharide biosynthesis protein Cap5K, putative OS=Staphylococcus aureus (strain NCTC 8325 / PS 47) OX=93061 GN=SAOUHSC_00124 PE=4 SV=1
Peptide 64	YVILNIIGLK	YVILNIIGLK[+8]	Q2G1J8	capK	Capsular polysaccharide biosynthesis protein Cap5K, putative OS=Staphylococcus aureus (strain NCTC 8325 / PS 47) OX=93061 GN=SAOUHSC_00124 PE=4 SV=1
Peptide 65	IDTPNVATDLMDSTSYITK	IDTPNVATDLMDSTSYITK[+8]	Q2G1J6	capM	Capsular polysaccharide biosynthesis protein Cap8M OS=Staphylococcus aureus (strain NCTC 8325 / PS 47) OX=93061 GN=SAOUHSC_00126 PE=3 SV=1
Peptide 66	GYYTVYLNTPLAEDR	GYYTVYLNTPLAEDR[+10]	Q2FWV5	chp	Chemotaxis inhibitory protein OS=Staphylococcus aureus (strain NCTC 8325 / PS 47) OX=93061 GN=chp PE=1 SV=1
Peptide 67	NSGLPTTLGK	NSGLPTTLGK[+8]	Q2FWV5	chp	Chemotaxis inhibitory protein OS=Staphylococcus aureus (strain NCTC 8325 / PS 47) OX=93061 GN=chp PE=1 SV=1
Peptide 68	ELNLNGVTSTAK	ELNLNGVTSTAK[+8]	Q2G015	clfA	Clumping factor A OS=Staphylococcus aureus (strain NCTC 8325 / PS 47) OX=93061 GN=clfA PE=1 SV=1
Peptide 69	LNYGFSVPNSAVK	LNYGFSVPNSAVK[+8]	Q2G015	clfA	Clumping factor A OS=Staphylococcus aureus (strain NCTC 8325 / PS 47) OX=93061 GN=clfA PE=1 SV=1
Peptide 70	ENINGQFSLPLFTDR	ENINGQFSLPLFTDR[+10]	Q2FUY2	clfB	Clumping factor B OS=Staphylococcus aureus (strain NCTC 8325 / PS 47) OX=93061 GN=clfB PE=1 SV=1
Peptide 71	YGGGSADGDSAVNPK	YGGGSADGDSAVNPK[+8]	Q2FUY2	clfB	Clumping factor B OS=Staphylococcus aureus (strain NCTC 8325 / PS 47) OX=93061 GN=clfB PE=1 SV=1
Peptide 72	AVSAEEYK	AVSAEEYK[+8]	Q2FV74	clpL	ATP-dependent Clp protease ATP-binding subunit ClpL OS=Staphylococcus aureus (strain NCTC 8325 / PS 47) OX=93061 GN=clpL PE=2 SV=1
Peptide 73	GAFEENIQK	GAFEENIQK[+8]	Q2FV74	clpL	ATP-dependent Clp protease ATP-binding subunit ClpL OS=Staphylococcus aureus (strain NCTC 8325 / PS 47) OX=93061 GN=clpL PE=2 SV=1
Peptide 74	ISELENDK	ISELENDK[+8]	Q2FV74	clpL	ATP-dependent Clp protease ATP-binding subunit ClpL OS=Staphylococcus aureus (strain NCTC 8325 / PS 47) OX=93061 GN=clpL PE=2 SV=1
Peptide 75	NLIPTVIETTNR	NLIPTVIETTNR[+10]	Q2G036	clpP	ATP-dependent Clp protease proteolytic subunit OS=Staphylococcus aureus (strain NCTC 8325 / PS 47) OX=93061 GN=clpP PE=1 SV=1
Peptide 76	DNFLTAEEAK	DNFLTAEEAK[+8]	Q2G036	clpP	ATP-dependent Clp protease proteolytic subunit OS=Staphylococcus aureus (strain NCTC 8325 / PS 47) OX=93061 GN=clpP PE=1 SV=1
Peptide 77	AEETTQPVAQPLVK	AEETTQPVAQPLVK[+8]	Q2G1D3	coa	Coagulase OS=Staphylococcus aureus (strain NCTC 8325 / PS 47) OX=93061 GN=SAOUHSC_00192 PE=4 SV=1
Peptide 78	VDNQQEVK	VDNQQEVK[+8]	Q2G1D3	coa	Coagulase OS=Staphylococcus aureus (strain NCTC 8325 / PS 47) OX=93061 GN=SAOUHSC_00192 PE=4 SV=1
Peptide 79	YNPTTHNYK	YNPTTHNYK[+8]	Q2G1D3	coa	Coagulase OS=Staphylococcus aureus (strain NCTC 8325 / PS 47) OX=93061 GN=SAOUHSC_00192 PE=4 SV=1
Peptide 80	DGTLDPVIGR	DGTLDPVIGR[+10]	Q2G0P5	cplC	ATP-dependent Clp protease ATP-binding subunit ClpC OS=Staphylococcus aureus (strain NCTC 8325 / PS 47) OX=93061 GN=clpC PE=1 SV=1
Peptide 81	SNNTPTLDSLAR	SNNTPTLDSLAR[+10]	Q2G0P5	cplC	ATP-dependent Clp protease ATP-binding subunit ClpC OS=Staphylococcus aureus (strain NCTC 8325 / PS 47) OX=93061 GN=clpC PE=1 SV=1
Peptide 82	DAAVHAQEFENAANLR	DAAVHAQEFENAANLR[+10]	Q2G0P5	cplC	ATP-dependent Clp protease ATP-binding subunit ClpC OS=Staphylococcus aureus (strain NCTC 8325 / PS 47) OX=93061 GN=clpC PE=1 SV=1
Peptide 83	DIEFTFVEK	DIEFTFVEK[+8]	Q2G1Q1	csa1A	Uncharacterized lipoprotein SAOUHSC_00052 OS=Staphylococcus aureus (strain NCTC 8325 / PS 47) OX=93061 GN=SAOUHSC_00052 PE=1 SV=2
Peptide 84	FFVQYGDFK	FFVQYGDFK[+8]	Q2G1Q1	csa1A	Uncharacterized lipoprotein SAOUHSC_00052 OS=Staphylococcus aureus (strain NCTC 8325 / PS 47) OX=93061 GN=SAOUHSC_00052 PE=1 SV=2
Peptide 85	YQLTNDDYNVK	YQLTNDDYNVK[+8]	Q2G1Q1	csa1A	Uncharacterized lipoprotein SAOUHSC_00052 OS=Staphylococcus aureus (strain NCTC 8325 / PS 47) OX=93061 GN=SAOUHSC_00052 PE=1 SV=2
Peptide 86	LGESVQVR	LGESVQVR[+10]	Q2FYP3	cvfB	Conserved virulence factor B OS=Staphylococcus aureus (strain NCTC 8325 / PS 47) OX=93061 GN=cvfB PE=1 SV=1
Peptide 87	LTSADQELR	LTSADQELR[+10]	Q2FYK3	cvfC	Conserved virulence factor C OS=Staphylococcus aureus (strain NCTC 8325 / PS 47) OX=93061 GN=cvfC PE=3 SV=1
Peptide 88	AHINDNAFEVK	AHINDNAFEVK[+8]	Q2FYK3	cvfC	Conserved virulence factor C OS=Staphylococcus aureus (strain NCTC 8325 / PS 47) OX=93061 GN=cvfC PE=3 SV=1
Peptide 89	VIQNPEGSR	VIQNPEGSR[+10]	Q2FXZ2	dnaK	Chaperone protein DnaK OS=Staphylococcus aureus (strain NCTC 8325 / PS 47) OX=93061 GN=dnaK PE=3 SV=1
Peptide 90	DAEVNAEADK	DAEVNAEADK[+8]	Q2FXZ2	dnaK	Chaperone protein DnaK OS=Staphylococcus aureus (strain NCTC 8325 / PS 47) OX=93061 GN=dnaK PE=3 SV=1
Peptide 91	NTAESYLGEK	NTAESYLGEK[+8]	Q2FXZ2	dnaK	Chaperone protein DnaK OS=Staphylococcus aureus (strain NCTC 8325 / PS 47) OX=93061 GN=dnaK PE=3 SV=1
Peptide 92	TALEGQDIEDIK	TALEGQDIEDIK[+8]	Q2FXZ2	dnaK	Chaperone protein DnaK OS=Staphylococcus aureus (strain NCTC 8325 / PS 47) OX=93061 GN=dnaK PE=3 SV=1
Peptide 93	AGIYTADLINTSEIK	AGIYTADLINTSEIK[+8]	Q2FWW1	eap/map	MHC class II analog protein OS=Staphylococcus aureus (strain NCTC 8325 / PS 47) OX=93061 GN=SAOUHSC_02161 PE=4 SV=1
Peptide 94	AININVDTK	AININVDTK[+8]	Q2FWW1	eap/map	MHC class II analog protein OS=Staphylococcus aureus (strain NCTC 8325 / PS 47) OX=93061 GN=SAOUHSC_02161 PE=4 SV=1
Peptide 95	SGIYTANLINSSDIK	SGIYTANLINSSDIK[+8]	Q2FWW1	eap/map	MHC class II analog protein OS=Staphylococcus aureus (strain NCTC 8325 / PS 47) OX=93061 GN=SAOUHSC_02161 PE=4 SV=1
Peptide 96	YVPYTIAVNGTSTPILSDLK	YVPYTIAVNGTSTPILSDLK[+8]	Q2FWW1	eap/map	MHC class II analog protein OS=Staphylococcus aureus (strain NCTC 8325 / PS 47) OX=93061 GN=SAOUHSC_02161 PE=4 SV=1
Peptide 97	EHALNGEAK	EHALNGEAK[+8]	Q2FYJ6	ebh	Extracellular matrix-binding protein ebh OS=Staphylococcus aureus (strain NCTC 8325 / PS 47) OX=93061 GN=ebh PE=1 SV=1
Peptide 98	SNSTHNASDAVYK	SNSTHNASDAVYK[+8]	Q2FYJ6	ebh	Extracellular matrix-binding protein ebh OS=Staphylococcus aureus (strain NCTC 8325 / PS 47) OX=93061 GN=ebh PE=1 SV=1
Peptide 99	ANGLSGNNIR	ANGLSGNNIR[+10]	Q2FYF1	ebpS	Elastin-binding protein EbpS OS=Staphylococcus aureus (strain NCTC 8325 / PS 47) OX=93061 GN=ebpS PE=1 SV=1
Peptide 100	HTVNGQENLYR	HTVNGQENLYR[+10]	Q2FYF1	ebpS	Elastin-binding protein EbpS OS=Staphylococcus aureus (strain NCTC 8325 / PS 47) OX=93061 GN=ebpS PE=1 SV=1
Peptide 101	DLATNHNK	DLATNHNK[+8]	Q2FYF1	ebpS	Elastin-binding protein EbpS OS=Staphylococcus aureus (strain NCTC 8325 / PS 47) OX=93061 GN=ebpS PE=1 SV=1
Peptide 102	IAIQYYGSGSPENVEK	IAIQYYGSGSPENVEK[+8]	Q2FYF1	ebpS	Elastin-binding protein EbpS OS=Staphylococcus aureus (strain NCTC 8325 / PS 47) OX=93061 GN=ebpS PE=1 SV=1
Peptide 103	NAENNTEHSTVSDK	NAENNTEHSTVSDK[+8]	Q2FYF1	ebpS	Elastin-binding protein EbpS OS=Staphylococcus aureus (strain NCTC 8325 / PS 47) OX=93061 GN=ebpS PE=1 SV=1
Peptide 104	PYFTTGANQSETSK	PYFTTGANQSETSK[+8]	Q2FYF1	ebpS	Elastin-binding protein EbpS OS=Staphylococcus aureus (strain NCTC 8325 / PS 47) OX=93061 GN=ebpS PE=1 SV=1
Peptide 105	YDQYQTNFK	YDQYQTNFK[+8]	Q2FZC2	ecb	Fibrinogen-binding protein OS=Staphylococcus aureus (strain NCTC 8325 / PS 47) OX=93061 GN=SAOUHSC_01110 PE=4 SV=1
Peptide 106	LIQAQNLVR	LIQAQNLVR[+10]	Q2FZB8	efb	Fibrinogen-binding protein OS=Staphylococcus aureus (strain NCTC 8325 / PS 47) OX=93061 GN=SAOUHSC_01114 PE=4 SV=1
Peptide 107	THTVSAHR	THTVSAHR[+10]	Q2FZB8	efb	Fibrinogen-binding protein OS=Staphylococcus aureus (strain NCTC 8325 / PS 47) OX=93061 GN=SAOUHSC_01114 PE=4 SV=1
Peptide 108	AVNLVSFEYK	AVNLVSFEYK[+8]	Q2FZB8	efb	Fibrinogen-binding protein OS=Staphylococcus aureus (strain NCTC 8325 / PS 47) OX=93061 GN=SAOUHSC_01114 PE=4 SV=1
Peptide 109	NFVASEDK	NFVASEDK[+8]	Q2G012	emp	Extracellular matrix protein-binding protein emp OS=Staphylococcus aureus (strain NCTC 8325 / PS 47) OX=93061 GN=emp PE=3 SV=1
Peptide 110	VNVSNLTDNK	VNVSNLTDNK[+8]	Q2G012	emp	Extracellular matrix protein-binding protein emp OS=Staphylococcus aureus (strain NCTC 8325 / PS 47) OX=93061 GN=emp PE=3 SV=1
Peptide 111	TFAEEPQEPK	TFAEEPQEPK[+8]	Q2G188	esaA	Type VII secretion system accessory factor EsaA OS=Staphylococcus aureus (strain NCTC 8325 / PS 47) OX=93061 GN=esaA PE=1 SV=1
Peptide 112	VVSNVLNDFNK	VVSNVLNDFNK[+8]	Q2G188	esaA	Type VII secretion system accessory factor EsaA OS=Staphylococcus aureus (strain NCTC 8325 / PS 47) OX=93061 GN=esaA PE=1 SV=1
Peptide 113	GQLLVENDR	GQLLVENDR[+10]	Q2G186	esaB	Type VII secretion system accessory factor EsaB OS=Staphylococcus aureus (strain NCTC 8325 / PS 47) OX=93061 GN=SAOUHSC_00260 PE=3 SV=1
Peptide 114	LIDYQIADGDILK	LIDYQIADGDILK[+8]	Q2G186	esaB	Type VII secretion system accessory factor EsaB OS=Staphylococcus aureus (strain NCTC 8325 / PS 47) OX=93061 GN=SAOUHSC_00260 PE=3 SV=1
Peptide 115	DDYTQVLNTYDDLDGK	DDYTQVLNTYDDLDGK[+8]	Q2G185	essB	Type VII secretion system protein EssB OS=Staphylococcus aureus (strain NCTC 8325 / PS 47) OX=93061 GN=essB PE=1 SV=1
Peptide 116	ENLLNNVTPNSNK	ENLLNNVTPNSNK[+8]	Q2G185	essB	Type VII secretion system protein EssB OS=Staphylococcus aureus (strain NCTC 8325 / PS 47) OX=93061 GN=essB PE=1 SV=1
Peptide 117	ALLSSDDNVSFHIGQPFK	ALLSSDDNVSFHIGQPFK[+8]	Q2G184	essC	Type VII secretion system protein EssC OS=Staphylococcus aureus (strain NCTC 8325 / PS 47) OX=93061 GN=essC PE=1 SV=1
Peptide 118	AQGEIAANWEGQAFSR	AQGEIAANWEGQAFSR[+10]	Q2G189	esxA	Type VII secretion system extracellular protein A OS=Staphylococcus aureus (strain NCTC 8325 / PS 47) OX=93061 GN=esxA PE=1 SV=1
Peptide 119	SQSYGQGSDQIR	SQSYGQGSDQIR[+10]	Q2G189	esxA	Type VII secretion system extracellular protein A OS=Staphylococcus aureus (strain NCTC 8325 / PS 47) OX=93061 GN=esxA PE=1 SV=1
Peptide 120	FAQLLEEIK	FAQLLEEIK[+8]	Q2G189	esxA	Type VII secretion system extracellular protein A OS=Staphylococcus aureus (strain NCTC 8325 / PS 47) OX=93061 GN=esxA PE=1 SV=1
Peptide 121	FEEQFQQLSPK	FEEQFQQLSPK[+8]	Q2G189	esxA	Type VII secretion system extracellular protein A OS=Staphylococcus aureus (strain NCTC 8325 / PS 47) OX=93061 GN=esxA PE=1 SV=1
Peptide 122	AIDNLSQNLAK	AIDNLSQNLAK[+8]	Q2G182	esxB	Type VII secretion system extracellular protein B OS=Staphylococcus aureus (strain NCTC 8325 / PS 47) OX=93061 GN=esxB PE=1 SV=1
Peptide 123	FQEELVQPMADHQK	FQEELVQPMADHQK[+8]	Q2G182	esxB	Type VII secretion system extracellular protein B OS=Staphylococcus aureus (strain NCTC 8325 / PS 47) OX=93061 GN=esxB PE=1 SV=1
Peptide 124	GGEVLYQAFGLK	GGEVLYQAFGLK[+8]	Q2FVW9	fhuD2	Fe/B12 periplasmic-binding domain-containing protein OS=Staphylococcus aureus (strain NCTC 8325 / PS 47) OX=93061 GN=SAOUHSC_02554 PE=1 SV=1
Peptide 125	IAVVAPTYAGGLK	IAVVAPTYAGGLK[+8]	Q2FVW9	fhuD2	Fe/B12 periplasmic-binding domain-containing protein OS=Staphylococcus aureus (strain NCTC 8325 / PS 47) OX=93061 GN=SAOUHSC_02554 PE=1 SV=1
Peptide 126	IGDGDVEK	IGDGDVEK[+8]	Q2FVW9	fhuD2	Fe/B12 periplasmic-binding domain-containing protein OS=Staphylococcus aureus (strain NCTC 8325 / PS 47) OX=93061 GN=SAOUHSC_02554 PE=1 SV=1
Peptide 127	VAPTVVVDYNK	VAPTVVVDYNK[+8]	Q2FVW9	fhuD2	Fe/B12 periplasmic-binding domain-containing protein OS=Staphylococcus aureus (strain NCTC 8325 / PS 47) OX=93061 GN=SAOUHSC_02554 PE=1 SV=1
Peptide 128	AETVNDLYLIVK	AETVNDLYLIVK[+8]	Q2FZC0	flr	FPRL1 inhibitory protein OS=Staphylococcus aureus (strain NCTC 8325 / PS 47) OX=93061 GN=flr PE=3 SV=1
Peptide 129	IFEYLGNNEDIAK	IFEYLGNNEDIAK[+8]	P14738	fnbA	Fibronectin-binding protein A OS=Staphylococcus aureus (strain NCTC 8325 / PS 47) OX=93061 GN=fnbA PE=1 SV=1
Peptide 130	VETGTDVTSK	VETGTDVTSK[+8]	P14738	fnbA	Fibronectin-binding protein A OS=Staphylococcus aureus (strain NCTC 8325 / PS 47) OX=93061 GN=fnbA PE=1 SV=1
Peptide 131	GIVTGAVSDHTTVEDTK	GIVTGAVSDHTTVEDTK[+8]	P14738	fnbA	Fibronectin-binding protein A OS=Staphylococcus aureus (strain NCTC 8325 / PS 47) OX=93061 GN=fnbA PE=1 SV=1
Peptide 132	ATGTDVTNK	ATGTDVTNK[+8]	Q2G1T5	fnbB	Fibronectin binding protein B, putative OS=Staphylococcus aureus (strain NCTC 8325 / PS 47) OX=93061 GN=SAOUHSC_02802 PE=4 SV=1
Peptide 133	NGVAFYSNNAQGDGK	NGVAFYSNNAQGDGK[+8]	Q2G1T5	fnbB	Fibronectin binding protein B, putative OS=Staphylococcus aureus (strain NCTC 8325 / PS 47) OX=93061 GN=SAOUHSC_02802 PE=4 SV=1
Peptide 134	VEVEEGSEIVGHK	VEVEEGSEIVGHK[+8]	Q2G1T5	fnbB	Fibronectin binding protein B, putative OS=Staphylococcus aureus (strain NCTC 8325 / PS 47) OX=93061 GN=SAOUHSC_02802 PE=4 SV=1
Peptide 135	EVSNVPILFLSSR	EVSNVPILFLSSR[+10]	Q2G0E0	graR	Response regulator protein GraR OS=Staphylococcus aureus (strain NCTC 8325 / PS 47) OX=93061 GN=graR PE=1 SV=1
Peptide 136	TLTWQDAVVDLSK	TLTWQDAVVDLSK[+8]	Q2G0E0	graR	Response regulator protein GraR OS=Staphylococcus aureus (strain NCTC 8325 / PS 47) OX=93061 GN=graR PE=1 SV=1
Peptide 137	VYEFTAEEK	VYEFTAEEK[+8]	Q2G0E0	graR	Response regulator protein GraR OS=Staphylococcus aureus (strain NCTC 8325 / PS 47) OX=93061 GN=graR PE=1 SV=1
Peptide 138	DLAETPFQR	DLAETPFQR[+10]	Q2G0D9	graS	Sensor histidine kinase GraS OS=Staphylococcus aureus (strain NCTC 8325 / PS 47) OX=93061 GN=graS PE=1 SV=1
Peptide 139	LIFPLQNEIVER	LIFPLQNEIVER[+10]	Q2G0D9	graS	Sensor histidine kinase GraS OS=Staphylococcus aureus (strain NCTC 8325 / PS 47) OX=93061 GN=graS PE=1 SV=1
Peptide 140	DSNVDLINYLPK	DSNVDLINYLPK[+8]	Q2FVK3	hlgA	Gamma-hemolysin h-gamma-ii subunit, putative OS=Staphylococcus aureus (strain NCTC 8325 / PS 47) OX=93061 GN=SAOUHSC_02708 PE=3 SV=1
Peptide 141	IDSADVSQK	IDSADVSQK[+8]	Q2FVK3	hlgA	Gamma-hemolysin h-gamma-ii subunit, putative OS=Staphylococcus aureus (strain NCTC 8325 / PS 47) OX=93061 GN=SAOUHSC_02708 PE=3 SV=1
Peptide 142	IEDIGQGAEIIK	IEDIGQGAEIIK[+8]	Q2FVK3	hlgA	Gamma-hemolysin h-gamma-ii subunit, putative OS=Staphylococcus aureus (strain NCTC 8325 / PS 47) OX=93061 GN=SAOUHSC_02708 PE=3 SV=1
Peptide 143	ITVTYQR	ITVTYQR[+10]	Q2FVK1	hlgB	Gamma-hemolysin component B OS=Staphylococcus aureus (strain NCTC 8325 / PS 47) OX=93061 GN=hlgB PE=1 SV=1
Peptide 144	DSFHPTYGNELFLAGR	DSFHPTYGNELFLAGR[+10]	Q2FVK1	hlgB	Gamma-hemolysin component B OS=Staphylococcus aureus (strain NCTC 8325 / PS 47) OX=93061 GN=hlgB PE=1 SV=1
Peptide 145	SNFNPEFLSVLSHR	SNFNPEFLSVLSHR[+10]	Q2FVK1	hlgB	Gamma-hemolysin component B OS=Staphylococcus aureus (strain NCTC 8325 / PS 47) OX=93061 GN=hlgB PE=1 SV=1
Peptide 146	ATGNINSGFVK	ATGNINSGFVK[+8]	Q2FVK1	hlgB	Gamma-hemolysin component B OS=Staphylococcus aureus (strain NCTC 8325 / PS 47) OX=93061 GN=hlgB PE=1 SV=1
Peptide 147	GSDIEIIK	GSDIEIIK[+8]	Q2FVK2	hlgC	Gamma-hemolysin component C OS=Staphylococcus aureus (strain NCTC 8325 / PS 47) OX=93061 GN=hlgC PE=1 SV=1
Peptide 148	TTYYNYK	TTYYNYK[+8]	Q2FVK2	hlgC	Gamma-hemolysin component C OS=Staphylococcus aureus (strain NCTC 8325 / PS 47) OX=93061 GN=hlgC PE=1 SV=1
Peptide 149	VFYSFIDDK	VFYSFIDDK[+8]	Q2G1X0	hly	Alpha-hemolysin OS=Staphylococcus aureus (strain NCTC 8325 / PS 47) OX=93061 GN=hly PE=1 SV=1
Peptide 150	TVDVHIK	TVDVHIK[+8]	Q2FVQ9	hssR	Heme response regulator HssR OS=Staphylococcus aureus (strain NCTC 8325 / PS 47) OX=93061 GN=hssR PE=3 SV=1
Peptide 151	VQCLVVDDDPR	VQC[+57]LVVDDDPR[+10]	Q2FVQ9	hssR	Heme response regulator HssR OS=Staphylococcus aureus (strain NCTC 8325 / PS 47) OX=93061 GN=hssR PE=3 SV=1
Peptide 152	HEQFAADEK	HEQFAADEK[+8]	Q2FVQ8	hssS	Heme sensor protein HssS OS=Staphylococcus aureus (strain NCTC 8325 / PS 47) OX=93061 GN=hssS PE=3 SV=1
Peptide 153	EIDIPASK	EIDIPASK[+8]	Q2FYG2	hup	DNA-binding protein HU, putative OS=Staphylococcus aureus (strain NCTC 8325 / PS 47) OX=93061 GN=SAOUHSC_01490 PE=3 SV=1
Peptide 154	TDLINAVAEQADLTK	TDLINAVAEQADLTK[+8]	Q2FYG2	hup	DNA-binding protein HU, putative OS=Staphylococcus aureus (strain NCTC 8325 / PS 47) OX=93061 GN=SAOUHSC_01490 PE=3 SV=1
Peptide 155	FGAVEESK	FGAVEESK[+8]	Q9RQQ0	icaR	Biofilm operon icaADBC HTH-type negative transcriptional regulator IcaR OS=Staphylococcus aureus (strain NCTC 8325 / PS 47) OX=93061 GN=icaR PE=3 SV=1
Peptide 156	GYDGTTLDDIAK	GYDGTTLDDIAK[+8]	Q9RQQ0	icaR	Biofilm operon icaADBC HTH-type negative transcriptional regulator IcaR OS=Staphylococcus aureus (strain NCTC 8325 / PS 47) OX=93061 GN=icaR PE=3 SV=1
Peptide 157	SIYEQSVK	SIYEQSVK[+8]	Q9RQQ0	icaR	Biofilm operon icaADBC HTH-type negative transcriptional regulator IcaR OS=Staphylococcus aureus (strain NCTC 8325 / PS 47) OX=93061 GN=icaR PE=3 SV=1
Peptide 158	ASLYYHFDSK	ASLYYHFDSK[+8]	Q9RQQ0	icaR	Biofilm operon icaADBC HTH-type negative transcriptional regulator IcaR OS=Staphylococcus aureus (strain NCTC 8325 / PS 47) OX=93061 GN=icaR PE=3 SV=1
Peptide 159	TGVSASTWAAIIAR	TGVSASTWAAIIAR[+10]	Q2FV52	isaA	Probable transglycosylase IsaA OS=Staphylococcus aureus (strain NCTC 8325 / PS 47) OX=93061 GN=isaA PE=1 SV=1
Peptide 160	DGAYDIHFVK	DGAYDIHFVK[+8]	Q2FV52	isaA	Probable transglycosylase IsaA OS=Staphylococcus aureus (strain NCTC 8325 / PS 47) OX=93061 GN=isaA PE=1 SV=1
Peptide 161	GNEASQLQFVVK	GNEASQLQFVVK[+8]	Q2FUX3	isaB	Immunodominant staphylococcal antigen B OS=Staphylococcus aureus (strain NCTC 8325 / PS 47) OX=93061 GN=isaB PE=2 SV=1
Peptide 162	VVEVTVGHTPYK	VVEVTVGHTPYK[+8]	Q2FUX3	isaB	Immunodominant staphylococcal antigen B OS=Staphylococcus aureus (strain NCTC 8325 / PS 47) OX=93061 GN=isaB PE=2 SV=1
Peptide 163	AIPTLADAAK	AIPTLADAAK[+8]	Q2FZE9	isdA	Iron-regulated surface determinant protein A OS=Staphylococcus aureus (strain NCTC 8325 / PS 47) OX=93061 GN=isdA PE=1 SV=1
Peptide 164	SESNNQAVSDNK	SESNNQAVSDNK[+8]	Q2FZE9	isdA	Iron-regulated surface determinant protein A OS=Staphylococcus aureus (strain NCTC 8325 / PS 47) OX=93061 GN=isdA PE=1 SV=1
Peptide 165	TINVAVEPGYK	TINVAVEPGYK[+8]	Q2FZE9	isdA	Iron-regulated surface determinant protein A OS=Staphylococcus aureus (strain NCTC 8325 / PS 47) OX=93061 GN=isdA PE=1 SV=1
Peptide 166	GEVESSSTTPTK	GEVESSSTTPTK[+8]	Q2FZF0	isdB	Iron-regulated surface determinant protein B OS=Staphylococcus aureus (strain NCTC 8325 / PS 47) OX=93061 GN=isdB PE=1 SV=1
Peptide 167	SAITEFQNVQPTNEK	SAITEFQNVQPTNEK[+8]	Q2FZF0	isdB	Iron-regulated surface determinant protein B OS=Staphylococcus aureus (strain NCTC 8325 / PS 47) OX=93061 GN=isdB PE=1 SV=1
Peptide 168	TEAVASPTTTSEK	TEAVASPTTTSEK[+8]	Q2FZF0	isdB	Iron-regulated surface determinant protein B OS=Staphylococcus aureus (strain NCTC 8325 / PS 47) OX=93061 GN=isdB PE=1 SV=1
Peptide 169	YDHHYNITYK	YDHHYNITYK[+8]	Q8KQR1	isdc	Iron-regulated surface determinant protein C OS=Staphylococcus aureus (strain NCTC 8325 / PS 47) OX=93061 GN=isdC PE=1 SV=2
Peptide 170	SITQLGDQFNR	SITQLGDQFNR[+10]	Q2FZE6	isdE	High-affinity heme uptake system protein IsdE OS=Staphylococcus aureus (strain NCTC 8325 / PS 47) OX=93061 GN=isdE PE=1 SV=2
Peptide 171	ELNDHLNSVK	ELNDHLNSVK[+8]	Q2FZE6	isdE	High-affinity heme uptake system protein IsdE OS=Staphylococcus aureus (strain NCTC 8325 / PS 47) OX=93061 GN=isdE PE=1 SV=2
Peptide 172	LVSYSPVPEDHAYIR	LVSYSPVPEDHAYIR[+10]	Q2FXJ2	isdH	Iron-regulated surface determinant protein H OS=Staphylococcus aureus (strain NCTC 8325 / PS 47) OX=93061 GN=isdH PE=1 SV=1
Peptide 173	DTNQTQPATQPANTAK	DTNQTQPATQPANTAK[+8]	Q2FXJ2	isdH	Iron-regulated surface determinant protein H OS=Staphylococcus aureus (strain NCTC 8325 / PS 47) OX=93061 GN=isdH PE=1 SV=1
Peptide 174	FPVSDGTQELK	FPVSDGTQELK[+8]	Q2FXJ2	isdH	Iron-regulated surface determinant protein H OS=Staphylococcus aureus (strain NCTC 8325 / PS 47) OX=93061 GN=isdH PE=1 SV=1
Peptide 175	SDDDGQQSPILSNK	SDDDGQQSPILSNK[+8]	Q2G1J2	isdI	Heme oxygenase (staphylobilin-producing) 2 OS=Staphylococcus aureus (strain NCTC 8325 / PS 47) OX=93061 GN=isdI PE=1 SV=1
Peptide 176	TLNTEDTDEVK	TLNTEDTDEVK[+8]	Q2G1J2	isdI	Heme oxygenase (staphylobilin-producing) 2 OS=Staphylococcus aureus (strain NCTC 8325 / PS 47) OX=93061 GN=isdI PE=1 SV=1
Peptide 177	VDYGAAHAAK	VDYGAAHAAK[+8]	Q2G155	lip2	Lipase 2 OS=Staphylococcus aureus (strain NCTC 8325 / PS 47) OX=93061 GN=lip2 PE=1 SV=1
Peptide 178	STTNAAADAK	STTNAAADAK[+8]	Q2G155	lip2	Lipase 2 OS=Staphylococcus aureus (strain NCTC 8325 / PS 47) OX=93061 GN=lip2 PE=1 SV=1
Peptide 179	EGATDLNR	EGATDLNR[+10]	Q2FUU5	lipA	Lipase 1 OS=Staphylococcus aureus (strain NCTC 8325 / PS 47) OX=93061 GN=lipA PE=1 SV=1
Peptide 180	SSAVATLPNK	SSAVATLPNK[+8]	Q2FUU5	lipA	Lipase 1 OS=Staphylococcus aureus (strain NCTC 8325 / PS 47) OX=93061 GN=lipA PE=1 SV=1
Peptide 181	ANEFVTPDGK	ANEFVTPDGK[+8]	Q2FXB1	lukDv	Leucotoxin LukDv OS=Staphylococcus aureus (strain NCTC 8325 / PS 47) OX=93061 GN=lukDv PE=1 SV=1
Peptide 182	SFSETINYK	SFSETINYK[+8]	Q2FXB1	lukDv	Leucotoxin LukDv OS=Staphylococcus aureus (strain NCTC 8325 / PS 47) OX=93061 GN=lukDv PE=1 SV=1
Peptide 183	GSSDTSEFEISYGR	GSSDTSEFEISYGR[+10]	Q2FXB0	lukEv	Leucotoxin LukEv OS=Staphylococcus aureus (strain NCTC 8325 / PS 47) OX=93061 GN=lukEv PE=1 SV=2
Peptide 184	DPNVSLINYLPK	DPNVSLINYLPK[+8]	Q2FXB0	lukEv	Leucotoxin LukEv OS=Staphylococcus aureus (strain NCTC 8325 / PS 47) OX=93061 GN=lukEv PE=1 SV=2
Peptide 185	ESNYSETISYQQPSYR	ESNYSETISYQQPSYR[+10]	Q2FWP0	lukG	Uncharacterized leukocidin-like protein 1 OS=Staphylococcus aureus (strain NCTC 8325 / PS 47) OX=93061 GN=SAOUHSC_02241 PE=1 SV=1
Peptide 186	SEIFSLTR	SEIFSLTR[+10]	Q2FWP0	lukG	Uncharacterized leukocidin-like protein 1 OS=Staphylococcus aureus (strain NCTC 8325 / PS 47) OX=93061 GN=SAOUHSC_02241 PE=1 SV=1
Peptide 187	TGGDFSINR	TGGDFSINR[+10]	Q2FWP0	lukG	Uncharacterized leukocidin-like protein 1 OS=Staphylococcus aureus (strain NCTC 8325 / PS 47) OX=93061 GN=SAOUHSC_02241 PE=1 SV=1
Peptide 188	TKSEIFSLTR	TK[+8]SEIFSLTR[+10]	Q2FWP0	lukG	Uncharacterized leukocidin-like protein 1 OS=Staphylococcus aureus (strain NCTC 8325 / PS 47) OX=93061 GN=SAOUHSC_02241 PE=1 SV=1
Peptide 189	GGLTGNITK	GGLTGNITK[+8]	Q2FWP0	lukG	Uncharacterized leukocidin-like protein 1 OS=Staphylococcus aureus (strain NCTC 8325 / PS 47) OX=93061 GN=SAOUHSC_02241 PE=1 SV=1
Peptide 190	NITQSLQFNFLTEPNYDK	NITQSLQFNFLTEPNYDK[+8]	Q2FWP0	lukG	Uncharacterized leukocidin-like protein 1 OS=Staphylococcus aureus (strain NCTC 8325 / PS 47) OX=93061 GN=SAOUHSC_02241 PE=1 SV=1
Peptide 191	TLLDQSTSHK	TLLDQSTSHK[+8]	Q2FWP0	lukG	Uncharacterized leukocidin-like protein 1 OS=Staphylococcus aureus (strain NCTC 8325 / PS 47) OX=93061 GN=SAOUHSC_02241 PE=1 SV=1
Peptide 192	NSTAPDDIGK	NSTAPDDIGK[+8]	Q2FWN9	lukH	Uncharacterized leukocidin-like protein 2 OS=Staphylococcus aureus (strain NCTC 8325 / PS 47) OX=93061 GN=SAOUHSC_02243 PE=1 SV=1
Peptide 193	TNILQNLQFDFIDDPTYDK	TNILQNLQFDFIDDPTYDK[+8]	Q2FWN9	lukH	Uncharacterized leukocidin-like protein 2 OS=Staphylococcus aureus (strain NCTC 8325 / PS 47) OX=93061 GN=SAOUHSC_02243 PE=1 SV=1
Peptide 194	TIAQAFLDK	TIAQAFLDK[+8]	Q2FWC3	luxS	S-ribosylhomocysteine lyase OS=Staphylococcus aureus (strain NCTC 8325 / PS 47) OX=93061 GN=luxS PE=3 SV=1
Peptide 195	GIAYLTTR	GIAYLTTR[+10]	Q2FVT1	lyrA	Lysostaphin resistance protein A OS=Staphylococcus aureus (strain NCTC 8325 / PS 47) OX=93061 GN=lyrA PE=1 SV=1
Peptide 196	TGVATASTVGVAK	TGVATASTVGVAK[+8]	Q2FVT1	lyrA	Lysostaphin resistance protein A OS=Staphylococcus aureus (strain NCTC 8325 / PS 47) OX=93061 GN=lyrA PE=1 SV=1
Peptide 197	VASASSLSQDEVK	VASASSLSQDEVK[+8]	Q2G0B1	mgrA	HTH-type transcriptional regulator MgrA OS=Staphylococcus aureus (strain NCTC 8325 / PS 47) OX=93061 GN=mgrA PE=1 SV=3
Peptide 198	VIHAFDETK	VIHAFDETK[+8]	Q2G0B1	mgrA	HTH-type transcriptional regulator MgrA OS=Staphylococcus aureus (strain NCTC 8325 / PS 47) OX=93061 GN=mgrA PE=1 SV=3
Peptide 199	NISLSIPVR	NISLSIPVR[+10]	Q2G2L2	mntA	ABC transporter domain-containing protein OS=Staphylococcus aureus (strain NCTC 8325 / PS 47) OX=93061 GN=SAOUHSC_00637 PE=4 SV=1
Peptide 200	DLNLFLGNK	DLNLFLGNK[+8]	Q2G2L2	mntA	ABC transporter domain-containing protein OS=Staphylococcus aureus (strain NCTC 8325 / PS 47) OX=93061 GN=SAOUHSC_00637 PE=4 SV=1
Peptide 201	SLIGEFNATGTK	SLIGEFNATGTK[+8]	Q2G2L2	mntA	ABC transporter domain-containing protein OS=Staphylococcus aureus (strain NCTC 8325 / PS 47) OX=93061 GN=SAOUHSC_00637 PE=4 SV=1
Peptide 202	DIFGEVYTDSIGK	DIFGEVYTDSIGK[+8]	Q2G2D8	mntC	ABC transporter, substrate-binding protein, putative OS=Staphylococcus aureus (strain NCTC 8325 / PS 47) OX=93061 GN=SAOUHSC_00634 PE=3 SV=1
Peptide 203	TIQQTFIDNDK	TIQQTFIDNDK[+8]	Q2G2D8	mntC	ABC transporter, substrate-binding protein, putative OS=Staphylococcus aureus (strain NCTC 8325 / PS 47) OX=93061 GN=SAOUHSC_00634 PE=3 SV=1
Peptide 204	DLMGPFYNK	DLMGPFYNK[+8]	Q2G2G3	mntH	Divalent metal cation transporter MntH OS=Staphylococcus aureus (strain NCTC 8325 / PS 47) OX=93061 GN=mntH PE=3 SV=1
Peptide 205	HSTNEQLSLDEINNTIK	HSTNEQLSLDEINNTIK[+8]	Q2G2G3	mntH	Divalent metal cation transporter MntH OS=Staphylococcus aureus (strain NCTC 8325 / PS 47) OX=93061 GN=mntH PE=3 SV=1
Peptide 206	DIYADIPGYGK	DIYADIPGYGK[+8]	Q7BHL7	msrR	Regulatory protein MsrR OS=Staphylococcus aureus (strain NCTC 8325 / PS 47) OX=93061 GN=msrR PE=2 SV=1
Peptide 207	NSYEDVNTNTDGSALQINK	NSYEDVNTNTDGSALQINK[+8]	Q7BHL7	msrR	Regulatory protein MsrR OS=Staphylococcus aureus (strain NCTC 8325 / PS 47) OX=93061 GN=msrR PE=2 SV=1
Peptide 208	GLAYIYADGK	GLAYIYADGK[+8]	Q2G010	nuc	Thermonuclease OS=Staphylococcus aureus (strain NCTC 8325 / PS 47) OX=93061 GN=SAOUHSC_00818 PE=4 SV=1
Peptide 209	LLLVDTPETK	LLLVDTPETK[+8]	Q2G010	nuc	Thermonuclease OS=Staphylococcus aureus (strain NCTC 8325 / PS 47) OX=93061 GN=SAOUHSC_00818 PE=4 SV=1
Peptide 210	SGSEDPTVYSATSTK	SGSEDPTVYSATSTK[+8]	Q2G010	nuc	Thermonuclease OS=Staphylococcus aureus (strain NCTC 8325 / PS 47) OX=93061 GN=SAOUHSC_00818 PE=4 SV=1
Peptide 211	YGPEASAFTK	YGPEASAFTK[+8]	Q2G010	nuc	Thermonuclease OS=Staphylococcus aureus (strain NCTC 8325 / PS 47) OX=93061 GN=SAOUHSC_00818 PE=4 SV=1
Peptide 212	SLIEQFTGK	SLIEQFTGK[+8]	P0C7Y1	psmA1	Phenol-soluble modulin alpha 1 peptide OS=Staphylococcus aureus (strain NCTC 8325 / PS 47) OX=93061 GN=psmA1 PE=1 SV=1
Peptide 213	MGIIAGIIK	MGIIAGIIK[+8]	P0C7Z3	psmA2	Phenol-soluble modulin alpha 2 peptide OS=Staphylococcus aureus (strain NCTC 8325 / PS 47) OX=93061 GN=psmA2 PE=3 SV=1
Peptide 214	AIIDIFAK	AIIDIFAK[+8]	P0C818	psmA4	Phenol-soluble modulin alpha 4 peptide OS=Staphylococcus aureus (strain NCTC 8325 / PS 47) OX=93061 GN=psmA4 PE=3 SV=1
Peptide 215	IIEIYGPESSGK	IIEIYGPESSGK[+8]	Q2FZ09	recA	Protein RecA OS=Staphylococcus aureus (strain NCTC 8325 / PS 47) OX=93061 GN=recA PE=3 SV=1
Peptide 216	SNTTAIFINQIR	SNTTAIFINQIR[+10]	Q2FZ09	recA	Protein RecA OS=Staphylococcus aureus (strain NCTC 8325 / PS 47) OX=93061 GN=recA PE=3 SV=1
Peptide 217	TVIIHFNEK	TVIIHFNEK[+8]	Q9RFJ6	rot	HTH-type transcriptional regulator rot OS=Staphylococcus aureus (strain NCTC 8325 / PS 47) OX=93061 GN=rot PE=3 SV=2
Peptide 218	TNSSVVVEDNPAIR	TNSSVVVEDNPAIR[+10]	P0A0G2	rpmD	50S ribosomal protein L30 OS=Staphylococcus aureus (strain NCTC 8325 / PS 47) OX=93061 GN=rpmD PE=1 SV=1
Peptide 219	HLVTVEEK	HLVTVEEK[+8]	P0A0G2	rpmD	50S ribosomal protein L30 OS=Staphylococcus aureus (strain NCTC 8325 / PS 47) OX=93061 GN=rpmD PE=1 SV=1
Peptide 220	LDIPFIYLTAK	LDIPFIYLTAK[+8]	Q2G2G2	saeR	Response regulator SaeR OS=Staphylococcus aureus (strain NCTC 8325 / PS 47) OX=93061 GN=saeR PE=1 SV=1
Peptide 221	VTTTTSGK	VTTTTSGK[+8]	Q2G2G2	saeR	Response regulator SaeR OS=Staphylococcus aureus (strain NCTC 8325 / PS 47) OX=93061 GN=saeR PE=1 SV=1
Peptide 222	TPLASIISYSEGLR	TPLASIISYSEGLR[+10]	Q2G2U1	saeS	Histidine protein kinase SaeS OS=Staphylococcus aureus (strain NCTC 8325 / PS 47) OX=93061 GN=saeS PE=1 SV=1
Peptide 223	EIYELNQSFNK	EIYELNQSFNK[+8]	Q2G2U1	saeS	Histidine protein kinase SaeS OS=Staphylococcus aureus (strain NCTC 8325 / PS 47) OX=93061 GN=saeS PE=1 SV=1
Peptide 224	TELIQNLAHDLK	TELIQNLAHDLK[+8]	Q2G2U1	saeS	Histidine protein kinase SaeS OS=Staphylococcus aureus (strain NCTC 8325 / PS 47) OX=93061 GN=saeS PE=1 SV=1
Peptide 225	IEVTYYDK	IEVTYYDK[+8]	Q2FWV3	sak	Staphylokinase OS=Staphylococcus aureus (strain NCTC 8325 / PS 47) OX=93061 GN=SAOUHSC_02171 PE=3 SV=1
Peptide 226	NPGFNLITK	NPGFNLITK[+8]	Q2FWV3	sak	Staphylokinase OS=Staphylococcus aureus (strain NCTC 8325 / PS 47) OX=93061 GN=SAOUHSC_02171 PE=3 SV=1
Peptide 227	VVELDPSAK	VVELDPSAK[+8]	Q2FWV3	sak	Staphylokinase OS=Staphylococcus aureus (strain NCTC 8325 / PS 47) OX=93061 GN=SAOUHSC_02171 PE=3 SV=1
Peptide 228	GFVVPDLSEHIK	GFVVPDLSEHIK[+8]	Q2FWV3	sak	Staphylokinase OS=Staphylococcus aureus (strain NCTC 8325 / PS 47) OX=93061 GN=SAOUHSC_02171 PE=3 SV=1
Peptide 229	AILIGDSEIAK	AILIGDSEIAK[+8]	Q2FYP2	SAOUHSC_01392	ABC transporter, ATP-binding protein, putative OS=Staphylococcus aureus (strain NCTC 8325 / PS 47) OX=93061 GN=SAOUHSC_01392 PE=4 SV=1
Peptide 230	EIGNDLLIVQNLSK	EIGNDLLIVQNLSK[+8]	Q2FYP2	SAOUHSC_01392	ABC transporter, ATP-binding protein, putative OS=Staphylococcus aureus (strain NCTC 8325 / PS 47) OX=93061 GN=SAOUHSC_01392 PE=4 SV=1
Peptide 231	EIPYEEYLQEIGVLK	EIPYEEYLQEIGVLK[+8]	Q2FYP2	SAOUHSC_01392	ABC transporter, ATP-binding protein, putative OS=Staphylococcus aureus (strain NCTC 8325 / PS 47) OX=93061 GN=SAOUHSC_01392 PE=4 SV=1
Peptide 232	ILSGELDSQTGHVSLGK	ILSGELDSQTGHVSLGK[+8]	Q2FYP2	SAOUHSC_01392	ABC transporter, ATP-binding protein, putative OS=Staphylococcus aureus (strain NCTC 8325 / PS 47) OX=93061 GN=SAOUHSC_01392 PE=4 SV=1
Peptide 233	LYEQGGDIVK	LYEQGGDIVK[+8]	Q2FXX5	SAOUHSC_01705	Enterotoxin family protein OS=Staphylococcus aureus (strain NCTC 8325 / PS 47) OX=93061 GN=SAOUHSC_01705 PE=3 SV=1
Peptide 234	VEFENEALSK	VEFENEALSK[+8]	Q2FXX5	SAOUHSC_01705	Enterotoxin family protein OS=Staphylococcus aureus (strain NCTC 8325 / PS 47) OX=93061 GN=SAOUHSC_01705 PE=3 SV=1
Peptide 235	TVLILVNAQQR	TVLILVNAQQR[+10]	Q2G2U9	sarA	Transcriptional regulator SarA OS=Staphylococcus aureus (strain NCTC 8325 / PS 47) OX=93061 GN=sarA PE=1 SV=3
Peptide 236	ILSQEDYFDK	ILSQEDYFDK[+8]	Q2G2U9	sarA	Transcriptional regulator SarA OS=Staphylococcus aureus (strain NCTC 8325 / PS 47) OX=93061 GN=sarA PE=1 SV=3
Peptide 237	SESNEISSK	SESNEISSK[+8]	Q9F0R1	sarR	HTH-type transcriptional regulator SarR OS=Staphylococcus aureus (strain NCTC 8325 / PS 47) OX=93061 GN=sarR PE=1 SV=3
Peptide 238	TVIVYVTDTQK	TVIVYVTDTQK[+8]	Q9F0R1	sarR	HTH-type transcriptional regulator SarR OS=Staphylococcus aureus (strain NCTC 8325 / PS 47) OX=93061 GN=sarR PE=1 SV=3
Peptide 239	NTYISISEEQR	NTYISISEEQR[+10]	Q2G1N7	sarS	HTH-type transcriptional regulator SarS OS=Staphylococcus aureus (strain NCTC 8325 / PS 47) OX=93061 GN=sarS PE=1 SV=1
Peptide 240	DLIETIHHK	DLIETIHHK[+8]	Q2G1N7	sarS	HTH-type transcriptional regulator SarS OS=Staphylococcus aureus (strain NCTC 8325 / PS 47) OX=93061 GN=sarS PE=1 SV=1
Peptide 241	DIISYIGIDQSR	DIISYIGIDQSR[+10]	Q2G2B1	sarT	HTH-type transcriptional regulator SarT OS=Staphylococcus aureus (strain NCTC 8325 / PS 47) OX=93061 GN=sarT PE=1 SV=2
Peptide 242	IFVSVTPIQR	IFVSVTPIQR[+10]	Q2G1T7	sarU	HTH-type transcriptional regulator SarU OS=Staphylococcus aureus (strain NCTC 8325 / PS 47) OX=93061 GN=sarU PE=2 SV=1
Peptide 243	NEHSISLK	NEHSISLK[+8]	Q2G1T7	sarU	HTH-type transcriptional regulator SarU OS=Staphylococcus aureus (strain NCTC 8325 / PS 47) OX=93061 GN=sarU PE=2 SV=1
Peptide 244	IYIYLNNDDISK	IYIYLNNDDISK[+8]	Q2G0D1	sarX	HTH-type transcriptional regulator SarX OS=Staphylococcus aureus (strain NCTC 8325 / PS 47) OX=93061 GN=sarX PE=1 SV=2
Peptide 245	VFNEFNISER	VFNEFNISER[+10]	Q2FVN3	sarZ	HTH-type transcriptional regulator SarZ OS=Staphylococcus aureus (strain NCTC 8325 / PS 47) OX=93061 GN=sarZ PE=1 SV=1
Peptide 246	SPLAEISVK	SPLAEISVK[+8]	Q2FVN3	sarZ	HTH-type transcriptional regulator SarZ OS=Staphylococcus aureus (strain NCTC 8325 / PS 47) OX=93061 GN=sarZ PE=1 SV=1
Peptide 247	DPVNELTEFGGEK	DPVNELTEFGGEK[+8]	Q2G2B2	sasG	Surface protein G OS=Staphylococcus aureus (strain NCTC 8325 / PS 47) OX=93061 GN=sasG PE=1 SV=1
Peptide 248	GLVNSGGFK	GLVNSGGFK[+8]	Q2G2B2	sasG	Surface protein G OS=Staphylococcus aureus (strain NCTC 8325 / PS 47) OX=93061 GN=sasG PE=1 SV=1
Peptide 249	NYVTESINTGK	NYVTESINTGK[+8]	Q2FVK5	sbi	Immunoglobulin-binding protein Sbi OS=Staphylococcus aureus (strain NCTC 8325 / PS 47) OX=93061 GN=sbi PE=1 SV=1
Peptide 250	YLTESQFHDK	YLTESQFHDK[+8]	Q2FZB7	scc	Staphylococcal complement inhibitor OS=Staphylococcus aureus (strain NCTC 8325 / PS 47) OX=93061 GN=SAOUHSC_01115 PE=3 SV=1
Peptide 251	SNVYALAAGSLNPYYK	SNVYALAAGSLNPYYK[+8]	Q2FZB7	scc	Staphylococcal complement inhibitor OS=Staphylococcus aureus (strain NCTC 8325 / PS 47) OX=93061 GN=SAOUHSC_01115 PE=3 SV=1
Peptide 252	IYNEIDEALK	IYNEIDEALK[+8]	Q2FWV6	scn	Staphylococcal complement inhibitor OS=Staphylococcus aureus (strain NCTC 8325 / PS 47) OX=93061 GN=scn PE=1 SV=1
Peptide 253	ELNEATTSASDNQSSDK	ELNEATTSASDNQSSDK[+8]	Q2G0L4	sdrD	Serine-aspartate repeat-containing protein D OS=Staphylococcus aureus (strain NCTC 8325 / PS 47) OX=93061 GN=sdrD PE=1 SV=1
Peptide 254	STNEDLNTK	STNEDLNTK[+8]	Q2G0L4	sdrD	Serine-aspartate repeat-containing protein D OS=Staphylococcus aureus (strain NCTC 8325 / PS 47) OX=93061 GN=sdrD PE=1 SV=1
Peptide 255	LNAAVEGTDLESK	LNAAVEGTDLESK[+8]	P0A0J3	sodA	Superoxide dismutase [Mn] 1 OS=Staphylococcus aureus (strain NCTC 8325 / PS 47) OX=93061 GN=sodA PE=1 SV=1
Peptide 256	VDELYNATK	VDELYNATK[+8]	P0A0J3	sodA	Superoxide dismutase [Mn] 1 OS=Staphylococcus aureus (strain NCTC 8325 / PS 47) OX=93061 GN=sodA PE=1 SV=1
Peptide 257	GGVIDDIK	GGVIDDIK[+8]	Q2G261	sodM	Superoxide dismutase [Mn/Fe] 2 OS=Staphylococcus aureus (strain NCTC 8325 / PS 47) OX=93061 GN=sodM PE=1 SV=1
Peptide 258	VDELYQAAK	VDELYQAAK[+8]	Q2G261	sodM	Superoxide dismutase [Mn/Fe] 2 OS=Staphylococcus aureus (strain NCTC 8325 / PS 47) OX=93061 GN=sodM PE=1 SV=1
Peptide 259	EQQNAFYEILHLPNLTEEQR	EQQNAFYEILHLPNLTEEQR[+10]	P02976	spa	Immunoglobulin G-binding protein A OS=Staphylococcus aureus (strain NCTC 8325 / PS 47) OX=93061 GN=spa PE=1 SV=3
Peptide 260	ADAQQNNFNK	ADAQQNNFNK[+8]	P02976	spa	Immunoglobulin G-binding protein A OS=Staphylococcus aureus (strain NCTC 8325 / PS 47) OX=93061 GN=spa PE=1 SV=3
Peptide 261	DDPSQSANLLAEAK	DDPSQSANLLAEAK[+8]	P02976	spa	Immunoglobulin G-binding protein A OS=Staphylococcus aureus (strain NCTC 8325 / PS 47) OX=93061 GN=spa PE=1 SV=3
Peptide 262	EDGNGVHVVK	EDGNGVHVVK[+8]	P02976	spa	Immunoglobulin G-binding protein A OS=Staphylococcus aureus (strain NCTC 8325 / PS 47) OX=93061 GN=spa PE=1 SV=3
Peptide 263	LNDSQAPK	LNDSQAPK[+8]	P02976	spa	Immunoglobulin G-binding protein A OS=Staphylococcus aureus (strain NCTC 8325 / PS 47) OX=93061 GN=spa PE=1 SV=3
Peptide 264	EDIAVVQVEEK	EDIAVVQVEEK[+8]	Q2FXC5	splD	Serine protease SplD OS=Staphylococcus aureus (strain NCTC 8325 / PS 47) OX=93061 GN=splD PE=1 SV=1
Peptide 265	SFAVYFSPEIK	SFAVYFSPEIK[+8]	Q2FXC5	splD	Serine protease SplD OS=Staphylococcus aureus (strain NCTC 8325 / PS 47) OX=93061 GN=splD PE=1 SV=1
Peptide 266	LPDTGDSIK	LPDTGDSIK[+8]	Q2FUW1	sraP	Serine-rich adhesin for platelets OS=Staphylococcus aureus (strain NCTC 8325 / PS 47) OX=93061 GN=sraP PE=1 SV=1
Peptide 267	YVDVTTGK	YVDVTTGK[+8]	Q2FUW1	sraP	Serine-rich adhesin for platelets OS=Staphylococcus aureus (strain NCTC 8325 / PS 47) OX=93061 GN=sraP PE=1 SV=1
Peptide 268	VSEMNYGHGAGVVTSR	VSEMNYGHGAGVVTSR[+10]	Q2G2J2	ssaA	Staphylococcal secretory antigen ssaA2 OS=Staphylococcus aureus (strain NCTC 8325 / PS 47) OX=93061 GN=ssaA2 PE=1 SV=1
Peptide 269	AGYTVNNTPK	AGYTVNNTPK[+8]	Q2G2J2	ssaA	Staphylococcal secretory antigen ssaA2 OS=Staphylococcus aureus (strain NCTC 8325 / PS 47) OX=93061 GN=ssaA2 PE=1 SV=1
Peptide 270	DGENSNIDVFILR	DGENSNIDVFILR[+10]	Q2G0X9	ssl1	taphylococcal superantigen-like 1 OS=Staphylococcus aureus (strain NCTC 8325 / PS 47) OX=93061 GN=ssl1 PE=1 SV=1
Peptide 271	HYLEVTVGQQHSR	HYLEVTVGQQHSR[+10]	Q2G0X9	ssl1	taphylococcal superantigen-like 1 OS=Staphylococcus aureus (strain NCTC 8325 / PS 47) OX=93061 GN=ssl1 PE=1 SV=1
Peptide 272	DGSFYNLDLR	DGSFYNLDLR[+10]	Q2G2X7	ssl10	Staphylococcal superantigen-like 10 OS=Staphylococcus aureus (strain NCTC 8325 / PS 47) OX=93061 GN=ssl10 PE=1 SV=1
Peptide 273	TSGVVSAPILNISK	TSGVVSAPILNISK[+8]	Q2G2X7	ssl10	Staphylococcal superantigen-like 10 OS=Staphylococcus aureus (strain NCTC 8325 / PS 47) OX=93061 GN=ssl10 PE=1 SV=1
Peptide 274	NIDSVTSTSTSSTYTINK	NIDSVTSTSTSSTYTINK[+8]	Q2G0X4	ssl11	Staphylococcal superantigen-like 11 OS=Staphylococcus aureus (strain NCTC 8325 / PS 47) OX=93061 GN=sl11 PE=3 SV=1
Peptide 275	SGNTASIGGITK	SGNTASIGGITK[+8]	Q2G0X4	ssl11	Staphylococcal superantigen-like 11 OS=Staphylococcus aureus (strain NCTC 8325 / PS 47) OX=93061 GN=sl11 PE=3 SV=1
Peptide 276	LHSDLANVYVK	LHSDLANVYVK[+8]	Q2FZB3	ssl12	Superantigen-like protein SSL12 OS=Staphylococcus aureus (strain NCTC 8325 / PS 47) OX=93061 GN=SAOUHSC_01124 PE=3 SV=1
Peptide 277	YYTQPHFSFSNK	YYTQPHFSFSNK[+8]	Q2FZB3	ssl12	Superantigen-like protein SSL12 OS=Staphylococcus aureus (strain NCTC 8325 / PS 47) OX=93061 GN=SAOUHSC_01124 PE=3 SV=1
Peptide 278	LYNNSYNK	LYNNSYNK[+8]	Q2FZB2	ssl13	Uncharacterized protein OS=Staphylococcus aureus (strain NCTC 8325 / PS 47) OX=93061 GN=SAOUHSC_01125 PE=3 SV=1
Peptide 279	ITADGNNYTIDLSK	ITADGNNYTIDLSK[+8]	Q2FZB1	ssl14	Staphylococcal/Streptococcal toxin beta-grasp domain-containing protein OS=Staphylococcus aureus (strain NCTC 8325 / PS 47) OX=93061 GN=SAOUHSC_01127 PE=3 SV=1
Peptide 280	YYTQPHFSLSGK	YYTQPHFSLSGK[+8]	Q2FZB1	ssl14	Staphylococcal/Streptococcal toxin beta-grasp domain-containing protein OS=Staphylococcus aureus (strain NCTC 8325 / PS 47) OX=93061 GN=SAOUHSC_01127 PE=3 SV=1
Peptide 281	NLNIFYVNEDK	NLNIFYVNEDK[+8]	Q2G0X8	ssl2	Staphylococcal superantigen-like OB-fold domain-containing protein OS=Staphylococcus aureus (strain NCTC 8325 / PS 47) OX=93061 GN=SAOUHSC_00384 PE=3 SV=1
Peptide 282	NVTGYISFIQPSIK	NVTGYISFIQPSIK[+8]	Q2G0X8	ssl2	Staphylococcal superantigen-like OB-fold domain-containing protein OS=Staphylococcus aureus (strain NCTC 8325 / PS 47) OX=93061 GN=SAOUHSC_00384 PE=3 SV=1
Peptide 283	APNTNEEK	APNTNEEK[+8]	Q2G0X7	ssl3	Staphylococcal superantigen-like 3 OS=Staphylococcus aureus (strain NCTC 8325 / PS 47) OX=93061 GN=ssl3 PE=1 SV=1
Peptide 284	SDTPQSPTIK	SDTPQSPTIK[+8]	Q2G0X7	ssl3	Staphylococcal superantigen-like 3 OS=Staphylococcus aureus (strain NCTC 8325 / PS 47) OX=93061 GN=ssl3 PE=1 SV=1
Peptide 285	NNLYGNVGSGK	NNLYGNVGSGK[+8]	Q2G1S8	ssl4	Staphylococcal superantigen-like 4 OS=Staphylococcus aureus (strain NCTC 8325 / PS 47) OX=93061 GN=ssl4 PE=1 SV=1
Peptide 286	VEAPQSTPPSTK	VEAPQSTPPSTK[+8]	Q2G1S8	ssl4	Staphylococcal superantigen-like 4 OS=Staphylococcus aureus (strain NCTC 8325 / PS 47) OX=93061 GN=ssl4 PE=1 SV=1
Peptide 287	DEGDGIATYGR	DEGDGIATYGR[+10]	Q2G1S6	ssl5	Staphylococcal superantigen-like 5 OS=Staphylococcus aureus (strain NCTC 8325 / PS 47) OX=93061 GN=ssl5 PE=1 SV=1
Peptide 288	NGTVFSYGGVTK	NGTVFSYGGVTK[+8]	Q2G1S6	ssl5	Staphylococcal superantigen-like 5 OS=Staphylococcus aureus (strain NCTC 8325 / PS 47) OX=93061 GN=ssl5 PE=1 SV=1
Peptide 289	EINVELEYK	EINVELEYK[+8]	Q2G1S5	ssl6	Staphylococcal superantigen-like OB-fold domain-containing protein OS=Staphylococcus aureus (strain NCTC 8325 / PS 47) OX=93061 GN=SAOUHSC_00391 PE=1 SV=1
Peptide 290	VENYNGSNVVR	VENYNGSNVVR[+10]	Q2G2Y0	ssl7	Staphylococcal superantigen-like 7 OS=Staphylococcus aureus (strain NCTC 8325 / PS 47) OX=93061 GN=ssl7 PE=1 SV=1
Peptide 291	SSETNTHLFVNK	SSETNTHLFVNK[+8]	Q2G2Y0	ssl7	Staphylococcal superantigen-like 7 OS=Staphylococcus aureus (strain NCTC 8325 / PS 47) OX=93061 GN=ssl7 PE=1 SV=1
Peptide 292	FQVFLLGK	FQVFLLGK[+8]	Q2G2X9	ssl8	Superantigen-like protein SSL8 OS=Staphylococcus aureus (strain NCTC 8325 / PS 47) OX=93061 GN=SAOUHSC_00393 PE=1 SV=1
Peptide 293	GGIYSVGGITK	GGIYSVGGITK[+8]	Q2G2X8	ssl9	Superantigen-like protein SSL9 OS=Staphylococcus aureus (strain NCTC 8325 / PS 47) OX=93061 GN=SAOUHSC_00394 PE=3 SV=1
Peptide 294	SEDYYGSNVLNFK	SEDYYGSNVLNFK[+8]	Q2G2X8	ssl9	Superantigen-like protein SSL9 OS=Staphylococcus aureus (strain NCTC 8325 / PS 47) OX=93061 GN=SAOUHSC_00394 PE=3 SV=1
Peptide 295	EHANVILPNNDR	EHANVILPNNDR[+10]	Q2FZL2	sspA	Glutamyl endopeptidase OS=Staphylococcus aureus (strain NCTC 8325 / PS 47) OX=93061 GN=sspA PE=1 SV=1
Peptide 296	FSPNEQNK	FSPNEQNK[+8]	Q2FZL2	sspA	Glutamyl endopeptidase OS=Staphylococcus aureus (strain NCTC 8325 / PS 47) OX=93061 GN=sspA PE=1 SV=1
Peptide 297	YSGEGDLAIVK	YSGEGDLAIVK[+8]	Q2FZL2	sspA	Glutamyl endopeptidase OS=Staphylococcus aureus (strain NCTC 8325 / PS 47) OX=93061 GN=sspA PE=1 SV=1
Peptide 298	DLAQQQFAGYAK	DLAQQQFAGYAK[+8]	Q2FZL3	sspB	Staphopain B OS=Staphylococcus aureus (strain NCTC 8325 / PS 47) OX=93061 GN=sspB PE=1 SV=1
Peptide 299	GFYFEEDGK	GFYFEEDGK[+8]	Q2FZL3	sspB	Staphopain B OS=Staphylococcus aureus (strain NCTC 8325 / PS 47) OX=93061 GN=sspB PE=1 SV=1
Peptide 300	NSNITVLTDEK	NSNITVLTDEK[+8]	Q2FZL3	sspB	Staphopain B OS=Staphylococcus aureus (strain NCTC 8325 / PS 47) OX=93061 GN=sspB PE=1 SV=1
Peptide 301	YELGEAFK	YELGEAFK[+8]	Q2FZL3	sspB	Staphopain B OS=Staphylococcus aureus (strain NCTC 8325 / PS 47) OX=93061 GN=sspB PE=1 SV=1
Peptide 302	QGIGTSRPIVYER	QGIGTSR[+10]PIVYER[+10]	Q9EYW6	sspC	Staphostatin B OS=Staphylococcus aureus (strain NCTC 8325 / PS 47) OX=93061 GN=sspC PE=1 SV=1
Peptide 303	MYQLQFINLVYDTTK	MYQLQFINLVYDTTK[+8]	Q9EYW6	sspC	Staphostatin B OS=Staphylococcus aureus (strain NCTC 8325 / PS 47) OX=93061 GN=sspC PE=1 SV=1
Peptide 304	NNVIPVSNGDHYR	NNVIPVSNGDHYR[+10]	Q2G2R8	sspP	Staphopain A OS=Staphylococcus aureus (strain NCTC 8325 / PS 47) OX=93061 GN=sspP PE=1 SV=1
Peptide 305	ASYTLGEPFK	ASYTLGEPFK[+8]	Q2G2R8	sspP	Staphopain A OS=Staphylococcus aureus (strain NCTC 8325 / PS 47) OX=93061 GN=sspP PE=1 SV=1
Peptide 306	GYYVVTQNHK	GYYVVTQNHK[+8]	Q2G2R8	sspP	Staphopain A OS=Staphylococcus aureus (strain NCTC 8325 / PS 47) OX=93061 GN=sspP PE=1 SV=1
Peptide 307	LYTSYGTYGFLHQIK	LYTSYGTYGFLHQIK[+8]	Q2G2F3	traP	Signal transduction protein TRAP OS=Staphylococcus aureus (strain NCTC 8325 / PS 47) OX=93061 GN=traP PE=1 SV=1
Peptide 308	IGVLTVVEGSTDEEAAR	IGVLTVVEGSTDEEAAR[+10]	Q2FZ23	tsf	Elongation factor Ts OS=Staphylococcus aureus (strain NCTC 8325 / PS 47) OX=93061 GN=tsf PE=3 SV=1
Peptide 309	EENFADEVK	EENFADEVK[+8]	Q2FZ23	tsf	Elongation factor Ts OS=Staphylococcus aureus (strain NCTC 8325 / PS 47) OX=93061 GN=tsf PE=3 SV=1
Peptide 310	EIANQVLDTK	EIANQVLDTK[+8]	Q2FZ23	tsf	Elongation factor Ts OS=Staphylococcus aureus (strain NCTC 8325 / PS 47) OX=93061 GN=tsf PE=3 SV=1
Peptide 311	NPDVTVEAFLK	NPDVTVEAFLK[+8]	Q2FZ23	tsf	Elongation factor Ts OS=Staphylococcus aureus (strain NCTC 8325 / PS 47) OX=93061 GN=tsf PE=3 SV=1
Peptide 312	LLDYAEAGDNIGALLR	LLDYAEAGDNIGALLR[+10]	Q2G0N0	tuf	Elongation factor Tu OS=Staphylococcus aureus (strain NCTC 8325 / PS 47) OX=93061 GN=tuf PE=3 SV=1
Peptide 313	ALEGDAQYEEK	ALEGDAQYEEK[+8]	Q2G0N0	tuf	Elongation factor Tu OS=Staphylococcus aureus (strain NCTC 8325 / PS 47) OX=93061 GN=tuf PE=3 SV=1
Peptide 314	TVGSGVVTEIIK	TVGSGVVTEIIK[+8]	Q2G0N0	tuf	Elongation factor Tu OS=Staphylococcus aureus (strain NCTC 8325 / PS 47) OX=93061 GN=tuf PE=3 SV=1
Peptide 315	GITINTSHIEYQTDK	GITINTSHIEYQTDK[+8]	Q2G0N0	tuf	Elongation factor Tu OS=Staphylococcus aureus (strain NCTC 8325 / PS 47) OX=93061 GN=tuf PE=3 SV=1
Peptide 316	VGEEVEIIGLHDTSK	VGEEVEIIGLHDTSK[+8]	Q2G0N0	tuf	Elongation factor Tu OS=Staphylococcus aureus (strain NCTC 8325 / PS 47) OX=93061 GN=tuf PE=3 SV=1
Peptide 317	ANQLASELNNQK	ANQLASELNNQK[+8]	Q2G0D7	vraG	Putative hemin transport system permease protein HrtB OS=Staphylococcus aureus (strain NCTC 8325 / PS 47) OX=93061 GN=SAOUHSC_00668 PE=3 SV=1
Peptide 318	EPYNVTITSDK	EPYNVTITSDK[+8]	Q2G0D7	vraG	Putative hemin transport system permease protein HrtB OS=Staphylococcus aureus (strain NCTC 8325 / PS 47) OX=93061 GN=SAOUHSC_00668 PE=3 SV=1
Peptide 319	IPHFYNYK	IPHFYNYK[+8]	Q2G0D7	vraG	Putative hemin transport system permease protein HrtB OS=Staphylococcus aureus (strain NCTC 8325 / PS 47) OX=93061 GN=SAOUHSC_00668 PE=3 SV=1
Peptide 320	SGSLVGISQIDSSHLTER	SGSLVGISQIDSSHLTER[+10]	Q2G013	vwb	Truncated secreted von Willebrand factor-binding protein (Coagulase) VWbp, putative OS=Staphylococcus aureus (strain NCTC 8325 / PS 47) OX=93061 GN=SAOUHSC_00814 PE=4 SV=1
Peptide 321	TPVVSLEYDFEHK	TPVVSLEYDFEHK[+8]	Q2G013	vwb	Truncated secreted von Willebrand factor-binding protein (Coagulase) VWbp, putative OS=Staphylococcus aureus (strain NCTC 8325 / PS 47) OX=93061 GN=SAOUHSC_00814 PE=4 SV=1
Peptide 322	EFVANVSHELR	EFVANVSHELR[+10]	Q2G2U4	walK	Sensor protein kinase WalK OS=Staphylococcus aureus (strain NCTC 8325 / PS 47) OX=93061 GN=walK PE=1 SV=1
Peptide 323	EIVEAHNGR	EIVEAHNGR[+10]	Q2G2U4	walK	Sensor protein kinase WalK OS=Staphylococcus aureus (strain NCTC 8325 / PS 47) OX=93061 GN=walK PE=1 SV=1
Peptide 324	VQEAQANTESEK	VQEAQANTESEK[+8]	Q2G2U4	walK	Sensor protein kinase WalK OS=Staphylococcus aureus (strain NCTC 8325 / PS 47) OX=93061 GN=walK PE=1 SV=1
Peptide 325	IEDDPSHPEYIVTR	IEDDPSHPEYIVTR[+10]	Q2G2U6	walR	Transcriptional regulatory protein WalR OS=Staphylococcus aureus (strain NCTC 8325 / PS 47) OX=93061 GN=walR PE=1 SV=1
Peptide 326	EFELFHYLSK	EFELFHYLSK[+8]	Q2G2U6	walR	Transcriptional regulatory protein WalR OS=Staphylococcus aureus (strain NCTC 8325 / PS 47) OX=93061 GN=walR PE=1 SV=1

## Sheet: Table S1.2
Table S1.2	Table displaying the method parameters for targeted analysis of the 326 SIL peptides including charge state, mass offset, and transition lists.
Protein Name	Peptide Modified Sequence	Isotope Label Type	Precursor m/z	Precursor Charge	Transition m/z	Transition Charge	Fragment Ion	Peptide Modified Sequence (Full name)		Modifications key
Peptide1	AAYNVIQAIGK[+8]	heavy	578.334	2	637.412	1	y6	AAYNVIQAIGK[Label:13C(6)15N(2) (C-term K)]		K[+8] = Isotopically labeled Lysine
Peptide2	AAYNVIQAIGK[+8]	heavy	578.334	2	850.524	1	y8	AAYNVIQAIGK[Label:13C(6)15N(2) (C-term K)]		R[+10] = Isotopically labeled Arginine
Peptide3	AAYNVIQAIGK[+8]	heavy	578.334	2	736.481	1	y7	AAYNVIQAIGK[Label:13C(6)15N(2) (C-term K)]
Peptide4	AAYNVIQAIGK[+8]	heavy	578.334	2	524.328	1	y5	AAYNVIQAIGK[Label:13C(6)15N(2) (C-term K)]
Peptide5	AAYNVIQAIGK[+8]	heavy	578.334	2	1013.59	1	y9	AAYNVIQAIGK[Label:13C(6)15N(2) (C-term K)]
Peptide6	AAYNVIQAIGK[+8]	heavy	578.334	2	396.27	1	y4	AAYNVIQAIGK[Label:13C(6)15N(2) (C-term K)]
Peptide7	AAYNVIQAIGK[+8]	heavy	578.334	2	420.188	1	b4	AAYNVIQAIGK[Label:13C(6)15N(2) (C-term K)]
Peptide8	AAYNVIQAIGK	light	574.327	2	629.398	1	y6	AAYNVIQAIGK
Peptide9	AAYNVIQAIGK	light	574.327	2	842.509	1	y8	AAYNVIQAIGK
Peptide10	AAYNVIQAIGK	light	574.327	2	728.467	1	y7	AAYNVIQAIGK
Peptide11	AAYNVIQAIGK	light	574.327	2	516.314	1	y5	AAYNVIQAIGK
Peptide12	AAYNVIQAIGK	light	574.327	2	1005.57	1	y9	AAYNVIQAIGK
Peptide13	AAYNVIQAIGK	light	574.327	2	388.255	1	y4	AAYNVIQAIGK
Peptide14	AAYNVIQAIGK	light	574.327	2	420.188	1	b4	AAYNVIQAIGK
Peptide15	ADAQQNNFNK[+8]	heavy	579.275	2	772.383	1	y6	ADAQQNNFNK[Label:13C(6)15N(2) (C-term K)]
Peptide16	ADAQQNNFNK[+8]	heavy	579.275	2	644.324	1	y5	ADAQQNNFNK[Label:13C(6)15N(2) (C-term K)]
Peptide17	ADAQQNNFNK[+8]	heavy	579.275	2	900.441	1	y7	ADAQQNNFNK[Label:13C(6)15N(2) (C-term K)]
Peptide18	ADAQQNNFNK[+8]	heavy	579.275	2	258.108	1	b3	ADAQQNNFNK[Label:13C(6)15N(2) (C-term K)]
Peptide19	ADAQQNNFNK[+8]	heavy	579.275	2	416.238	1	y3	ADAQQNNFNK[Label:13C(6)15N(2) (C-term K)]
Peptide20	ADAQQNNFNK[+8]	heavy	579.275	2	971.478	1	y8	ADAQQNNFNK[Label:13C(6)15N(2) (C-term K)]
Peptide21	ADAQQNNFNK[+8]	heavy	579.275	2	1086.51	1	y9	ADAQQNNFNK[Label:13C(6)15N(2) (C-term K)]
Peptide22	ADAQQNNFNK	light	575.268	2	764.369	1	y6	ADAQQNNFNK
Peptide23	ADAQQNNFNK	light	575.268	2	636.31	1	y5	ADAQQNNFNK
Peptide24	ADAQQNNFNK	light	575.268	2	892.427	1	y7	ADAQQNNFNK
Peptide25	ADAQQNNFNK	light	575.268	2	258.108	1	b3	ADAQQNNFNK
Peptide26	ADAQQNNFNK	light	575.268	2	408.224	1	y3	ADAQQNNFNK
Peptide27	ADAQQNNFNK	light	575.268	2	963.464	1	y8	ADAQQNNFNK
Peptide28	ADAQQNNFNK	light	575.268	2	1078.49	1	y9	ADAQQNNFNK
Peptide29	ADLTSTTDHHIFEVHR[+10]	heavy	630.311	3	1589.77	1	y13	ADLTSTTDHHIFEVHR[Label:13C(6)15N(4) (C-term R)]
Peptide30	ADLTSTTDHHIFEVHR[+10]	heavy	630.311	3	697.366	1	y5	ADLTSTTDHHIFEVHR[Label:13C(6)15N(4) (C-term R)]
Peptide31	ADLTSTTDHHIFEVHR[+10]	heavy	630.311	3	810.45	1	y6	ADLTSTTDHHIFEVHR[Label:13C(6)15N(4) (C-term R)]
Peptide32	ADLTSTTDHHIFEVHR[+10]	heavy	630.311	3	947.509	1	y7	ADLTSTTDHHIFEVHR[Label:13C(6)15N(4) (C-term R)]
Peptide33	ADLTSTTDHHIFEVHR[+10]	heavy	630.311	3	1488.72	1	y12	ADLTSTTDHHIFEVHR[Label:13C(6)15N(4) (C-term R)]
Peptide34	ADLTSTTDHHIFEVHR[+10]	heavy	630.311	3	1084.57	1	y8	ADLTSTTDHHIFEVHR[Label:13C(6)15N(4) (C-term R)]
Peptide35	ADLTSTTDHHIFEVHR[+10]	heavy	630.311	3	1702.85	1	y14	ADLTSTTDHHIFEVHR[Label:13C(6)15N(4) (C-term R)]
Peptide36	ADLTSTTDHHIFEVHR	light	626.975	3	1579.76	1	y13	ADLTSTTDHHIFEVHR
Peptide37	ADLTSTTDHHIFEVHR	light	626.975	3	687.357	1	y5	ADLTSTTDHHIFEVHR
Peptide38	ADLTSTTDHHIFEVHR	light	626.975	3	800.441	1	y6	ADLTSTTDHHIFEVHR
Peptide39	ADLTSTTDHHIFEVHR	light	626.975	3	937.5	1	y7	ADLTSTTDHHIFEVHR
Peptide40	ADLTSTTDHHIFEVHR	light	626.975	3	1478.71	1	y12	ADLTSTTDHHIFEVHR
Peptide41	ADLTSTTDHHIFEVHR	light	626.975	3	1074.56	1	y8	ADLTSTTDHHIFEVHR
Peptide42	ADLTSTTDHHIFEVHR	light	626.975	3	1692.85	1	y14	ADLTSTTDHHIFEVHR
Peptide43	AEETTQPVAQPLVK[+8]	heavy	759.916	2	859.549	1	y8	AEETTQPVAQPLVK[Label:13C(6)15N(2) (C-term K)]
Peptide44	AEETTQPVAQPLVK[+8]	heavy	759.916	2	464.332	1	y4	AEETTQPVAQPLVK[Label:13C(6)15N(2) (C-term K)]
Peptide45	AEETTQPVAQPLVK[+8]	heavy	759.916	2	1088.66	1	y10	AEETTQPVAQPLVK[Label:13C(6)15N(2) (C-term K)]
Peptide46	AEETTQPVAQPLVK[+8]	heavy	759.916	2	330.13	1	b3	AEETTQPVAQPLVK[Label:13C(6)15N(2) (C-term K)]
Peptide47	AEETTQPVAQPLVK[+8]	heavy	759.916	2	1189.7	1	y11	AEETTQPVAQPLVK[Label:13C(6)15N(2) (C-term K)]
Peptide48	AEETTQPVAQPLVK[+8]	heavy	759.916	2	762.496	1	y7	AEETTQPVAQPLVK[Label:13C(6)15N(2) (C-term K)]
Peptide49	AEETTQPVAQPLVK[+8]	heavy	759.916	2	1318.75	1	y12	AEETTQPVAQPLVK[Label:13C(6)15N(2) (C-term K)]
Peptide50	AEETTQPVAQPLVK	light	755.909	2	851.535	1	y8	AEETTQPVAQPLVK
Peptide51	AEETTQPVAQPLVK	light	755.909	2	456.318	1	y4	AEETTQPVAQPLVK
Peptide52	AEETTQPVAQPLVK	light	755.909	2	1080.64	1	y10	AEETTQPVAQPLVK
Peptide53	AEETTQPVAQPLVK	light	755.909	2	330.13	1	b3	AEETTQPVAQPLVK
Peptide54	AEETTQPVAQPLVK	light	755.909	2	1181.69	1	y11	AEETTQPVAQPLVK
Peptide55	AEETTQPVAQPLVK	light	755.909	2	754.482	1	y7	AEETTQPVAQPLVK
Peptide56	AEETTQPVAQPLVK	light	755.909	2	1310.73	1	y12	AEETTQPVAQPLVK
Peptide57	AETVNDLYLIVK[+8]	heavy	693.392	2	985.581	1	y8	AETVNDLYLIVK[Label:13C(6)15N(2) (C-term K)]
Peptide58	AETVNDLYLIVK[+8]	heavy	693.392	2	302.135	1	b3	AETVNDLYLIVK[Label:13C(6)15N(2) (C-term K)]
Peptide59	AETVNDLYLIVK[+8]	heavy	693.392	2	367.279	1	y3	AETVNDLYLIVK[Label:13C(6)15N(2) (C-term K)]
Peptide60	AETVNDLYLIVK[+8]	heavy	693.392	2	1185.7	1	y10	AETVNDLYLIVK[Label:13C(6)15N(2) (C-term K)]
Peptide61	AETVNDLYLIVK[+8]	heavy	693.392	2	871.538	1	y7	AETVNDLYLIVK[Label:13C(6)15N(2) (C-term K)]
Peptide62	AETVNDLYLIVK[+8]	heavy	693.392	2	480.364	1	y4	AETVNDLYLIVK[Label:13C(6)15N(2) (C-term K)]
Peptide63	AETVNDLYLIVK[+8]	heavy	693.392	2	1084.65	1	y9	AETVNDLYLIVK[Label:13C(6)15N(2) (C-term K)]
Peptide64	AETVNDLYLIVK	light	689.385	2	977.567	1	y8	AETVNDLYLIVK
Peptide65	AETVNDLYLIVK	light	689.385	2	302.135	1	b3	AETVNDLYLIVK
Peptide66	AETVNDLYLIVK	light	689.385	2	359.265	1	y3	AETVNDLYLIVK
Peptide67	AETVNDLYLIVK	light	689.385	2	1177.68	1	y10	AETVNDLYLIVK
Peptide68	AETVNDLYLIVK	light	689.385	2	863.524	1	y7	AETVNDLYLIVK
Peptide69	AETVNDLYLIVK	light	689.385	2	472.349	1	y4	AETVNDLYLIVK
Peptide70	AETVNDLYLIVK	light	689.385	2	1076.64	1	y9	AETVNDLYLIVK
Peptide71	AFNEQPFAVVK[+8]	heavy	629.34	2	668.422	1	y6	AFNEQPFAVVK[Label:13C(6)15N(2) (C-term K)]
Peptide72	AFNEQPFAVVK[+8]	heavy	629.34	2	1039.57	1	y9	AFNEQPFAVVK[Label:13C(6)15N(2) (C-term K)]
Peptide73	AFNEQPFAVVK[+8]	heavy	629.34	2	925.523	1	y8	AFNEQPFAVVK[Label:13C(6)15N(2) (C-term K)]
Peptide74	AFNEQPFAVVK[+8]	heavy	629.34	2	462.198	1	b4	AFNEQPFAVVK[Label:13C(6)15N(2) (C-term K)]
Peptide75	AFNEQPFAVVK[+8]	heavy	629.34	2	796.481	1	y7	AFNEQPFAVVK[Label:13C(6)15N(2) (C-term K)]
Peptide76	AFNEQPFAVVK[+8]	heavy	629.34	2	333.156	1	b3	AFNEQPFAVVK[Label:13C(6)15N(2) (C-term K)]
Peptide77	AFNEQPFAVVK[+8]	heavy	629.34	2	424.301	1	y4	AFNEQPFAVVK[Label:13C(6)15N(2) (C-term K)]
Peptide78	AFNEQPFAVVK	light	625.332	2	660.408	1	y6	AFNEQPFAVVK
Peptide79	AFNEQPFAVVK	light	625.332	2	1031.55	1	y9	AFNEQPFAVVK
Peptide80	AFNEQPFAVVK	light	625.332	2	917.509	1	y8	AFNEQPFAVVK
Peptide81	AFNEQPFAVVK	light	625.332	2	462.198	1	b4	AFNEQPFAVVK
Peptide82	AFNEQPFAVVK	light	625.332	2	788.467	1	y7	AFNEQPFAVVK
Peptide83	AFNEQPFAVVK	light	625.332	2	333.156	1	b3	AFNEQPFAVVK
Peptide84	AFNEQPFAVVK	light	625.332	2	416.287	1	y4	AFNEQPFAVVK
Peptide85	AGIYTADLINTSEIK[+8]	heavy	808.935	2	1212.66	1	y11	AGIYTADLINTSEIK[Label:13C(6)15N(2) (C-term K)]
Peptide86	AGIYTADLINTSEIK[+8]	heavy	808.935	2	1111.61	1	y10	AGIYTADLINTSEIK[Label:13C(6)15N(2) (C-term K)]
Peptide87	AGIYTADLINTSEIK[+8]	heavy	808.935	2	1040.57	1	y9	AGIYTADLINTSEIK[Label:13C(6)15N(2) (C-term K)]
Peptide88	AGIYTADLINTSEIK[+8]	heavy	808.935	2	242.15	1	b3	AGIYTADLINTSEIK[Label:13C(6)15N(2) (C-term K)]
Peptide89	AGIYTADLINTSEIK[+8]	heavy	808.935	2	812.46	1	y7	AGIYTADLINTSEIK[Label:13C(6)15N(2) (C-term K)]
Peptide90	AGIYTADLINTSEIK[+8]	heavy	808.935	2	1375.72	1	y12	AGIYTADLINTSEIK[Label:13C(6)15N(2) (C-term K)]
Peptide91	AGIYTADLINTSEIK[+8]	heavy	808.935	2	925.544	1	y8	AGIYTADLINTSEIK[Label:13C(6)15N(2) (C-term K)]
Peptide92	AGIYTADLINTSEIK	light	804.928	2	1204.64	1	y11	AGIYTADLINTSEIK
Peptide93	AGIYTADLINTSEIK	light	804.928	2	1103.59	1	y10	AGIYTADLINTSEIK
Peptide94	AGIYTADLINTSEIK	light	804.928	2	1032.56	1	y9	AGIYTADLINTSEIK
Peptide95	AGIYTADLINTSEIK	light	804.928	2	242.15	1	b3	AGIYTADLINTSEIK
Peptide96	AGIYTADLINTSEIK	light	804.928	2	804.446	1	y7	AGIYTADLINTSEIK
Peptide97	AGIYTADLINTSEIK	light	804.928	2	1367.71	1	y12	AGIYTADLINTSEIK
Peptide98	AGIYTADLINTSEIK	light	804.928	2	917.53	1	y8	AGIYTADLINTSEIK
Peptide99	AGYTVNNTPK[+8]	heavy	536.779	2	781.429	1	y7	AGYTVNNTPK[Label:13C(6)15N(2) (C-term K)]
Peptide100	AGYTVNNTPK[+8]	heavy	536.779	2	680.382	1	y6	AGYTVNNTPK[Label:13C(6)15N(2) (C-term K)]
Peptide101	AGYTVNNTPK[+8]	heavy	536.779	2	581.313	1	y5	AGYTVNNTPK[Label:13C(6)15N(2) (C-term K)]
Peptide102	AGYTVNNTPK[+8]	heavy	536.779	2	292.129	1	b3	AGYTVNNTPK[Label:13C(6)15N(2) (C-term K)]
Peptide103	AGYTVNNTPK[+8]	heavy	536.779	2	393.177	1	b4	AGYTVNNTPK[Label:13C(6)15N(2) (C-term K)]
Peptide104	AGYTVNNTPK[+8]	heavy	536.779	2	1001.51	1	y9	AGYTVNNTPK[Label:13C(6)15N(2) (C-term K)]
Peptide105	AGYTVNNTPK[+8]	heavy	536.779	2	944.493	1	y8	AGYTVNNTPK[Label:13C(6)15N(2) (C-term K)]
Peptide106	AGYTVNNTPK	light	532.772	2	773.415	1	y7	AGYTVNNTPK
Peptide107	AGYTVNNTPK	light	532.772	2	672.368	1	y6	AGYTVNNTPK
Peptide108	AGYTVNNTPK	light	532.772	2	573.299	1	y5	AGYTVNNTPK
Peptide109	AGYTVNNTPK	light	532.772	2	292.129	1	b3	AGYTVNNTPK
Peptide110	AGYTVNNTPK	light	532.772	2	393.177	1	b4	AGYTVNNTPK
Peptide111	AGYTVNNTPK	light	532.772	2	993.5	1	y9	AGYTVNNTPK
Peptide112	AGYTVNNTPK	light	532.772	2	936.479	1	y8	AGYTVNNTPK
Peptide113	AHAVTTIDK[+8]	heavy	482.271	2	755.439	1	y7	AHAVTTIDK[Label:13C(6)15N(2) (C-term K)]
Peptide114	AHAVTTIDK[+8]	heavy	482.271	2	280.14	1	b3	AHAVTTIDK[Label:13C(6)15N(2) (C-term K)]
Peptide115	AHAVTTIDK[+8]	heavy	482.271	2	684.402	1	y6	AHAVTTIDK[Label:13C(6)15N(2) (C-term K)]
Peptide116	AHAVTTIDK[+8]	heavy	482.271	2	892.498	1	y8	AHAVTTIDK[Label:13C(6)15N(2) (C-term K)]
Peptide117	AHAVTTIDK[+8]	heavy	482.271	2	585.333	1	y5	AHAVTTIDK[Label:13C(6)15N(2) (C-term K)]
Peptide118	AHAVTTIDK[+8]	heavy	482.271	2	379.209	1	b4	AHAVTTIDK[Label:13C(6)15N(2) (C-term K)]
Peptide119	AHAVTTIDK[+8]	heavy	482.271	2	484.286	1	y4	AHAVTTIDK[Label:13C(6)15N(2) (C-term K)]
Peptide120	AHAVTTIDK	light	478.264	2	747.425	1	y7	AHAVTTIDK
Peptide121	AHAVTTIDK	light	478.264	2	280.14	1	b3	AHAVTTIDK
Peptide122	AHAVTTIDK	light	478.264	2	676.388	1	y6	AHAVTTIDK
Peptide123	AHAVTTIDK	light	478.264	2	884.484	1	y8	AHAVTTIDK
Peptide124	AHAVTTIDK	light	478.264	2	577.319	1	y5	AHAVTTIDK
Peptide125	AHAVTTIDK	light	478.264	2	379.209	1	b4	AHAVTTIDK
Peptide126	AHAVTTIDK	light	478.264	2	476.271	1	y4	AHAVTTIDK
Peptide127	AHINDNAFEVK[+8]	heavy	633.322	2	1057.54	1	y9	AHINDNAFEVK[Label:13C(6)15N(2) (C-term K)]
Peptide128	AHINDNAFEVK[+8]	heavy	633.322	2	944.456	1	y8	AHINDNAFEVK[Label:13C(6)15N(2) (C-term K)]
Peptide129	AHINDNAFEVK[+8]	heavy	633.322	2	322.187	1	b3	AHINDNAFEVK[Label:13C(6)15N(2) (C-term K)]
Peptide130	AHINDNAFEVK[+8]	heavy	633.322	2	1012.45	1	b9	AHINDNAFEVK[Label:13C(6)15N(2) (C-term K)]
Peptide131	AHINDNAFEVK[+8]	heavy	633.322	2	715.386	1	y6	AHINDNAFEVK[Label:13C(6)15N(2) (C-term K)]
Peptide132	AHINDNAFEVK[+8]	heavy	633.322	2	830.413	1	y7	AHINDNAFEVK[Label:13C(6)15N(2) (C-term K)]
Peptide133	AHINDNAFEVK[+8]	heavy	633.322	2	1194.6	1	y10	AHINDNAFEVK[Label:13C(6)15N(2) (C-term K)]
Peptide134	AHINDNAFEVK	light	629.315	2	1049.53	1	y9	AHINDNAFEVK
Peptide135	AHINDNAFEVK	light	629.315	2	936.442	1	y8	AHINDNAFEVK
Peptide136	AHINDNAFEVK	light	629.315	2	322.187	1	b3	AHINDNAFEVK
Peptide137	AHINDNAFEVK	light	629.315	2	1012.45	1	b9	AHINDNAFEVK
Peptide138	AHINDNAFEVK	light	629.315	2	707.372	1	y6	AHINDNAFEVK
Peptide139	AHINDNAFEVK	light	629.315	2	822.399	1	y7	AHINDNAFEVK
Peptide140	AHINDNAFEVK	light	629.315	2	1186.59	1	y10	AHINDNAFEVK
Peptide141	AIDNLSQNLAK[+8]	heavy	597.832	2	1010.54	1	y9	AIDNLSQNLAK[Label:13C(6)15N(2) (C-term K)]
Peptide142	AIDNLSQNLAK[+8]	heavy	597.832	2	668.382	1	y6	AIDNLSQNLAK[Label:13C(6)15N(2) (C-term K)]
Peptide143	AIDNLSQNLAK[+8]	heavy	597.832	2	895.509	1	y8	AIDNLSQNLAK[Label:13C(6)15N(2) (C-term K)]
Peptide144	AIDNLSQNLAK[+8]	heavy	597.832	2	781.466	1	y7	AIDNLSQNLAK[Label:13C(6)15N(2) (C-term K)]
Peptide145	AIDNLSQNLAK[+8]	heavy	597.832	2	300.155	1	b3	AIDNLSQNLAK[Label:13C(6)15N(2) (C-term K)]
Peptide146	AIDNLSQNLAK[+8]	heavy	597.832	2	414.198	1	b4	AIDNLSQNLAK[Label:13C(6)15N(2) (C-term K)]
Peptide147	AIDNLSQNLAK[+8]	heavy	597.832	2	1123.62	1	y10	AIDNLSQNLAK[Label:13C(6)15N(2) (C-term K)]
Peptide148	AIDNLSQNLAK	light	593.825	2	1002.52	1	y9	AIDNLSQNLAK
Peptide149	AIDNLSQNLAK	light	593.825	2	660.368	1	y6	AIDNLSQNLAK
Peptide150	AIDNLSQNLAK	light	593.825	2	887.495	1	y8	AIDNLSQNLAK
Peptide151	AIDNLSQNLAK	light	593.825	2	773.452	1	y7	AIDNLSQNLAK
Peptide152	AIDNLSQNLAK	light	593.825	2	300.155	1	b3	AIDNLSQNLAK
Peptide153	AIDNLSQNLAK	light	593.825	2	414.198	1	b4	AIDNLSQNLAK
Peptide154	AIDNLSQNLAK	light	593.825	2	1115.61	1	y10	AIDNLSQNLAK
Peptide155	AIEGTPTIENGVPTVPNVFK[+8]	heavy	1046.06	2	909.528	1	y8	AIEGTPTIENGVPTVPNVFK[Label:13C(6)15N(2) (C-term K)]
Peptide156	AIEGTPTIENGVPTVPNVFK[+8]	heavy	1046.06	2	1619.89	1	y15	AIEGTPTIENGVPTVPNVFK[Label:13C(6)15N(2) (C-term K)]
Peptide157	AIEGTPTIENGVPTVPNVFK[+8]	heavy	1046.06	2	1308.7	1	y12	AIEGTPTIENGVPTVPNVFK[Label:13C(6)15N(2) (C-term K)]
Peptide158	AIEGTPTIENGVPTVPNVFK[+8]	heavy	1046.06	2	1179.66	1	y11	AIEGTPTIENGVPTVPNVFK[Label:13C(6)15N(2) (C-term K)]
Peptide159	AIEGTPTIENGVPTVPNVFK[+8]	heavy	1046.06	2	1065.62	1	y10	AIEGTPTIENGVPTVPNVFK[Label:13C(6)15N(2) (C-term K)]
Peptide160	AIEGTPTIENGVPTVPNVFK[+8]	heavy	1046.06	2	1421.79	1	y13	AIEGTPTIENGVPTVPNVFK[Label:13C(6)15N(2) (C-term K)]
Peptide161	AIEGTPTIENGVPTVPNVFK[+8]	heavy	1046.06	2	1522.84	1	y14	AIEGTPTIENGVPTVPNVFK[Label:13C(6)15N(2) (C-term K)]
Peptide162	AIEGTPTIENGVPTVPNVFK	light	1042.06	2	901.514	1	y8	AIEGTPTIENGVPTVPNVFK
Peptide163	AIEGTPTIENGVPTVPNVFK	light	1042.06	2	1611.87	1	y15	AIEGTPTIENGVPTVPNVFK
Peptide164	AIEGTPTIENGVPTVPNVFK	light	1042.06	2	1300.69	1	y12	AIEGTPTIENGVPTVPNVFK
Peptide165	AIEGTPTIENGVPTVPNVFK	light	1042.06	2	1171.65	1	y11	AIEGTPTIENGVPTVPNVFK
Peptide166	AIEGTPTIENGVPTVPNVFK	light	1042.06	2	1057.6	1	y10	AIEGTPTIENGVPTVPNVFK
Peptide167	AIEGTPTIENGVPTVPNVFK	light	1042.06	2	1413.77	1	y13	AIEGTPTIENGVPTVPNVFK
Peptide168	AIEGTPTIENGVPTVPNVFK	light	1042.06	2	1514.82	1	y14	AIEGTPTIENGVPTVPNVFK
Peptide169	AIIDIFAK[+8]	heavy	449.778	2	714.428	1	y6	AIIDIFAK[Label:13C(6)15N(2) (C-term K)]
Peptide170	AIIDIFAK[+8]	heavy	449.778	2	601.344	1	y5	AIIDIFAK[Label:13C(6)15N(2) (C-term K)]
Peptide171	AIIDIFAK[+8]	heavy	449.778	2	486.317	1	y4	AIIDIFAK[Label:13C(6)15N(2) (C-term K)]
Peptide172	AIIDIFAK[+8]	heavy	449.778	2	373.233	1	y3	AIIDIFAK[Label:13C(6)15N(2) (C-term K)]
Peptide173	AIIDIFAK[+8]	heavy	449.778	2	827.512	1	y7	AIIDIFAK[Label:13C(6)15N(2) (C-term K)]
Peptide174	AIIDIFAK[+8]	heavy	449.778	2	413.239	1	b4	AIIDIFAK[Label:13C(6)15N(2) (C-term K)]
Peptide175	AIIDIFAK	light	445.771	2	706.413	1	y6	AIIDIFAK
Peptide176	AIIDIFAK	light	445.771	2	593.329	1	y5	AIIDIFAK
Peptide177	AIIDIFAK	light	445.771	2	478.302	1	y4	AIIDIFAK
Peptide178	AIIDIFAK	light	445.771	2	365.218	1	y3	AIIDIFAK
Peptide179	AIIDIFAK	light	445.771	2	819.497	1	y7	AIIDIFAK
Peptide180	AIIDIFAK	light	445.771	2	413.239	1	b4	AIIDIFAK
Peptide181	AILIGDSEIAK[+8]	heavy	569.334	2	727.371	1	y7	AILIGDSEIAK[Label:13C(6)15N(2) (C-term K)]
Peptide182	AILIGDSEIAK[+8]	heavy	569.334	2	840.455	1	y8	AILIGDSEIAK[Label:13C(6)15N(2) (C-term K)]
Peptide183	AILIGDSEIAK[+8]	heavy	569.334	2	298.213	1	b3	AILIGDSEIAK[Label:13C(6)15N(2) (C-term K)]
Peptide184	AILIGDSEIAK[+8]	heavy	569.334	2	953.539	1	y9	AILIGDSEIAK[Label:13C(6)15N(2) (C-term K)]
Peptide185	AILIGDSEIAK[+8]	heavy	569.334	2	555.323	1	y5	AILIGDSEIAK[Label:13C(6)15N(2) (C-term K)]
Peptide186	AILIGDSEIAK[+8]	heavy	569.334	2	670.35	1	y6	AILIGDSEIAK[Label:13C(6)15N(2) (C-term K)]
Peptide187	AILIGDSEIAK[+8]	heavy	569.334	2	339.248	1	y3	AILIGDSEIAK[Label:13C(6)15N(2) (C-term K)]
Peptide188	AILIGDSEIAK	light	565.327	2	719.357	1	y7	AILIGDSEIAK
Peptide189	AILIGDSEIAK	light	565.327	2	832.441	1	y8	AILIGDSEIAK
Peptide190	AILIGDSEIAK	light	565.327	2	298.213	1	b3	AILIGDSEIAK
Peptide191	AILIGDSEIAK	light	565.327	2	945.525	1	y9	AILIGDSEIAK
Peptide192	AILIGDSEIAK	light	565.327	2	547.309	1	y5	AILIGDSEIAK
Peptide193	AILIGDSEIAK	light	565.327	2	662.336	1	y6	AILIGDSEIAK
Peptide194	AILIGDSEIAK	light	565.327	2	331.234	1	y3	AILIGDSEIAK
Peptide195	AININVDTK[+8]	heavy	498.284	2	811.44	1	y7	AININVDTK[Label:13C(6)15N(2) (C-term K)]
Peptide196	AININVDTK[+8]	heavy	498.284	2	584.313	1	y5	AININVDTK[Label:13C(6)15N(2) (C-term K)]
Peptide197	AININVDTK[+8]	heavy	498.284	2	697.397	1	y6	AININVDTK[Label:13C(6)15N(2) (C-term K)]
Peptide198	AININVDTK[+8]	heavy	498.284	2	299.171	1	b3	AININVDTK[Label:13C(6)15N(2) (C-term K)]
Peptide199	AININVDTK[+8]	heavy	498.284	2	371.202	1	y3	AININVDTK[Label:13C(6)15N(2) (C-term K)]
Peptide200	AININVDTK[+8]	heavy	498.284	2	470.27	1	y4	AININVDTK[Label:13C(6)15N(2) (C-term K)]
Peptide201	AININVDTK	light	494.277	2	803.426	1	y7	AININVDTK
Peptide202	AININVDTK	light	494.277	2	576.299	1	y5	AININVDTK
Peptide203	AININVDTK	light	494.277	2	689.383	1	y6	AININVDTK
Peptide204	AININVDTK	light	494.277	2	299.171	1	b3	AININVDTK
Peptide205	AININVDTK	light	494.277	2	363.187	1	y3	AININVDTK
Peptide206	AININVDTK	light	494.277	2	462.256	1	y4	AININVDTK
Peptide207	AIPTLADAAK[+8]	heavy	489.789	2	794.45	1	y8	AIPTLADAAK[Label:13C(6)15N(2) (C-term K)]
Peptide208	AIPTLADAAK[+8]	heavy	489.789	2	697.397	1	y7	AIPTLADAAK[Label:13C(6)15N(2) (C-term K)]
Peptide209	AIPTLADAAK[+8]	heavy	489.789	2	596.349	1	y6	AIPTLADAAK[Label:13C(6)15N(2) (C-term K)]
Peptide210	AIPTLADAAK[+8]	heavy	489.789	2	483.265	1	y5	AIPTLADAAK[Label:13C(6)15N(2) (C-term K)]
Peptide211	AIPTLADAAK[+8]	heavy	489.789	2	297.201	1	y3	AIPTLADAAK[Label:13C(6)15N(2) (C-term K)]
Peptide212	AIPTLADAAK[+8]	heavy	489.789	2	412.228	1	y4	AIPTLADAAK[Label:13C(6)15N(2) (C-term K)]
Peptide213	AIPTLADAAK[+8]	heavy	489.789	2	383.229	1	b4	AIPTLADAAK[Label:13C(6)15N(2) (C-term K)]
Peptide214	AIPTLADAAK	light	485.782	2	786.436	1	y8	AIPTLADAAK
Peptide215	AIPTLADAAK	light	485.782	2	689.383	1	y7	AIPTLADAAK
Peptide216	AIPTLADAAK	light	485.782	2	588.335	1	y6	AIPTLADAAK
Peptide217	AIPTLADAAK	light	485.782	2	475.251	1	y5	AIPTLADAAK
Peptide218	AIPTLADAAK	light	485.782	2	289.187	1	y3	AIPTLADAAK
Peptide219	AIPTLADAAK	light	485.782	2	404.214	1	y4	AIPTLADAAK
Peptide220	AIPTLADAAK	light	485.782	2	383.229	1	b4	AIPTLADAAK
Peptide221	ALDSILSFLEK[+8]	heavy	622.355	2	1059.58	1	y9	ALDSILSFLEK[Label:13C(6)15N(2) (C-term K)]
Peptide222	ALDSILSFLEK[+8]	heavy	622.355	2	744.438	1	y6	ALDSILSFLEK[Label:13C(6)15N(2) (C-term K)]
Peptide223	ALDSILSFLEK[+8]	heavy	622.355	2	631.354	1	y5	ALDSILSFLEK[Label:13C(6)15N(2) (C-term K)]
Peptide224	ALDSILSFLEK[+8]	heavy	622.355	2	944.554	1	y8	ALDSILSFLEK[Label:13C(6)15N(2) (C-term K)]
Peptide225	ALDSILSFLEK[+8]	heavy	622.355	2	300.155	1	b3	ALDSILSFLEK[Label:13C(6)15N(2) (C-term K)]
Peptide226	ALDSILSFLEK[+8]	heavy	622.355	2	387.187	1	b4	ALDSILSFLEK[Label:13C(6)15N(2) (C-term K)]
Peptide227	ALDSILSFLEK[+8]	heavy	622.355	2	857.522	1	y7	ALDSILSFLEK[Label:13C(6)15N(2) (C-term K)]
Peptide228	ALDSILSFLEK	light	618.348	2	1051.57	1	y9	ALDSILSFLEK
Peptide229	ALDSILSFLEK	light	618.348	2	736.424	1	y6	ALDSILSFLEK
Peptide230	ALDSILSFLEK	light	618.348	2	623.34	1	y5	ALDSILSFLEK
Peptide231	ALDSILSFLEK	light	618.348	2	936.54	1	y8	ALDSILSFLEK
Peptide232	ALDSILSFLEK	light	618.348	2	300.155	1	b3	ALDSILSFLEK
Peptide233	ALDSILSFLEK	light	618.348	2	387.187	1	b4	ALDSILSFLEK
Peptide234	ALDSILSFLEK	light	618.348	2	849.508	1	y7	ALDSILSFLEK
Peptide235	ALEGDAQYEEK[+8]	heavy	630.795	2	1076.46	1	y9	ALEGDAQYEEK[Label:13C(6)15N(2) (C-term K)]
Peptide236	ALEGDAQYEEK[+8]	heavy	630.795	2	947.42	1	y8	ALEGDAQYEEK[Label:13C(6)15N(2) (C-term K)]
Peptide237	ALEGDAQYEEK[+8]	heavy	630.795	2	576.276	1	y4	ALEGDAQYEEK[Label:13C(6)15N(2) (C-term K)]
Peptide238	ALEGDAQYEEK[+8]	heavy	630.795	2	775.371	1	y6	ALEGDAQYEEK[Label:13C(6)15N(2) (C-term K)]
Peptide239	ALEGDAQYEEK[+8]	heavy	630.795	2	890.398	1	y7	ALEGDAQYEEK[Label:13C(6)15N(2) (C-term K)]
Peptide240	ALEGDAQYEEK[+8]	heavy	630.795	2	704.334	1	y5	ALEGDAQYEEK[Label:13C(6)15N(2) (C-term K)]
Peptide241	ALEGDAQYEEK[+8]	heavy	630.795	2	1189.55	1	y10	ALEGDAQYEEK[Label:13C(6)15N(2) (C-term K)]
Peptide242	ALEGDAQYEEK	light	626.788	2	1068.45	1	y9	ALEGDAQYEEK
Peptide243	ALEGDAQYEEK	light	626.788	2	939.405	1	y8	ALEGDAQYEEK
Peptide244	ALEGDAQYEEK	light	626.788	2	568.261	1	y4	ALEGDAQYEEK
Peptide245	ALEGDAQYEEK	light	626.788	2	767.357	1	y6	ALEGDAQYEEK
Peptide246	ALEGDAQYEEK	light	626.788	2	882.384	1	y7	ALEGDAQYEEK
Peptide247	ALEGDAQYEEK	light	626.788	2	696.32	1	y5	ALEGDAQYEEK
Peptide248	ALEGDAQYEEK	light	626.788	2	1181.53	1	y10	ALEGDAQYEEK
Peptide249	ALLSSDDNVSFHIGQPFK[+8]	heavy	661.674	3	1068.57	1	y9	ALLSSDDNVSFHIGQPFK[Label:13C(6)15N(2) (C-term K)]
Peptide250	ALLSSDDNVSFHIGQPFK[+8]	heavy	661.674	3	399.248	1	y3	ALLSSDDNVSFHIGQPFK[Label:13C(6)15N(2) (C-term K)]
Peptide251	ALLSSDDNVSFHIGQPFK[+8]	heavy	661.674	3	834.471	1	y7	ALLSSDDNVSFHIGQPFK[Label:13C(6)15N(2) (C-term K)]
Peptide252	ALLSSDDNVSFHIGQPFK[+8]	heavy	661.674	3	697.412	1	y6	ALLSSDDNVSFHIGQPFK[Label:13C(6)15N(2) (C-term K)]
Peptide253	ALLSSDDNVSFHIGQPFK[+8]	heavy	661.674	3	981.54	1	y8	ALLSSDDNVSFHIGQPFK[Label:13C(6)15N(2) (C-term K)]
Peptide254	ALLSSDDNVSFHIGQPFK[+8]	heavy	661.674	3	1167.64	1	y10	ALLSSDDNVSFHIGQPFK[Label:13C(6)15N(2) (C-term K)]
Peptide255	ALLSSDDNVSFHIGQPFK[+8]	heavy	661.674	3	1281.68	1	y11	ALLSSDDNVSFHIGQPFK[Label:13C(6)15N(2) (C-term K)]
Peptide256	ALLSSDDNVSFHIGQPFK	light	659.002	3	1060.56	1	y9	ALLSSDDNVSFHIGQPFK
Peptide257	ALLSSDDNVSFHIGQPFK	light	659.002	3	391.234	1	y3	ALLSSDDNVSFHIGQPFK
Peptide258	ALLSSDDNVSFHIGQPFK	light	659.002	3	826.457	1	y7	ALLSSDDNVSFHIGQPFK
Peptide259	ALLSSDDNVSFHIGQPFK	light	659.002	3	689.398	1	y6	ALLSSDDNVSFHIGQPFK
Peptide260	ALLSSDDNVSFHIGQPFK	light	659.002	3	973.525	1	y8	ALLSSDDNVSFHIGQPFK
Peptide261	ALLSSDDNVSFHIGQPFK	light	659.002	3	1159.63	1	y10	ALLSSDDNVSFHIGQPFK
Peptide262	ALLSSDDNVSFHIGQPFK	light	659.002	3	1273.67	1	y11	ALLSSDDNVSFHIGQPFK
Peptide263	ANEFVTPDGK[+8]	heavy	543.271	2	424.228	1	y4	ANEFVTPDGK[Label:13C(6)15N(2) (C-term K)]
Peptide264	ANEFVTPDGK[+8]	heavy	543.271	2	525.276	1	y5	ANEFVTPDGK[Label:13C(6)15N(2) (C-term K)]
Peptide265	ANEFVTPDGK[+8]	heavy	543.271	2	624.344	1	y6	ANEFVTPDGK[Label:13C(6)15N(2) (C-term K)]
Peptide266	ANEFVTPDGK[+8]	heavy	543.271	2	771.413	1	y7	ANEFVTPDGK[Label:13C(6)15N(2) (C-term K)]
Peptide267	ANEFVTPDGK[+8]	heavy	543.271	2	315.13	1	b3	ANEFVTPDGK[Label:13C(6)15N(2) (C-term K)]
Peptide268	ANEFVTPDGK[+8]	heavy	543.271	2	900.455	1	y8	ANEFVTPDGK[Label:13C(6)15N(2) (C-term K)]
Peptide269	ANEFVTPDGK[+8]	heavy	543.271	2	327.175	1	y3	ANEFVTPDGK[Label:13C(6)15N(2) (C-term K)]
Peptide270	ANEFVTPDGK	light	539.264	2	416.214	1	y4	ANEFVTPDGK
Peptide271	ANEFVTPDGK	light	539.264	2	517.262	1	y5	ANEFVTPDGK
Peptide272	ANEFVTPDGK	light	539.264	2	616.33	1	y6	ANEFVTPDGK
Peptide273	ANEFVTPDGK	light	539.264	2	763.398	1	y7	ANEFVTPDGK
Peptide274	ANEFVTPDGK	light	539.264	2	315.13	1	b3	ANEFVTPDGK
Peptide275	ANEFVTPDGK	light	539.264	2	892.441	1	y8	ANEFVTPDGK
Peptide276	ANEFVTPDGK	light	539.264	2	319.161	1	y3	ANEFVTPDGK
Peptide277	ANGLSGNNIR[+10]	heavy	513.272	2	670.351	1	y6	ANGLSGNNIR[Label:13C(6)15N(4) (C-term R)]
Peptide278	ANGLSGNNIR[+10]	heavy	513.272	2	840.456	1	y8	ANGLSGNNIR[Label:13C(6)15N(4) (C-term R)]
Peptide279	ANGLSGNNIR[+10]	heavy	513.272	2	243.109	1	b3	ANGLSGNNIR[Label:13C(6)15N(4) (C-term R)]
Peptide280	ANGLSGNNIR[+10]	heavy	513.272	2	583.319	1	y5	ANGLSGNNIR[Label:13C(6)15N(4) (C-term R)]
Peptide281	ANGLSGNNIR[+10]	heavy	513.272	2	783.435	1	y7	ANGLSGNNIR[Label:13C(6)15N(4) (C-term R)]
Peptide282	ANGLSGNNIR[+10]	heavy	513.272	2	526.297	1	y4	ANGLSGNNIR[Label:13C(6)15N(4) (C-term R)]
Peptide283	ANGLSGNNIR[+10]	heavy	513.272	2	412.254	1	y3	ANGLSGNNIR[Label:13C(6)15N(4) (C-term R)]
Peptide284	ANGLSGNNIR	light	508.268	2	660.342	1	y6	ANGLSGNNIR
Peptide285	ANGLSGNNIR	light	508.268	2	830.448	1	y8	ANGLSGNNIR
Peptide286	ANGLSGNNIR	light	508.268	2	243.109	1	b3	ANGLSGNNIR
Peptide287	ANGLSGNNIR	light	508.268	2	573.31	1	y5	ANGLSGNNIR
Peptide288	ANGLSGNNIR	light	508.268	2	773.426	1	y7	ANGLSGNNIR
Peptide289	ANGLSGNNIR	light	508.268	2	516.289	1	y4	ANGLSGNNIR
Peptide290	ANGLSGNNIR	light	508.268	2	402.246	1	y3	ANGLSGNNIR
Peptide291	ANQLASELNNQK[+8]	heavy	669.349	2	911.467	1	y8	ANQLASELNNQK[Label:13C(6)15N(2) (C-term K)]
Peptide292	ANQLASELNNQK[+8]	heavy	669.349	2	840.43	1	y7	ANQLASELNNQK[Label:13C(6)15N(2) (C-term K)]
Peptide293	ANQLASELNNQK[+8]	heavy	669.349	2	314.146	1	b3	ANQLASELNNQK[Label:13C(6)15N(2) (C-term K)]
Peptide294	ANQLASELNNQK[+8]	heavy	669.349	2	1024.55	1	y9	ANQLASELNNQK[Label:13C(6)15N(2) (C-term K)]
Peptide295	ANQLASELNNQK[+8]	heavy	669.349	2	624.355	1	y5	ANQLASELNNQK[Label:13C(6)15N(2) (C-term K)]
Peptide296	ANQLASELNNQK[+8]	heavy	669.349	2	753.398	1	y6	ANQLASELNNQK[Label:13C(6)15N(2) (C-term K)]
Peptide297	ANQLASELNNQK[+8]	heavy	669.349	2	1152.61	1	y10	ANQLASELNNQK[Label:13C(6)15N(2) (C-term K)]
Peptide298	ANQLASELNNQK	light	665.342	2	903.453	1	y8	ANQLASELNNQK
Peptide299	ANQLASELNNQK	light	665.342	2	832.416	1	y7	ANQLASELNNQK
Peptide300	ANQLASELNNQK	light	665.342	2	314.146	1	b3	ANQLASELNNQK
Peptide301	ANQLASELNNQK	light	665.342	2	1016.54	1	y9	ANQLASELNNQK
Peptide302	ANQLASELNNQK	light	665.342	2	616.341	1	y5	ANQLASELNNQK
Peptide303	ANQLASELNNQK	light	665.342	2	745.384	1	y6	ANQLASELNNQK
Peptide304	ANQLASELNNQK	light	665.342	2	1144.6	1	y10	ANQLASELNNQK
Peptide305	APNTNEEK[+8]	heavy	455.721	2	742.346	1	y6	APNTNEEK[Label:13C(6)15N(2) (C-term K)]
Peptide306	APNTNEEK[+8]	heavy	455.721	2	839.398	1	y7	APNTNEEK[Label:13C(6)15N(2) (C-term K)]
Peptide307	APNTNEEK[+8]	heavy	455.721	2	628.303	1	y5	APNTNEEK[Label:13C(6)15N(2) (C-term K)]
Peptide308	APNTNEEK[+8]	heavy	455.721	2	527.255	1	y4	APNTNEEK[Label:13C(6)15N(2) (C-term K)]
Peptide309	APNTNEEK[+8]	heavy	455.721	2	627.273	1	b6	APNTNEEK[Label:13C(6)15N(2) (C-term K)]
Peptide310	APNTNEEK[+8]	heavy	455.721	2	413.212	1	y3	APNTNEEK[Label:13C(6)15N(2) (C-term K)]
Peptide311	APNTNEEK[+8]	heavy	455.721	2	756.316	1	b7	APNTNEEK[Label:13C(6)15N(2) (C-term K)]
Peptide312	APNTNEEK	light	451.714	2	734.332	1	y6	APNTNEEK
Peptide313	APNTNEEK	light	451.714	2	831.384	1	y7	APNTNEEK
Peptide314	APNTNEEK	light	451.714	2	620.289	1	y5	APNTNEEK
Peptide315	APNTNEEK	light	451.714	2	519.241	1	y4	APNTNEEK
Peptide316	APNTNEEK	light	451.714	2	627.273	1	b6	APNTNEEK
Peptide317	APNTNEEK	light	451.714	2	405.198	1	y3	APNTNEEK
Peptide318	APNTNEEK	light	451.714	2	756.316	1	b7	APNTNEEK
Peptide319	AQGEIAANWEGQAFSR[+10]	heavy	872.918	2	1246.58	1	y11	AQGEIAANWEGQAFSR[Label:13C(6)15N(4) (C-term R)]
Peptide320	AQGEIAANWEGQAFSR[+10]	heavy	872.918	2	1175.55	1	y10	AQGEIAANWEGQAFSR[Label:13C(6)15N(4) (C-term R)]
Peptide321	AQGEIAANWEGQAFSR[+10]	heavy	872.918	2	990.467	1	y8	AQGEIAANWEGQAFSR[Label:13C(6)15N(4) (C-term R)]
Peptide322	AQGEIAANWEGQAFSR[+10]	heavy	872.918	2	1104.51	1	y9	AQGEIAANWEGQAFSR[Label:13C(6)15N(4) (C-term R)]
Peptide323	AQGEIAANWEGQAFSR[+10]	heavy	872.918	2	1359.67	1	y12	AQGEIAANWEGQAFSR[Label:13C(6)15N(4) (C-term R)]
Peptide324	AQGEIAANWEGQAFSR[+10]	heavy	872.918	2	1545.73	1	y14	AQGEIAANWEGQAFSR[Label:13C(6)15N(4) (C-term R)]
Peptide325	AQGEIAANWEGQAFSR[+10]	heavy	872.918	2	1488.71	1	y13	AQGEIAANWEGQAFSR[Label:13C(6)15N(4) (C-term R)]
Peptide326	AQGEIAANWEGQAFSR	light	867.913	2	1236.58	1	y11	AQGEIAANWEGQAFSR
Peptide327	AQGEIAANWEGQAFSR	light	867.913	2	1165.54	1	y10	AQGEIAANWEGQAFSR
Peptide328	AQGEIAANWEGQAFSR	light	867.913	2	980.458	1	y8	AQGEIAANWEGQAFSR
Peptide329	AQGEIAANWEGQAFSR	light	867.913	2	1094.5	1	y9	AQGEIAANWEGQAFSR
Peptide330	AQGEIAANWEGQAFSR	light	867.913	2	1349.66	1	y12	AQGEIAANWEGQAFSR
Peptide331	AQGEIAANWEGQAFSR	light	867.913	2	1535.72	1	y14	AQGEIAANWEGQAFSR
Peptide332	AQGEIAANWEGQAFSR	light	867.913	2	1478.7	1	y13	AQGEIAANWEGQAFSR
Peptide333	AQTAEVIIPNNTIDFK[+8]	heavy	891.48	2	956.493	1	y8	AQTAEVIIPNNTIDFK[Label:13C(6)15N(2) (C-term K)]
Peptide334	AQTAEVIIPNNTIDFK[+8]	heavy	891.48	2	1069.58	1	y9	AQTAEVIIPNNTIDFK[Label:13C(6)15N(2) (C-term K)]
Peptide335	AQTAEVIIPNNTIDFK[+8]	heavy	891.48	2	1182.66	1	y10	AQTAEVIIPNNTIDFK[Label:13C(6)15N(2) (C-term K)]
Peptide336	AQTAEVIIPNNTIDFK[+8]	heavy	891.48	2	600.299	1	b6	AQTAEVIIPNNTIDFK[Label:13C(6)15N(2) (C-term K)]
Peptide337	AQTAEVIIPNNTIDFK[+8]	heavy	891.48	2	301.151	1	b3	AQTAEVIIPNNTIDFK[Label:13C(6)15N(2) (C-term K)]
Peptide338	AQTAEVIIPNNTIDFK[+8]	heavy	891.48	2	501.23	1	b5	AQTAEVIIPNNTIDFK[Label:13C(6)15N(2) (C-term K)]
Peptide339	AQTAEVIIPNNTIDFK	light	887.473	2	948.479	1	y8	AQTAEVIIPNNTIDFK
Peptide340	AQTAEVIIPNNTIDFK	light	887.473	2	1061.56	1	y9	AQTAEVIIPNNTIDFK
Peptide341	AQTAEVIIPNNTIDFK	light	887.473	2	1174.65	1	y10	AQTAEVIIPNNTIDFK
Peptide342	AQTAEVIIPNNTIDFK	light	887.473	2	600.299	1	b6	AQTAEVIIPNNTIDFK
Peptide343	AQTAEVIIPNNTIDFK	light	887.473	2	301.151	1	b3	AQTAEVIIPNNTIDFK
Peptide344	AQTAEVIIPNNTIDFK	light	887.473	2	501.23	1	b5	AQTAEVIIPNNTIDFK
Peptide345	ASLYYHFDSK[+8]	heavy	413.536	3	804.377	1	y6	ASLYYHFDSK[Label:13C(6)15N(2) (C-term K)]
Peptide346	ASLYYHFDSK[+8]	heavy	413.536	3	641.313	1	y5	ASLYYHFDSK[Label:13C(6)15N(2) (C-term K)]
Peptide347	ASLYYHFDSK[+8]	heavy	413.536	3	967.44	1	y7	ASLYYHFDSK[Label:13C(6)15N(2) (C-term K)]
Peptide348	ASLYYHFDSK[+8]	heavy	413.536	3	504.254	1	y4	ASLYYHFDSK[Label:13C(6)15N(2) (C-term K)]
Peptide349	ASLYYHFDSK[+8]	heavy	413.536	3	357.186	1	y3	ASLYYHFDSK[Label:13C(6)15N(2) (C-term K)]
Peptide350	ASLYYHFDSK[+8]	heavy	413.536	3	484.224	2	y7	ASLYYHFDSK[Label:13C(6)15N(2) (C-term K)]
Peptide351	ASLYYHFDSK[+8]	heavy	413.536	3	540.766	2	y8	ASLYYHFDSK[Label:13C(6)15N(2) (C-term K)]
Peptide352	ASLYYHFDSK	light	410.865	3	796.362	1	y6	ASLYYHFDSK
Peptide353	ASLYYHFDSK	light	410.865	3	633.299	1	y5	ASLYYHFDSK
Peptide354	ASLYYHFDSK	light	410.865	3	959.426	1	y7	ASLYYHFDSK
Peptide355	ASLYYHFDSK	light	410.865	3	496.24	1	y4	ASLYYHFDSK
Peptide356	ASLYYHFDSK	light	410.865	3	349.172	1	y3	ASLYYHFDSK
Peptide357	ASLYYHFDSK	light	410.865	3	480.217	2	y7	ASLYYHFDSK
Peptide358	ASLYYHFDSK	light	410.865	3	536.759	2	y8	ASLYYHFDSK
Peptide359	ASYTLGEPFK[+8]	heavy	560.792	2	799.444	1	y7	ASYTLGEPFK[Label:13C(6)15N(2) (C-term K)]
Peptide360	ASYTLGEPFK[+8]	heavy	560.792	2	399.248	1	y3	ASYTLGEPFK[Label:13C(6)15N(2) (C-term K)]
Peptide361	ASYTLGEPFK[+8]	heavy	560.792	2	585.312	1	y5	ASYTLGEPFK[Label:13C(6)15N(2) (C-term K)]
Peptide362	ASYTLGEPFK[+8]	heavy	560.792	2	698.396	1	y6	ASYTLGEPFK[Label:13C(6)15N(2) (C-term K)]
Peptide363	ASYTLGEPFK[+8]	heavy	560.792	2	962.507	1	y8	ASYTLGEPFK[Label:13C(6)15N(2) (C-term K)]
Peptide364	ASYTLGEPFK[+8]	heavy	560.792	2	423.187	1	b4	ASYTLGEPFK[Label:13C(6)15N(2) (C-term K)]
Peptide365	ASYTLGEPFK[+8]	heavy	560.792	2	1049.54	1	y9	ASYTLGEPFK[Label:13C(6)15N(2) (C-term K)]
Peptide366	ASYTLGEPFK	light	556.785	2	791.43	1	y7	ASYTLGEPFK
Peptide367	ASYTLGEPFK	light	556.785	2	391.234	1	y3	ASYTLGEPFK
Peptide368	ASYTLGEPFK	light	556.785	2	577.298	1	y5	ASYTLGEPFK
Peptide369	ASYTLGEPFK	light	556.785	2	690.382	1	y6	ASYTLGEPFK
Peptide370	ASYTLGEPFK	light	556.785	2	954.493	1	y8	ASYTLGEPFK
Peptide371	ASYTLGEPFK	light	556.785	2	423.187	1	b4	ASYTLGEPFK
Peptide372	ASYTLGEPFK	light	556.785	2	1041.53	1	y9	ASYTLGEPFK
Peptide373	ATGNINSGFVK[+8]	heavy	558.3	2	943.509	1	y9	ATGNINSGFVK[Label:13C(6)15N(2) (C-term K)]
Peptide374	ATGNINSGFVK[+8]	heavy	558.3	2	659.36	1	y6	ATGNINSGFVK[Label:13C(6)15N(2) (C-term K)]
Peptide375	ATGNINSGFVK[+8]	heavy	558.3	2	772.444	1	y7	ATGNINSGFVK[Label:13C(6)15N(2) (C-term K)]
Peptide376	ATGNINSGFVK[+8]	heavy	558.3	2	545.317	1	y5	ATGNINSGFVK[Label:13C(6)15N(2) (C-term K)]
Peptide377	ATGNINSGFVK[+8]	heavy	558.3	2	886.487	1	y8	ATGNINSGFVK[Label:13C(6)15N(2) (C-term K)]
Peptide378	ATGNINSGFVK[+8]	heavy	558.3	2	458.285	1	y4	ATGNINSGFVK[Label:13C(6)15N(2) (C-term K)]
Peptide379	ATGNINSGFVK[+8]	heavy	558.3	2	1044.56	1	y10	ATGNINSGFVK[Label:13C(6)15N(2) (C-term K)]
Peptide380	ATGNINSGFVK	light	554.293	2	935.495	1	y9	ATGNINSGFVK
Peptide381	ATGNINSGFVK	light	554.293	2	651.346	1	y6	ATGNINSGFVK
Peptide382	ATGNINSGFVK	light	554.293	2	764.43	1	y7	ATGNINSGFVK
Peptide383	ATGNINSGFVK	light	554.293	2	537.303	1	y5	ATGNINSGFVK
Peptide384	ATGNINSGFVK	light	554.293	2	878.473	1	y8	ATGNINSGFVK
Peptide385	ATGNINSGFVK	light	554.293	2	450.271	1	y4	ATGNINSGFVK
Peptide386	ATGNINSGFVK	light	554.293	2	1036.54	1	y10	ATGNINSGFVK
Peptide387	ATGTDVTNK[+8]	heavy	457.737	2	370.218	1	y3	ATGTDVTNK[Label:13C(6)15N(2) (C-term K)]
Peptide388	ATGTDVTNK[+8]	heavy	457.737	2	742.382	1	y7	ATGTDVTNK[Label:13C(6)15N(2) (C-term K)]
Peptide389	ATGTDVTNK[+8]	heavy	457.737	2	469.286	1	y4	ATGTDVTNK[Label:13C(6)15N(2) (C-term K)]
Peptide390	ATGTDVTNK[+8]	heavy	457.737	2	584.313	1	y5	ATGTDVTNK[Label:13C(6)15N(2) (C-term K)]
Peptide391	ATGTDVTNK[+8]	heavy	457.737	2	685.361	1	y6	ATGTDVTNK[Label:13C(6)15N(2) (C-term K)]
Peptide392	ATGTDVTNK[+8]	heavy	457.737	2	843.43	1	y8	ATGTDVTNK[Label:13C(6)15N(2) (C-term K)]
Peptide393	ATGTDVTNK[+8]	heavy	457.737	2	230.114	1	b3	ATGTDVTNK[Label:13C(6)15N(2) (C-term K)]
Peptide394	ATGTDVTNK	light	453.73	2	362.203	1	y3	ATGTDVTNK
Peptide395	ATGTDVTNK	light	453.73	2	734.368	1	y7	ATGTDVTNK
Peptide396	ATGTDVTNK	light	453.73	2	461.272	1	y4	ATGTDVTNK
Peptide397	ATGTDVTNK	light	453.73	2	576.299	1	y5	ATGTDVTNK
Peptide398	ATGTDVTNK	light	453.73	2	677.346	1	y6	ATGTDVTNK
Peptide399	ATGTDVTNK	light	453.73	2	835.416	1	y8	ATGTDVTNK
Peptide400	ATGTDVTNK	light	453.73	2	230.114	1	b3	ATGTDVTNK
Peptide401	AVNLIHFQHSYEK[+8]	heavy	399.212	4	946.451	1	y7	AVNLIHFQHSYEK[Label:13C(6)15N(2) (C-term K)]
Peptide402	AVNLIHFQHSYEK[+8]	heavy	399.212	4	447.233	1	y3	AVNLIHFQHSYEK[Label:13C(6)15N(2) (C-term K)]
Peptide403	AVNLIHFQHSYEK[+8]	heavy	399.212	4	1083.51	1	y8	AVNLIHFQHSYEK[Label:13C(6)15N(2) (C-term K)]
Peptide404	AVNLIHFQHSYEK[+8]	heavy	399.212	4	534.265	1	y4	AVNLIHFQHSYEK[Label:13C(6)15N(2) (C-term K)]
Peptide405	AVNLIHFQHSYEK[+8]	heavy	399.212	4	1196.59	1	y9	AVNLIHFQHSYEK[Label:13C(6)15N(2) (C-term K)]
Peptide406	AVNLIHFQHSYEK[+8]	heavy	399.212	4	671.324	1	y5	AVNLIHFQHSYEK[Label:13C(6)15N(2) (C-term K)]
Peptide407	AVNLIHFQHSYEK[+8]	heavy	399.212	4	799.382	1	y6	AVNLIHFQHSYEK[Label:13C(6)15N(2) (C-term K)]
Peptide408	AVNLIHFQHSYEK	light	397.209	4	938.437	1	y7	AVNLIHFQHSYEK
Peptide409	AVNLIHFQHSYEK	light	397.209	4	439.219	1	y3	AVNLIHFQHSYEK
Peptide410	AVNLIHFQHSYEK	light	397.209	4	1075.5	1	y8	AVNLIHFQHSYEK
Peptide411	AVNLIHFQHSYEK	light	397.209	4	526.251	1	y4	AVNLIHFQHSYEK
Peptide412	AVNLIHFQHSYEK	light	397.209	4	1188.58	1	y9	AVNLIHFQHSYEK
Peptide413	AVNLIHFQHSYEK	light	397.209	4	663.31	1	y5	AVNLIHFQHSYEK
Peptide414	AVNLIHFQHSYEK	light	397.209	4	791.368	1	y6	AVNLIHFQHSYEK
Peptide415	AVNLVSFEYK[+8]	heavy	589.321	2	780.402	1	y6	AVNLVSFEYK[Label:13C(6)15N(2) (C-term K)]
Peptide416	AVNLVSFEYK[+8]	heavy	589.321	2	1007.53	1	y8	AVNLVSFEYK[Label:13C(6)15N(2) (C-term K)]
Peptide417	AVNLVSFEYK[+8]	heavy	589.321	2	681.333	1	y5	AVNLVSFEYK[Label:13C(6)15N(2) (C-term K)]
Peptide418	AVNLVSFEYK[+8]	heavy	589.321	2	285.156	1	b3	AVNLVSFEYK[Label:13C(6)15N(2) (C-term K)]
Peptide419	AVNLVSFEYK[+8]	heavy	589.321	2	893.486	1	y7	AVNLVSFEYK[Label:13C(6)15N(2) (C-term K)]
Peptide420	AVNLVSFEYK[+8]	heavy	589.321	2	398.24	1	b4	AVNLVSFEYK[Label:13C(6)15N(2) (C-term K)]
Peptide421	AVNLVSFEYK[+8]	heavy	589.321	2	594.301	1	y4	AVNLVSFEYK[Label:13C(6)15N(2) (C-term K)]
Peptide422	AVNLVSFEYK	light	585.314	2	772.388	1	y6	AVNLVSFEYK
Peptide423	AVNLVSFEYK	light	585.314	2	999.515	1	y8	AVNLVSFEYK
Peptide424	AVNLVSFEYK	light	585.314	2	673.319	1	y5	AVNLVSFEYK
Peptide425	AVNLVSFEYK	light	585.314	2	285.156	1	b3	AVNLVSFEYK
Peptide426	AVNLVSFEYK	light	585.314	2	885.472	1	y7	AVNLVSFEYK
Peptide427	AVNLVSFEYK	light	585.314	2	398.24	1	b4	AVNLVSFEYK
Peptide428	AVNLVSFEYK	light	585.314	2	586.287	1	y4	AVNLVSFEYK
Peptide429	AVSAEEYK[+8]	heavy	452.729	2	734.345	1	y6	AVSAEEYK[Label:13C(6)15N(2) (C-term K)]
Peptide430	AVSAEEYK[+8]	heavy	452.729	2	647.313	1	y5	AVSAEEYK[Label:13C(6)15N(2) (C-term K)]
Peptide431	AVSAEEYK[+8]	heavy	452.729	2	576.276	1	y4	AVSAEEYK[Label:13C(6)15N(2) (C-term K)]
Peptide432	AVSAEEYK[+8]	heavy	452.729	2	447.233	1	y3	AVSAEEYK[Label:13C(6)15N(2) (C-term K)]
Peptide433	AVSAEEYK[+8]	heavy	452.729	2	833.413	1	y7	AVSAEEYK[Label:13C(6)15N(2) (C-term K)]
Peptide434	AVSAEEYK[+8]	heavy	452.729	2	258.145	1	b3	AVSAEEYK[Label:13C(6)15N(2) (C-term K)]
Peptide435	AVSAEEYK	light	448.722	2	726.33	1	y6	AVSAEEYK
Peptide436	AVSAEEYK	light	448.722	2	639.298	1	y5	AVSAEEYK
Peptide437	AVSAEEYK	light	448.722	2	568.261	1	y4	AVSAEEYK
Peptide438	AVSAEEYK	light	448.722	2	439.219	1	y3	AVSAEEYK
Peptide439	AVSAEEYK	light	448.722	2	825.399	1	y7	AVSAEEYK
Peptide440	AVSAEEYK	light	448.722	2	258.145	1	b3	AVSAEEYK
Peptide441	DAAVHAQEFENAANLR[+10]	heavy	589.288	3	668.371	1	y6	DAAVHAQEFENAANLR[Label:13C(6)15N(4) (C-term R)]
Peptide442	DAAVHAQEFENAANLR[+10]	heavy	589.288	3	797.414	1	y7	DAAVHAQEFENAANLR[Label:13C(6)15N(4) (C-term R)]
Peptide443	DAAVHAQEFENAANLR[+10]	heavy	589.288	3	944.482	1	y8	DAAVHAQEFENAANLR[Label:13C(6)15N(4) (C-term R)]
Peptide444	DAAVHAQEFENAANLR[+10]	heavy	589.288	3	1579.79	1	y14	DAAVHAQEFENAANLR[Label:13C(6)15N(4) (C-term R)]
Peptide445	DAAVHAQEFENAANLR[+10]	heavy	589.288	3	1272.62	1	y11	DAAVHAQEFENAANLR[Label:13C(6)15N(4) (C-term R)]
Peptide446	DAAVHAQEFENAANLR[+10]	heavy	589.288	3	1201.58	1	y10	DAAVHAQEFENAANLR[Label:13C(6)15N(4) (C-term R)]
Peptide447	DAAVHAQEFENAANLR[+10]	heavy	589.288	3	1073.52	1	y9	DAAVHAQEFENAANLR[Label:13C(6)15N(4) (C-term R)]
Peptide448	DAAVHAQEFENAANLR	light	585.952	3	658.363	1	y6	DAAVHAQEFENAANLR
Peptide449	DAAVHAQEFENAANLR	light	585.952	3	787.406	1	y7	DAAVHAQEFENAANLR
Peptide450	DAAVHAQEFENAANLR	light	585.952	3	934.474	1	y8	DAAVHAQEFENAANLR
Peptide451	DAAVHAQEFENAANLR	light	585.952	3	1569.78	1	y14	DAAVHAQEFENAANLR
Peptide452	DAAVHAQEFENAANLR	light	585.952	3	1262.61	1	y11	DAAVHAQEFENAANLR
Peptide453	DAAVHAQEFENAANLR	light	585.952	3	1191.58	1	y10	DAAVHAQEFENAANLR
Peptide454	DAAVHAQEFENAANLR	light	585.952	3	1063.52	1	y9	DAAVHAQEFENAANLR
Peptide455	DAEVNAEADK[+8]	heavy	535.248	2	655.314	1	y6	DAEVNAEADK[Label:13C(6)15N(2) (C-term K)]
Peptide456	DAEVNAEADK[+8]	heavy	535.248	2	754.382	1	y7	DAEVNAEADK[Label:13C(6)15N(2) (C-term K)]
Peptide457	DAEVNAEADK[+8]	heavy	535.248	2	316.114	1	b3	DAEVNAEADK[Label:13C(6)15N(2) (C-term K)]
Peptide458	DAEVNAEADK[+8]	heavy	535.248	2	883.425	1	y8	DAEVNAEADK[Label:13C(6)15N(2) (C-term K)]
Peptide459	DAEVNAEADK[+8]	heavy	535.248	2	541.271	1	y5	DAEVNAEADK[Label:13C(6)15N(2) (C-term K)]
Peptide460	DAEVNAEADK[+8]	heavy	535.248	2	341.191	1	y3	DAEVNAEADK[Label:13C(6)15N(2) (C-term K)]
Peptide461	DAEVNAEADK[+8]	heavy	535.248	2	470.234	1	y4	DAEVNAEADK[Label:13C(6)15N(2) (C-term K)]
Peptide462	DAEVNAEADK	light	531.241	2	647.299	1	y6	DAEVNAEADK
Peptide463	DAEVNAEADK	light	531.241	2	746.368	1	y7	DAEVNAEADK
Peptide464	DAEVNAEADK	light	531.241	2	316.114	1	b3	DAEVNAEADK
Peptide465	DAEVNAEADK	light	531.241	2	875.411	1	y8	DAEVNAEADK
Peptide466	DAEVNAEADK	light	531.241	2	533.257	1	y5	DAEVNAEADK
Peptide467	DAEVNAEADK	light	531.241	2	333.177	1	y3	DAEVNAEADK
Peptide468	DAEVNAEADK	light	531.241	2	462.219	1	y4	DAEVNAEADK
Peptide469	DASLVLILSDHSEFK[+8]	heavy	561.301	3	970.472	1	y8	DASLVLILSDHSEFK[Label:13C(6)15N(2) (C-term K)]
Peptide470	DASLVLILSDHSEFK[+8]	heavy	561.301	3	857.388	1	y7	DASLVLILSDHSEFK[Label:13C(6)15N(2) (C-term K)]
Peptide471	DASLVLILSDHSEFK[+8]	heavy	561.301	3	1083.56	1	y9	DASLVLILSDHSEFK[Label:13C(6)15N(2) (C-term K)]
Peptide472	DASLVLILSDHSEFK[+8]	heavy	561.301	3	1196.64	1	y10	DASLVLILSDHSEFK[Label:13C(6)15N(2) (C-term K)]
Peptide473	DASLVLILSDHSEFK[+8]	heavy	561.301	3	655.329	1	y5	DASLVLILSDHSEFK[Label:13C(6)15N(2) (C-term K)]
Peptide474	DASLVLILSDHSEFK[+8]	heavy	561.301	3	770.356	1	y6	DASLVLILSDHSEFK[Label:13C(6)15N(2) (C-term K)]
Peptide475	DASLVLILSDHSEFK[+8]	heavy	561.301	3	1295.71	1	y11	DASLVLILSDHSEFK[Label:13C(6)15N(2) (C-term K)]
Peptide476	DASLVLILSDHSEFK	light	558.63	3	962.458	1	y8	DASLVLILSDHSEFK
Peptide477	DASLVLILSDHSEFK	light	558.63	3	849.374	1	y7	DASLVLILSDHSEFK
Peptide478	DASLVLILSDHSEFK	light	558.63	3	1075.54	1	y9	DASLVLILSDHSEFK
Peptide479	DASLVLILSDHSEFK	light	558.63	3	1188.63	1	y10	DASLVLILSDHSEFK
Peptide480	DASLVLILSDHSEFK	light	558.63	3	647.315	1	y5	DASLVLILSDHSEFK
Peptide481	DASLVLILSDHSEFK	light	558.63	3	762.342	1	y6	DASLVLILSDHSEFK
Peptide482	DASLVLILSDHSEFK	light	558.63	3	1287.69	1	y11	DASLVLILSDHSEFK
Peptide483	DDPSQSANLLAEAK[+8]	heavy	733.864	2	924.524	1	y9	DDPSQSANLLAEAK[Label:13C(6)15N(2) (C-term K)]
Peptide484	DDPSQSANLLAEAK[+8]	heavy	733.864	2	837.492	1	y8	DDPSQSANLLAEAK[Label:13C(6)15N(2) (C-term K)]
Peptide485	DDPSQSANLLAEAK[+8]	heavy	733.864	2	1139.61	1	y11	DDPSQSANLLAEAK[Label:13C(6)15N(2) (C-term K)]
Peptide486	DDPSQSANLLAEAK[+8]	heavy	733.864	2	426.244	1	y4	DDPSQSANLLAEAK[Label:13C(6)15N(2) (C-term K)]
Peptide487	DDPSQSANLLAEAK[+8]	heavy	733.864	2	1236.67	1	y12	DDPSQSANLLAEAK[Label:13C(6)15N(2) (C-term K)]
Peptide488	DDPSQSANLLAEAK[+8]	heavy	733.864	2	1052.58	1	y10	DDPSQSANLLAEAK[Label:13C(6)15N(2) (C-term K)]
Peptide489	DDPSQSANLLAEAK[+8]	heavy	733.864	2	766.455	1	y7	DDPSQSANLLAEAK[Label:13C(6)15N(2) (C-term K)]
Peptide490	DDPSQSANLLAEAK	light	729.857	2	916.51	1	y9	DDPSQSANLLAEAK
Peptide491	DDPSQSANLLAEAK	light	729.857	2	829.478	1	y8	DDPSQSANLLAEAK
Peptide492	DDPSQSANLLAEAK	light	729.857	2	1131.6	1	y11	DDPSQSANLLAEAK
Peptide493	DDPSQSANLLAEAK	light	729.857	2	418.23	1	y4	DDPSQSANLLAEAK
Peptide494	DDPSQSANLLAEAK	light	729.857	2	1228.65	1	y12	DDPSQSANLLAEAK
Peptide495	DDPSQSANLLAEAK	light	729.857	2	1044.57	1	y10	DDPSQSANLLAEAK
Peptide496	DDPSQSANLLAEAK	light	729.857	2	758.441	1	y7	DDPSQSANLLAEAK
Peptide497	DDYTQVLNTYDDLDGK[+8]	heavy	941.925	2	1161.55	1	y10	DDYTQVLNTYDDLDGK[Label:13C(6)15N(2) (C-term K)]
Peptide498	DDYTQVLNTYDDLDGK[+8]	heavy	941.925	2	1048.47	1	y9	DDYTQVLNTYDDLDGK[Label:13C(6)15N(2) (C-term K)]
Peptide499	DDYTQVLNTYDDLDGK[+8]	heavy	941.925	2	722.299	1	b6	DDYTQVLNTYDDLDGK[Label:13C(6)15N(2) (C-term K)]
Peptide500	DDYTQVLNTYDDLDGK[+8]	heavy	941.925	2	495.172	1	b4	DDYTQVLNTYDDLDGK[Label:13C(6)15N(2) (C-term K)]
Peptide501	DDYTQVLNTYDDLDGK[+8]	heavy	941.925	2	1260.62	1	y11	DDYTQVLNTYDDLDGK[Label:13C(6)15N(2) (C-term K)]
Peptide502	DDYTQVLNTYDDLDGK[+8]	heavy	941.925	2	934.424	1	y8	DDYTQVLNTYDDLDGK[Label:13C(6)15N(2) (C-term K)]
Peptide503	DDYTQVLNTYDDLDGK[+8]	heavy	941.925	2	555.286	1	y5	DDYTQVLNTYDDLDGK[Label:13C(6)15N(2) (C-term K)]
Peptide504	DDYTQVLNTYDDLDGK	light	937.918	2	1153.54	1	y10	DDYTQVLNTYDDLDGK
Peptide505	DDYTQVLNTYDDLDGK	light	937.918	2	1040.45	1	y9	DDYTQVLNTYDDLDGK
Peptide506	DDYTQVLNTYDDLDGK	light	937.918	2	722.299	1	b6	DDYTQVLNTYDDLDGK
Peptide507	DDYTQVLNTYDDLDGK	light	937.918	2	495.172	1	b4	DDYTQVLNTYDDLDGK
Peptide508	DDYTQVLNTYDDLDGK	light	937.918	2	1252.61	1	y11	DDYTQVLNTYDDLDGK
Peptide509	DDYTQVLNTYDDLDGK	light	937.918	2	926.41	1	y8	DDYTQVLNTYDDLDGK
Peptide510	DDYTQVLNTYDDLDGK	light	937.918	2	547.272	1	y5	DDYTQVLNTYDDLDGK
Peptide511	DEGDGIATYGR[+10]	heavy	582.264	2	577.297	1	y5	DEGDGIATYGR[Label:13C(6)15N(4) (C-term R)]
Peptide512	DEGDGIATYGR[+10]	heavy	582.264	2	919.451	1	y9	DEGDGIATYGR[Label:13C(6)15N(4) (C-term R)]
Peptide513	DEGDGIATYGR[+10]	heavy	582.264	2	747.402	1	y7	DEGDGIATYGR[Label:13C(6)15N(4) (C-term R)]
Peptide514	DEGDGIATYGR[+10]	heavy	582.264	2	506.26	1	y4	DEGDGIATYGR[Label:13C(6)15N(4) (C-term R)]
Peptide515	DEGDGIATYGR[+10]	heavy	582.264	2	862.429	1	y8	DEGDGIATYGR[Label:13C(6)15N(4) (C-term R)]
Peptide516	DEGDGIATYGR[+10]	heavy	582.264	2	302.098	1	b3	DEGDGIATYGR[Label:13C(6)15N(4) (C-term R)]
Peptide517	DEGDGIATYGR[+10]	heavy	582.264	2	690.381	1	y6	DEGDGIATYGR[Label:13C(6)15N(4) (C-term R)]
Peptide518	DEGDGIATYGR	light	577.26	2	567.289	1	y5	DEGDGIATYGR
Peptide519	DEGDGIATYGR	light	577.26	2	909.442	1	y9	DEGDGIATYGR
Peptide520	DEGDGIATYGR	light	577.26	2	737.394	1	y7	DEGDGIATYGR
Peptide521	DEGDGIATYGR	light	577.26	2	496.251	1	y4	DEGDGIATYGR
Peptide522	DEGDGIATYGR	light	577.26	2	852.421	1	y8	DEGDGIATYGR
Peptide523	DEGDGIATYGR	light	577.26	2	302.098	1	b3	DEGDGIATYGR
Peptide524	DEGDGIATYGR	light	577.26	2	680.373	1	y6	DEGDGIATYGR
Peptide525	DGAYDIHFVK[+8]	heavy	391.532	3	766.434	1	y6	DGAYDIHFVK[Label:13C(6)15N(2) (C-term K)]
Peptide526	DGAYDIHFVK[+8]	heavy	391.532	3	538.323	1	y4	DGAYDIHFVK[Label:13C(6)15N(2) (C-term K)]
Peptide527	DGAYDIHFVK[+8]	heavy	391.532	3	651.407	1	y5	DGAYDIHFVK[Label:13C(6)15N(2) (C-term K)]
Peptide528	DGAYDIHFVK[+8]	heavy	391.532	3	401.264	1	y3	DGAYDIHFVK[Label:13C(6)15N(2) (C-term K)]
Peptide529	DGAYDIHFVK[+8]	heavy	391.532	3	929.497	1	y7	DGAYDIHFVK[Label:13C(6)15N(2) (C-term K)]
Peptide530	DGAYDIHFVK[+8]	heavy	391.532	3	244.093	1	b3	DGAYDIHFVK[Label:13C(6)15N(2) (C-term K)]
Peptide531	DGAYDIHFVK[+8]	heavy	391.532	3	407.156	1	b4	DGAYDIHFVK[Label:13C(6)15N(2) (C-term K)]
Peptide532	DGAYDIHFVK	light	388.861	3	758.42	1	y6	DGAYDIHFVK
Peptide533	DGAYDIHFVK	light	388.861	3	530.309	1	y4	DGAYDIHFVK
Peptide534	DGAYDIHFVK	light	388.861	3	643.393	1	y5	DGAYDIHFVK
Peptide535	DGAYDIHFVK	light	388.861	3	393.25	1	y3	DGAYDIHFVK
Peptide536	DGAYDIHFVK	light	388.861	3	921.483	1	y7	DGAYDIHFVK
Peptide537	DGAYDIHFVK	light	388.861	3	244.093	1	b3	DGAYDIHFVK
Peptide538	DGAYDIHFVK	light	388.861	3	407.156	1	b4	DGAYDIHFVK
Peptide539	DGENSNIDVFILR[+10]	heavy	751.38	2	772.459	1	y6	DGENSNIDVFILR[Label:13C(6)15N(4) (C-term R)]
Peptide540	DGENSNIDVFILR[+10]	heavy	751.38	2	999.586	1	y8	DGENSNIDVFILR[Label:13C(6)15N(4) (C-term R)]
Peptide541	DGENSNIDVFILR[+10]	heavy	751.38	2	885.543	1	y7	DGENSNIDVFILR[Label:13C(6)15N(4) (C-term R)]
Peptide542	DGENSNIDVFILR[+10]	heavy	751.38	2	1086.62	1	y9	DGENSNIDVFILR[Label:13C(6)15N(4) (C-term R)]
Peptide543	DGENSNIDVFILR[+10]	heavy	751.38	2	558.364	1	y4	DGENSNIDVFILR[Label:13C(6)15N(4) (C-term R)]
Peptide544	DGENSNIDVFILR[+10]	heavy	751.38	2	657.432	1	y5	DGENSNIDVFILR[Label:13C(6)15N(4) (C-term R)]
Peptide545	DGENSNIDVFILR[+10]	heavy	751.38	2	1200.66	1	y10	DGENSNIDVFILR[Label:13C(6)15N(4) (C-term R)]
Peptide546	DGENSNIDVFILR	light	746.376	2	762.451	1	y6	DGENSNIDVFILR
Peptide547	DGENSNIDVFILR	light	746.376	2	989.578	1	y8	DGENSNIDVFILR
Peptide548	DGENSNIDVFILR	light	746.376	2	875.535	1	y7	DGENSNIDVFILR
Peptide549	DGENSNIDVFILR	light	746.376	2	1076.61	1	y9	DGENSNIDVFILR
Peptide550	DGENSNIDVFILR	light	746.376	2	548.355	1	y4	DGENSNIDVFILR
Peptide551	DGENSNIDVFILR	light	746.376	2	647.424	1	y5	DGENSNIDVFILR
Peptide552	DGENSNIDVFILR	light	746.376	2	1190.65	1	y10	DGENSNIDVFILR
Peptide553	DGSFYNLDLR[+10]	heavy	605.292	2	640.365	1	y5	DGSFYNLDLR[Label:13C(6)15N(4) (C-term R)]
Peptide554	DGSFYNLDLR[+10]	heavy	605.292	2	260.088	1	b3	DGSFYNLDLR[Label:13C(6)15N(4) (C-term R)]
Peptide555	DGSFYNLDLR[+10]	heavy	605.292	2	803.429	1	y6	DGSFYNLDLR[Label:13C(6)15N(4) (C-term R)]
Peptide556	DGSFYNLDLR[+10]	heavy	605.292	2	413.238	1	y3	DGSFYNLDLR[Label:13C(6)15N(4) (C-term R)]
Peptide557	DGSFYNLDLR[+10]	heavy	605.292	2	526.322	1	y4	DGSFYNLDLR[Label:13C(6)15N(4) (C-term R)]
Peptide558	DGSFYNLDLR[+10]	heavy	605.292	2	950.497	1	y7	DGSFYNLDLR[Label:13C(6)15N(4) (C-term R)]
Peptide559	DGSFYNLDLR[+10]	heavy	605.292	2	407.156	1	b4	DGSFYNLDLR[Label:13C(6)15N(4) (C-term R)]
Peptide560	DGSFYNLDLR	light	600.288	2	630.357	1	y5	DGSFYNLDLR
Peptide561	DGSFYNLDLR	light	600.288	2	260.088	1	b3	DGSFYNLDLR
Peptide562	DGSFYNLDLR	light	600.288	2	793.42	1	y6	DGSFYNLDLR
Peptide563	DGSFYNLDLR	light	600.288	2	403.23	1	y3	DGSFYNLDLR
Peptide564	DGSFYNLDLR	light	600.288	2	516.314	1	y4	DGSFYNLDLR
Peptide565	DGSFYNLDLR	light	600.288	2	940.489	1	y7	DGSFYNLDLR
Peptide566	DGSFYNLDLR	light	600.288	2	407.156	1	b4	DGSFYNLDLR
Peptide567	DGTLDPVIGR[+10]	heavy	526.784	2	551.354	1	y5	DGTLDPVIGR[Label:13C(6)15N(4) (C-term R)]
Peptide568	DGTLDPVIGR[+10]	heavy	526.784	2	666.381	1	y6	DGTLDPVIGR[Label:13C(6)15N(4) (C-term R)]
Peptide569	DGTLDPVIGR[+10]	heavy	526.784	2	274.103	1	b3	DGTLDPVIGR[Label:13C(6)15N(4) (C-term R)]
Peptide570	DGTLDPVIGR[+10]	heavy	526.784	2	779.465	1	y7	DGTLDPVIGR[Label:13C(6)15N(4) (C-term R)]
Peptide571	DGTLDPVIGR[+10]	heavy	526.784	2	355.233	1	y3	DGTLDPVIGR[Label:13C(6)15N(4) (C-term R)]
Peptide572	DGTLDPVIGR[+10]	heavy	526.784	2	502.214	1	b5	DGTLDPVIGR[Label:13C(6)15N(4) (C-term R)]
Peptide573	DGTLDPVIGR[+10]	heavy	526.784	2	880.513	1	y8	DGTLDPVIGR[Label:13C(6)15N(4) (C-term R)]
Peptide574	DGTLDPVIGR	light	521.78	2	541.346	1	y5	DGTLDPVIGR
Peptide575	DGTLDPVIGR	light	521.78	2	656.373	1	y6	DGTLDPVIGR
Peptide576	DGTLDPVIGR	light	521.78	2	274.103	1	b3	DGTLDPVIGR
Peptide577	DGTLDPVIGR	light	521.78	2	769.457	1	y7	DGTLDPVIGR
Peptide578	DGTLDPVIGR	light	521.78	2	345.224	1	y3	DGTLDPVIGR
Peptide579	DGTLDPVIGR	light	521.78	2	502.214	1	b5	DGTLDPVIGR
Peptide580	DGTLDPVIGR	light	521.78	2	870.504	1	y8	DGTLDPVIGR
Peptide581	DIEFTFVEK[+8]	heavy	568.292	2	907.465	1	y7	DIEFTFVEK[Label:13C(6)15N(2) (C-term K)]
Peptide582	DIEFTFVEK[+8]	heavy	568.292	2	778.423	1	y6	DIEFTFVEK[Label:13C(6)15N(2) (C-term K)]
Peptide583	DIEFTFVEK[+8]	heavy	568.292	2	631.354	1	y5	DIEFTFVEK[Label:13C(6)15N(2) (C-term K)]
Peptide584	DIEFTFVEK[+8]	heavy	568.292	2	383.238	1	y3	DIEFTFVEK[Label:13C(6)15N(2) (C-term K)]
Peptide585	DIEFTFVEK[+8]	heavy	568.292	2	530.306	1	y4	DIEFTFVEK[Label:13C(6)15N(2) (C-term K)]
Peptide586	DIEFTFVEK[+8]	heavy	568.292	2	358.161	1	b3	DIEFTFVEK[Label:13C(6)15N(2) (C-term K)]
Peptide587	DIEFTFVEK[+8]	heavy	568.292	2	606.277	1	b5	DIEFTFVEK[Label:13C(6)15N(2) (C-term K)]
Peptide588	DIEFTFVEK	light	564.285	2	899.451	1	y7	DIEFTFVEK
Peptide589	DIEFTFVEK	light	564.285	2	770.408	1	y6	DIEFTFVEK
Peptide590	DIEFTFVEK	light	564.285	2	623.34	1	y5	DIEFTFVEK
Peptide591	DIEFTFVEK	light	564.285	2	375.224	1	y3	DIEFTFVEK
Peptide592	DIEFTFVEK	light	564.285	2	522.292	1	y4	DIEFTFVEK
Peptide593	DIEFTFVEK	light	564.285	2	358.161	1	b3	DIEFTFVEK
Peptide594	DIEFTFVEK	light	564.285	2	606.277	1	b5	DIEFTFVEK
Peptide595	DIFGEVYTDSIGK[+8]	heavy	726.361	2	791.403	1	y7	DIFGEVYTDSIGK[Label:13C(6)15N(2) (C-term K)]
Peptide596	DIFGEVYTDSIGK[+8]	heavy	726.361	2	1076.53	1	y10	DIFGEVYTDSIGK[Label:13C(6)15N(2) (C-term K)]
Peptide597	DIFGEVYTDSIGK[+8]	heavy	726.361	2	890.471	1	y8	DIFGEVYTDSIGK[Label:13C(6)15N(2) (C-term K)]
Peptide598	DIFGEVYTDSIGK[+8]	heavy	726.361	2	1223.6	1	y11	DIFGEVYTDSIGK[Label:13C(6)15N(2) (C-term K)]
Peptide599	DIFGEVYTDSIGK[+8]	heavy	726.361	2	628.339	1	y6	DIFGEVYTDSIGK[Label:13C(6)15N(2) (C-term K)]
Peptide600	DIFGEVYTDSIGK[+8]	heavy	726.361	2	1019.51	1	y9	DIFGEVYTDSIGK[Label:13C(6)15N(2) (C-term K)]
Peptide601	DIFGEVYTDSIGK[+8]	heavy	726.361	2	433.208	1	b4	DIFGEVYTDSIGK[Label:13C(6)15N(2) (C-term K)]
Peptide602	DIFGEVYTDSIGK	light	722.354	2	783.388	1	y7	DIFGEVYTDSIGK
Peptide603	DIFGEVYTDSIGK	light	722.354	2	1068.52	1	y10	DIFGEVYTDSIGK
Peptide604	DIFGEVYTDSIGK	light	722.354	2	882.457	1	y8	DIFGEVYTDSIGK
Peptide605	DIFGEVYTDSIGK	light	722.354	2	1215.59	1	y11	DIFGEVYTDSIGK
Peptide606	DIFGEVYTDSIGK	light	722.354	2	620.325	1	y6	DIFGEVYTDSIGK
Peptide607	DIFGEVYTDSIGK	light	722.354	2	1011.5	1	y9	DIFGEVYTDSIGK
Peptide608	DIFGEVYTDSIGK	light	722.354	2	433.208	1	b4	DIFGEVYTDSIGK
Peptide609	DIIDVNGITIDK[+8]	heavy	662.366	2	982.53	1	y9	DIIDVNGITIDK[Label:13C(6)15N(2) (C-term K)]
Peptide610	DIIDVNGITIDK[+8]	heavy	662.366	2	1095.61	1	y10	DIIDVNGITIDK[Label:13C(6)15N(2) (C-term K)]
Peptide611	DIIDVNGITIDK[+8]	heavy	662.366	2	867.503	1	y8	DIIDVNGITIDK[Label:13C(6)15N(2) (C-term K)]
Peptide612	DIIDVNGITIDK[+8]	heavy	662.366	2	768.434	1	y7	DIIDVNGITIDK[Label:13C(6)15N(2) (C-term K)]
Peptide613	DIIDVNGITIDK[+8]	heavy	662.366	2	484.286	1	y4	DIIDVNGITIDK[Label:13C(6)15N(2) (C-term K)]
Peptide614	DIIDVNGITIDK[+8]	heavy	662.366	2	654.391	1	y6	DIIDVNGITIDK[Label:13C(6)15N(2) (C-term K)]
Peptide615	DIIDVNGITIDK[+8]	heavy	662.366	2	457.229	1	b4	DIIDVNGITIDK[Label:13C(6)15N(2) (C-term K)]
Peptide616	DIIDVNGITIDK	light	658.359	2	974.515	1	y9	DIIDVNGITIDK
Peptide617	DIIDVNGITIDK	light	658.359	2	1087.6	1	y10	DIIDVNGITIDK
Peptide618	DIIDVNGITIDK	light	658.359	2	859.488	1	y8	DIIDVNGITIDK
Peptide619	DIIDVNGITIDK	light	658.359	2	760.42	1	y7	DIIDVNGITIDK
Peptide620	DIIDVNGITIDK	light	658.359	2	476.271	1	y4	DIIDVNGITIDK
Peptide621	DIIDVNGITIDK	light	658.359	2	646.377	1	y6	DIIDVNGITIDK
Peptide622	DIIDVNGITIDK	light	658.359	2	457.229	1	b4	DIIDVNGITIDK
Peptide623	DIISYIGIDQSR[+10]	heavy	695.366	2	1048.53	1	y9	DIISYIGIDQSR[Label:13C(6)15N(4) (C-term R)]
Peptide624	DIISYIGIDQSR[+10]	heavy	695.366	2	685.35	1	y6	DIISYIGIDQSR[Label:13C(6)15N(4) (C-term R)]
Peptide625	DIISYIGIDQSR[+10]	heavy	695.366	2	798.434	1	y7	DIISYIGIDQSR[Label:13C(6)15N(4) (C-term R)]
Peptide626	DIISYIGIDQSR[+10]	heavy	695.366	2	961.498	1	y8	DIISYIGIDQSR[Label:13C(6)15N(4) (C-term R)]
Peptide627	DIISYIGIDQSR[+10]	heavy	695.366	2	1161.61	1	y10	DIISYIGIDQSR[Label:13C(6)15N(4) (C-term R)]
Peptide628	DIISYIGIDQSR[+10]	heavy	695.366	2	400.218	1	y3	DIISYIGIDQSR[Label:13C(6)15N(4) (C-term R)]
Peptide629	DIISYIGIDQSR[+10]	heavy	695.366	2	515.245	1	y4	DIISYIGIDQSR[Label:13C(6)15N(4) (C-term R)]
Peptide630	DIISYIGIDQSR	light	690.362	2	1038.52	1	y9	DIISYIGIDQSR
Peptide631	DIISYIGIDQSR	light	690.362	2	675.342	1	y6	DIISYIGIDQSR
Peptide632	DIISYIGIDQSR	light	690.362	2	788.426	1	y7	DIISYIGIDQSR
Peptide633	DIISYIGIDQSR	light	690.362	2	951.489	1	y8	DIISYIGIDQSR
Peptide634	DIISYIGIDQSR	light	690.362	2	1151.61	1	y10	DIISYIGIDQSR
Peptide635	DIISYIGIDQSR	light	690.362	2	390.21	1	y3	DIISYIGIDQSR
Peptide636	DIISYIGIDQSR	light	690.362	2	505.237	1	y4	DIISYIGIDQSR
Peptide637	DIYADIPGYGK[+8]	heavy	610.308	2	529.286	1	y5	DIYADIPGYGK[Label:13C(6)15N(2) (C-term K)]
Peptide638	DIYADIPGYGK[+8]	heavy	610.308	2	991.497	1	y9	DIYADIPGYGK[Label:13C(6)15N(2) (C-term K)]
Peptide639	DIYADIPGYGK[+8]	heavy	610.308	2	828.434	1	y8	DIYADIPGYGK[Label:13C(6)15N(2) (C-term K)]
Peptide640	DIYADIPGYGK[+8]	heavy	610.308	2	757.397	1	y7	DIYADIPGYGK[Label:13C(6)15N(2) (C-term K)]
Peptide641	DIYADIPGYGK[+8]	heavy	610.308	2	642.37	1	y6	DIYADIPGYGK[Label:13C(6)15N(2) (C-term K)]
Peptide642	DIYADIPGYGK[+8]	heavy	610.308	2	392.182	1	b3	DIYADIPGYGK[Label:13C(6)15N(2) (C-term K)]
Peptide643	DIYADIPGYGK[+8]	heavy	610.308	2	578.246	1	b5	DIYADIPGYGK[Label:13C(6)15N(2) (C-term K)]
Peptide644	DIYADIPGYGK	light	606.301	2	521.272	1	y5	DIYADIPGYGK
Peptide645	DIYADIPGYGK	light	606.301	2	983.483	1	y9	DIYADIPGYGK
Peptide646	DIYADIPGYGK	light	606.301	2	820.42	1	y8	DIYADIPGYGK
Peptide647	DIYADIPGYGK	light	606.301	2	749.383	1	y7	DIYADIPGYGK
Peptide648	DIYADIPGYGK	light	606.301	2	634.356	1	y6	DIYADIPGYGK
Peptide649	DIYADIPGYGK	light	606.301	2	392.182	1	b3	DIYADIPGYGK
Peptide650	DIYADIPGYGK	light	606.301	2	578.246	1	b5	DIYADIPGYGK
Peptide651	DLAETPFQR[+10]	heavy	543.776	2	858.434	1	y7	DLAETPFQR[Label:13C(6)15N(4) (C-term R)]
Peptide652	DLAETPFQR[+10]	heavy	543.776	2	557.307	1	y4	DLAETPFQR[Label:13C(6)15N(4) (C-term R)]
Peptide653	DLAETPFQR[+10]	heavy	543.776	2	787.397	1	y6	DLAETPFQR[Label:13C(6)15N(4) (C-term R)]
Peptide654	DLAETPFQR[+10]	heavy	543.776	2	658.355	1	y5	DLAETPFQR[Label:13C(6)15N(4) (C-term R)]
Peptide655	DLAETPFQR[+10]	heavy	543.776	2	300.155	1	b3	DLAETPFQR[Label:13C(6)15N(4) (C-term R)]
Peptide656	DLAETPFQR[+10]	heavy	543.776	2	429.198	1	b4	DLAETPFQR[Label:13C(6)15N(4) (C-term R)]
Peptide657	DLAETPFQR[+10]	heavy	543.776	2	460.254	1	y3	DLAETPFQR[Label:13C(6)15N(4) (C-term R)]
Peptide658	DLAETPFQR	light	538.772	2	848.426	1	y7	DLAETPFQR
Peptide659	DLAETPFQR	light	538.772	2	547.299	1	y4	DLAETPFQR
Peptide660	DLAETPFQR	light	538.772	2	777.389	1	y6	DLAETPFQR
Peptide661	DLAETPFQR	light	538.772	2	648.346	1	y5	DLAETPFQR
Peptide662	DLAETPFQR	light	538.772	2	300.155	1	b3	DLAETPFQR
Peptide663	DLAETPFQR	light	538.772	2	429.198	1	b4	DLAETPFQR
Peptide664	DLAETPFQR	light	538.772	2	450.246	1	y3	DLAETPFQR
Peptide665	DLAQQQFAGYAK[+8]	heavy	674.343	2	920.472	1	y8	DLAQQQFAGYAK[Label:13C(6)15N(2) (C-term K)]
Peptide666	DLAQQQFAGYAK[+8]	heavy	674.343	2	446.249	1	y4	DLAQQQFAGYAK[Label:13C(6)15N(2) (C-term K)]
Peptide667	DLAQQQFAGYAK[+8]	heavy	674.343	2	792.413	1	y7	DLAQQQFAGYAK[Label:13C(6)15N(2) (C-term K)]
Peptide668	DLAQQQFAGYAK[+8]	heavy	674.343	2	1048.53	1	y9	DLAQQQFAGYAK[Label:13C(6)15N(2) (C-term K)]
Peptide669	DLAQQQFAGYAK[+8]	heavy	674.343	2	517.286	1	y5	DLAQQQFAGYAK[Label:13C(6)15N(2) (C-term K)]
Peptide670	DLAQQQFAGYAK[+8]	heavy	674.343	2	664.354	1	y6	DLAQQQFAGYAK[Label:13C(6)15N(2) (C-term K)]
Peptide671	DLAQQQFAGYAK[+8]	heavy	674.343	2	1119.57	1	y10	DLAQQQFAGYAK[Label:13C(6)15N(2) (C-term K)]
Peptide672	DLAQQQFAGYAK	light	670.336	2	912.457	1	y8	DLAQQQFAGYAK
Peptide673	DLAQQQFAGYAK	light	670.336	2	438.235	1	y4	DLAQQQFAGYAK
Peptide674	DLAQQQFAGYAK	light	670.336	2	784.399	1	y7	DLAQQQFAGYAK
Peptide675	DLAQQQFAGYAK	light	670.336	2	1040.52	1	y9	DLAQQQFAGYAK
Peptide676	DLAQQQFAGYAK	light	670.336	2	509.272	1	y5	DLAQQQFAGYAK
Peptide677	DLAQQQFAGYAK	light	670.336	2	656.34	1	y6	DLAQQQFAGYAK
Peptide678	DLAQQQFAGYAK	light	670.336	2	1111.55	1	y10	DLAQQQFAGYAK
Peptide679	DLATNHNK[+8]	heavy	460.737	2	406.229	1	y3	DLATNHNK[Label:13C(6)15N(2) (C-term K)]
Peptide680	DLATNHNK[+8]	heavy	460.737	2	692.357	1	y6	DLATNHNK[Label:13C(6)15N(2) (C-term K)]
Peptide681	DLATNHNK[+8]	heavy	460.737	2	300.155	1	b3	DLATNHNK[Label:13C(6)15N(2) (C-term K)]
Peptide682	DLATNHNK[+8]	heavy	460.737	2	621.319	1	y5	DLATNHNK[Label:13C(6)15N(2) (C-term K)]
Peptide683	DLATNHNK[+8]	heavy	460.737	2	520.272	1	y4	DLATNHNK[Label:13C(6)15N(2) (C-term K)]
Peptide684	DLATNHNK	light	456.73	2	398.215	1	y3	DLATNHNK
Peptide685	DLATNHNK	light	456.73	2	684.342	1	y6	DLATNHNK
Peptide686	DLATNHNK	light	456.73	2	300.155	1	b3	DLATNHNK
Peptide687	DLATNHNK	light	456.73	2	613.305	1	y5	DLATNHNK
Peptide688	DLATNHNK	light	456.73	2	512.258	1	y4	DLATNHNK
Peptide689	DLIETIHHK[+8]	heavy	557.311	2	772.419	1	y6	DLIETIHHK[Label:13C(6)15N(2) (C-term K)]
Peptide690	DLIETIHHK[+8]	heavy	557.311	2	885.503	1	y7	DLIETIHHK[Label:13C(6)15N(2) (C-term K)]
Peptide691	DLIETIHHK[+8]	heavy	557.311	2	643.377	1	y5	DLIETIHHK[Label:13C(6)15N(2) (C-term K)]
Peptide692	DLIETIHHK[+8]	heavy	557.311	2	429.245	1	y3	DLIETIHHK[Label:13C(6)15N(2) (C-term K)]
Peptide693	DLIETIHHK[+8]	heavy	557.311	2	342.202	1	b3	DLIETIHHK[Label:13C(6)15N(2) (C-term K)]
Peptide694	DLIETIHHK[+8]	heavy	557.311	2	542.329	1	y4	DLIETIHHK[Label:13C(6)15N(2) (C-term K)]
Peptide695	DLIETIHHK[+8]	heavy	557.311	2	822.436	1	b7	DLIETIHHK[Label:13C(6)15N(2) (C-term K)]
Peptide696	DLIETIHHK	light	553.304	2	764.405	1	y6	DLIETIHHK
Peptide697	DLIETIHHK	light	553.304	2	877.489	1	y7	DLIETIHHK
Peptide698	DLIETIHHK	light	553.304	2	635.362	1	y5	DLIETIHHK
Peptide699	DLIETIHHK	light	553.304	2	421.231	1	y3	DLIETIHHK
Peptide700	DLIETIHHK	light	553.304	2	342.202	1	b3	DLIETIHHK
Peptide701	DLIETIHHK	light	553.304	2	534.315	1	y4	DLIETIHHK
Peptide702	DLIETIHHK	light	553.304	2	822.436	1	b7	DLIETIHHK
Peptide703	DLMGPFYNK[+8]	heavy	546.767	2	733.376	1	y6	DLMGPFYNK[Label:13C(6)15N(2) (C-term K)]
Peptide704	DLMGPFYNK[+8]	heavy	546.767	2	864.416	1	y7	DLMGPFYNK[Label:13C(6)15N(2) (C-term K)]
Peptide705	DLMGPFYNK[+8]	heavy	546.767	2	676.354	1	y5	DLMGPFYNK[Label:13C(6)15N(2) (C-term K)]
Peptide706	DLMGPFYNK[+8]	heavy	546.767	2	432.233	1	y3	DLMGPFYNK[Label:13C(6)15N(2) (C-term K)]
Peptide707	DLMGPFYNK[+8]	heavy	546.767	2	579.302	1	y4	DLMGPFYNK[Label:13C(6)15N(2) (C-term K)]
Peptide708	DLMGPFYNK[+8]	heavy	546.767	2	360.159	1	b3	DLMGPFYNK[Label:13C(6)15N(2) (C-term K)]
Peptide709	DLMGPFYNK[+8]	heavy	546.767	2	417.18	1	b4	DLMGPFYNK[Label:13C(6)15N(2) (C-term K)]
Peptide710	DLMGPFYNK	light	542.76	2	725.362	1	y6	DLMGPFYNK
Peptide711	DLMGPFYNK	light	542.76	2	856.402	1	y7	DLMGPFYNK
Peptide712	DLMGPFYNK	light	542.76	2	668.34	1	y5	DLMGPFYNK
Peptide713	DLMGPFYNK	light	542.76	2	424.219	1	y3	DLMGPFYNK
Peptide714	DLMGPFYNK	light	542.76	2	571.287	1	y4	DLMGPFYNK
Peptide715	DLMGPFYNK	light	542.76	2	360.159	1	b3	DLMGPFYNK
Peptide716	DLMGPFYNK	light	542.76	2	417.18	1	b4	DLMGPFYNK
Peptide717	DLNLFLGNK[+8]	heavy	521.295	2	813.471	1	y7	DLNLFLGNK[Label:13C(6)15N(2) (C-term K)]
Peptide718	DLNLFLGNK[+8]	heavy	521.295	2	586.344	1	y5	DLNLFLGNK[Label:13C(6)15N(2) (C-term K)]
Peptide719	DLNLFLGNK[+8]	heavy	521.295	2	699.428	1	y6	DLNLFLGNK[Label:13C(6)15N(2) (C-term K)]
Peptide720	DLNLFLGNK[+8]	heavy	521.295	2	439.275	1	y4	DLNLFLGNK[Label:13C(6)15N(2) (C-term K)]
Peptide721	DLNLFLGNK[+8]	heavy	521.295	2	326.191	1	y3	DLNLFLGNK[Label:13C(6)15N(2) (C-term K)]
Peptide722	DLNLFLGNK[+8]	heavy	521.295	2	343.161	1	b3	DLNLFLGNK[Label:13C(6)15N(2) (C-term K)]
Peptide723	DLNLFLGNK[+8]	heavy	521.295	2	456.245	1	b4	DLNLFLGNK[Label:13C(6)15N(2) (C-term K)]
Peptide724	DLNLFLGNK	light	517.288	2	805.457	1	y7	DLNLFLGNK
Peptide725	DLNLFLGNK	light	517.288	2	578.33	1	y5	DLNLFLGNK
Peptide726	DLNLFLGNK	light	517.288	2	691.414	1	y6	DLNLFLGNK
Peptide727	DLNLFLGNK	light	517.288	2	431.261	1	y4	DLNLFLGNK
Peptide728	DLNLFLGNK	light	517.288	2	318.177	1	y3	DLNLFLGNK
Peptide729	DLNLFLGNK	light	517.288	2	343.161	1	b3	DLNLFLGNK
Peptide730	DLNLFLGNK	light	517.288	2	456.245	1	b4	DLNLFLGNK
Peptide731	DLTAPTAVK[+8]	heavy	462.268	2	695.418	1	y7	DLTAPTAVK[Label:13C(6)15N(2) (C-term K)]
Peptide732	DLTAPTAVK[+8]	heavy	462.268	2	523.333	1	y5	DLTAPTAVK[Label:13C(6)15N(2) (C-term K)]
Peptide733	DLTAPTAVK[+8]	heavy	462.268	2	594.37	1	y6	DLTAPTAVK[Label:13C(6)15N(2) (C-term K)]
Peptide734	DLTAPTAVK[+8]	heavy	462.268	2	330.166	1	b3	DLTAPTAVK[Label:13C(6)15N(2) (C-term K)]
Peptide735	DLTAPTAVK[+8]	heavy	462.268	2	325.233	1	y3	DLTAPTAVK[Label:13C(6)15N(2) (C-term K)]
Peptide736	DLTAPTAVK[+8]	heavy	462.268	2	426.28	1	y4	DLTAPTAVK[Label:13C(6)15N(2) (C-term K)]
Peptide737	DLTAPTAVK	light	458.261	2	687.404	1	y7	DLTAPTAVK
Peptide738	DLTAPTAVK	light	458.261	2	515.319	1	y5	DLTAPTAVK
Peptide739	DLTAPTAVK	light	458.261	2	586.356	1	y6	DLTAPTAVK
Peptide740	DLTAPTAVK	light	458.261	2	330.166	1	b3	DLTAPTAVK
Peptide741	DLTAPTAVK	light	458.261	2	317.218	1	y3	DLTAPTAVK
Peptide742	DLTAPTAVK	light	458.261	2	418.266	1	y4	DLTAPTAVK
Peptide743	DNFLTAEEAK[+8]	heavy	573.282	2	656.334	1	y6	DNFLTAEEAK[Label:13C(6)15N(2) (C-term K)]
Peptide744	DNFLTAEEAK[+8]	heavy	573.282	2	769.418	1	y7	DNFLTAEEAK[Label:13C(6)15N(2) (C-term K)]
Peptide745	DNFLTAEEAK[+8]	heavy	573.282	2	916.487	1	y8	DNFLTAEEAK[Label:13C(6)15N(2) (C-term K)]
Peptide746	DNFLTAEEAK[+8]	heavy	573.282	2	377.146	1	b3	DNFLTAEEAK[Label:13C(6)15N(2) (C-term K)]
Peptide747	DNFLTAEEAK[+8]	heavy	573.282	2	555.286	1	y5	DNFLTAEEAK[Label:13C(6)15N(2) (C-term K)]
Peptide748	DNFLTAEEAK[+8]	heavy	573.282	2	484.249	1	y4	DNFLTAEEAK[Label:13C(6)15N(2) (C-term K)]
Peptide749	DNFLTAEEAK[+8]	heavy	573.282	2	355.207	1	y3	DNFLTAEEAK[Label:13C(6)15N(2) (C-term K)]
Peptide750	DNFLTAEEAK	light	569.275	2	648.32	1	y6	DNFLTAEEAK
Peptide751	DNFLTAEEAK	light	569.275	2	761.404	1	y7	DNFLTAEEAK
Peptide752	DNFLTAEEAK	light	569.275	2	908.472	1	y8	DNFLTAEEAK
Peptide753	DNFLTAEEAK	light	569.275	2	377.146	1	b3	DNFLTAEEAK
Peptide754	DNFLTAEEAK	light	569.275	2	547.272	1	y5	DNFLTAEEAK
Peptide755	DNFLTAEEAK	light	569.275	2	476.235	1	y4	DNFLTAEEAK
Peptide756	DNFLTAEEAK	light	569.275	2	347.193	1	y3	DNFLTAEEAK
Peptide757	DNHDLFNHLR[+10]	heavy	430.879	3	549.313	1	y4	DNHDLFNHLR[Label:13C(6)15N(4) (C-term R)]
Peptide758	DNHDLFNHLR[+10]	heavy	430.879	3	435.27	1	y3	DNHDLFNHLR[Label:13C(6)15N(4) (C-term R)]
Peptide759	DNHDLFNHLR[+10]	heavy	430.879	3	482.163	1	b4	DNHDLFNHLR[Label:13C(6)15N(4) (C-term R)]
Peptide760	DNHDLFNHLR[+10]	heavy	430.879	3	595.247	1	b5	DNHDLFNHLR[Label:13C(6)15N(4) (C-term R)]
Peptide761	DNHDLFNHLR[+10]	heavy	430.879	3	696.382	1	y5	DNHDLFNHLR[Label:13C(6)15N(4) (C-term R)]
Peptide762	DNHDLFNHLR[+10]	heavy	430.879	3	809.466	1	y6	DNHDLFNHLR[Label:13C(6)15N(4) (C-term R)]
Peptide763	DNHDLFNHLR[+10]	heavy	430.879	3	924.493	1	y7	DNHDLFNHLR[Label:13C(6)15N(4) (C-term R)]
Peptide764	DNHDLFNHLR	light	427.543	3	539.305	1	y4	DNHDLFNHLR
Peptide765	DNHDLFNHLR	light	427.543	3	425.262	1	y3	DNHDLFNHLR
Peptide766	DNHDLFNHLR	light	427.543	3	482.163	1	b4	DNHDLFNHLR
Peptide767	DNHDLFNHLR	light	427.543	3	595.247	1	b5	DNHDLFNHLR
Peptide768	DNHDLFNHLR	light	427.543	3	686.373	1	y5	DNHDLFNHLR
Peptide769	DNHDLFNHLR	light	427.543	3	799.457	1	y6	DNHDLFNHLR
Peptide770	DNHDLFNHLR	light	427.543	3	914.484	1	y7	DNHDLFNHLR
Peptide771	DNSVETIELK[+8]	heavy	578.303	2	740.428	1	y6	DNSVETIELK[Label:13C(6)15N(2) (C-term K)]
Peptide772	DNSVETIELK[+8]	heavy	578.303	2	839.496	1	y7	DNSVETIELK[Label:13C(6)15N(2) (C-term K)]
Peptide773	DNSVETIELK[+8]	heavy	578.303	2	611.385	1	y5	DNSVETIELK[Label:13C(6)15N(2) (C-term K)]
Peptide774	DNSVETIELK[+8]	heavy	578.303	2	317.109	1	b3	DNSVETIELK[Label:13C(6)15N(2) (C-term K)]
Peptide775	DNSVETIELK[+8]	heavy	578.303	2	397.254	1	y3	DNSVETIELK[Label:13C(6)15N(2) (C-term K)]
Peptide776	DNSVETIELK[+8]	heavy	578.303	2	510.338	1	y4	DNSVETIELK[Label:13C(6)15N(2) (C-term K)]
Peptide777	DNSVETIELK	light	574.296	2	732.414	1	y6	DNSVETIELK
Peptide778	DNSVETIELK	light	574.296	2	831.482	1	y7	DNSVETIELK
Peptide779	DNSVETIELK	light	574.296	2	603.371	1	y5	DNSVETIELK
Peptide780	DNSVETIELK	light	574.296	2	317.109	1	b3	DNSVETIELK
Peptide781	DNSVETIELK	light	574.296	2	389.239	1	y3	DNSVETIELK
Peptide782	DNSVETIELK	light	574.296	2	502.324	1	y4	DNSVETIELK
Peptide783	DPNVSLINYLPK[+8]	heavy	690.884	2	955.57	1	y8	DPNVSLINYLPK[Label:13C(6)15N(2) (C-term K)]
Peptide784	DPNVSLINYLPK[+8]	heavy	690.884	2	327.13	1	b3	DPNVSLINYLPK[Label:13C(6)15N(2) (C-term K)]
Peptide785	DPNVSLINYLPK[+8]	heavy	690.884	2	426.198	1	b4	DPNVSLINYLPK[Label:13C(6)15N(2) (C-term K)]
Peptide786	DPNVSLINYLPK[+8]	heavy	690.884	2	755.454	1	y6	DPNVSLINYLPK[Label:13C(6)15N(2) (C-term K)]
Peptide787	DPNVSLINYLPK[+8]	heavy	690.884	2	868.538	1	y7	DPNVSLINYLPK[Label:13C(6)15N(2) (C-term K)]
Peptide788	DPNVSLINYLPK[+8]	heavy	690.884	2	1054.64	1	y9	DPNVSLINYLPK[Label:13C(6)15N(2) (C-term K)]
Peptide789	DPNVSLINYLPK[+8]	heavy	690.884	2	1168.68	1	y10	DPNVSLINYLPK[Label:13C(6)15N(2) (C-term K)]
Peptide790	DPNVSLINYLPK	light	686.877	2	947.556	1	y8	DPNVSLINYLPK
Peptide791	DPNVSLINYLPK	light	686.877	2	327.13	1	b3	DPNVSLINYLPK
Peptide792	DPNVSLINYLPK	light	686.877	2	426.198	1	b4	DPNVSLINYLPK
Peptide793	DPNVSLINYLPK	light	686.877	2	747.44	1	y6	DPNVSLINYLPK
Peptide794	DPNVSLINYLPK	light	686.877	2	860.524	1	y7	DPNVSLINYLPK
Peptide795	DPNVSLINYLPK	light	686.877	2	1046.62	1	y9	DPNVSLINYLPK
Peptide796	DPNVSLINYLPK	light	686.877	2	1160.67	1	y10	DPNVSLINYLPK
Peptide797	DPVNELTEFGGEK[+8]	heavy	721.848	2	1131.54	1	y10	DPVNELTEFGGEK[Label:13C(6)15N(2) (C-term K)]
Peptide798	DPVNELTEFGGEK[+8]	heavy	721.848	2	775.371	1	y7	DPVNELTEFGGEK[Label:13C(6)15N(2) (C-term K)]
Peptide799	DPVNELTEFGGEK[+8]	heavy	721.848	2	888.455	1	y8	DPVNELTEFGGEK[Label:13C(6)15N(2) (C-term K)]
Peptide800	DPVNELTEFGGEK[+8]	heavy	721.848	2	1017.5	1	y9	DPVNELTEFGGEK[Label:13C(6)15N(2) (C-term K)]
Peptide801	DPVNELTEFGGEK[+8]	heavy	721.848	2	312.155	1	b3	DPVNELTEFGGEK[Label:13C(6)15N(2) (C-term K)]
Peptide802	DPVNELTEFGGEK[+8]	heavy	721.848	2	1230.61	1	y11	DPVNELTEFGGEK[Label:13C(6)15N(2) (C-term K)]
Peptide803	DPVNELTEFGGEK[+8]	heavy	721.848	2	545.281	1	y5	DPVNELTEFGGEK[Label:13C(6)15N(2) (C-term K)]
Peptide804	DPVNELTEFGGEK	light	717.841	2	1123.53	1	y10	DPVNELTEFGGEK
Peptide805	DPVNELTEFGGEK	light	717.841	2	767.357	1	y7	DPVNELTEFGGEK
Peptide806	DPVNELTEFGGEK	light	717.841	2	880.441	1	y8	DPVNELTEFGGEK
Peptide807	DPVNELTEFGGEK	light	717.841	2	1009.48	1	y9	DPVNELTEFGGEK
Peptide808	DPVNELTEFGGEK	light	717.841	2	312.155	1	b3	DPVNELTEFGGEK
Peptide809	DPVNELTEFGGEK	light	717.841	2	1222.6	1	y11	DPVNELTEFGGEK
Peptide810	DPVNELTEFGGEK	light	717.841	2	537.267	1	y5	DPVNELTEFGGEK
Peptide811	DSFHPTYGNELFLAGR[+10]	heavy	611.965	3	573.338	1	y5	DSFHPTYGNELFLAGR[Label:13C(6)15N(4) (C-term R)]
Peptide812	DSFHPTYGNELFLAGR[+10]	heavy	611.965	3	1148.46	1	b10	DSFHPTYGNELFLAGR[Label:13C(6)15N(4) (C-term R)]
Peptide813	DSFHPTYGNELFLAGR[+10]	heavy	611.965	3	426.27	1	y4	DSFHPTYGNELFLAGR[Label:13C(6)15N(4) (C-term R)]
Peptide814	DSFHPTYGNELFLAGR[+10]	heavy	611.965	3	313.186	1	y3	DSFHPTYGNELFLAGR[Label:13C(6)15N(4) (C-term R)]
Peptide815	DSFHPTYGNELFLAGR[+10]	heavy	611.965	3	686.422	1	y6	DSFHPTYGNELFLAGR[Label:13C(6)15N(4) (C-term R)]
Peptide816	DSFHPTYGNELFLAGR[+10]	heavy	611.965	3	1019.42	1	b9	DSFHPTYGNELFLAGR[Label:13C(6)15N(4) (C-term R)]
Peptide817	DSFHPTYGNELFLAGR[+10]	heavy	611.965	3	815.465	1	y7	DSFHPTYGNELFLAGR[Label:13C(6)15N(4) (C-term R)]
Peptide818	DSFHPTYGNELFLAGR	light	608.629	3	563.33	1	y5	DSFHPTYGNELFLAGR
Peptide819	DSFHPTYGNELFLAGR	light	608.629	3	1148.46	1	b10	DSFHPTYGNELFLAGR
Peptide820	DSFHPTYGNELFLAGR	light	608.629	3	416.262	1	y4	DSFHPTYGNELFLAGR
Peptide821	DSFHPTYGNELFLAGR	light	608.629	3	303.178	1	y3	DSFHPTYGNELFLAGR
Peptide822	DSFHPTYGNELFLAGR	light	608.629	3	676.414	1	y6	DSFHPTYGNELFLAGR
Peptide823	DSFHPTYGNELFLAGR	light	608.629	3	1019.42	1	b9	DSFHPTYGNELFLAGR
Peptide824	DSFHPTYGNELFLAGR	light	608.629	3	805.457	1	y7	DSFHPTYGNELFLAGR
Peptide825	DSNVDLINYLPK[+8]	heavy	699.871	2	983.565	1	y8	DSNVDLINYLPK[Label:13C(6)15N(2) (C-term K)]
Peptide826	DSNVDLINYLPK[+8]	heavy	699.871	2	317.109	1	b3	DSNVDLINYLPK[Label:13C(6)15N(2) (C-term K)]
Peptide827	DSNVDLINYLPK[+8]	heavy	699.871	2	755.454	1	y6	DSNVDLINYLPK[Label:13C(6)15N(2) (C-term K)]
Peptide828	DSNVDLINYLPK[+8]	heavy	699.871	2	642.37	1	y5	DSNVDLINYLPK[Label:13C(6)15N(2) (C-term K)]
Peptide829	DSNVDLINYLPK[+8]	heavy	699.871	2	868.538	1	y7	DSNVDLINYLPK[Label:13C(6)15N(2) (C-term K)]
Peptide830	DSNVDLINYLPK[+8]	heavy	699.871	2	365.264	1	y3	DSNVDLINYLPK[Label:13C(6)15N(2) (C-term K)]
Peptide831	DSNVDLINYLPK[+8]	heavy	699.871	2	1082.63	1	y9	DSNVDLINYLPK[Label:13C(6)15N(2) (C-term K)]
Peptide832	DSNVDLINYLPK	light	695.864	2	975.551	1	y8	DSNVDLINYLPK
Peptide833	DSNVDLINYLPK	light	695.864	2	317.109	1	b3	DSNVDLINYLPK
Peptide834	DSNVDLINYLPK	light	695.864	2	747.44	1	y6	DSNVDLINYLPK
Peptide835	DSNVDLINYLPK	light	695.864	2	634.356	1	y5	DSNVDLINYLPK
Peptide836	DSNVDLINYLPK	light	695.864	2	860.524	1	y7	DSNVDLINYLPK
Peptide837	DSNVDLINYLPK	light	695.864	2	357.25	1	y3	DSNVDLINYLPK
Peptide838	DSNVDLINYLPK	light	695.864	2	1074.62	1	y9	DSNVDLINYLPK
Peptide839	DTNQTQPATQPANTAK[+8]	heavy	847.415	2	1006.54	1	y10	DTNQTQPATQPANTAK[Label:13C(6)15N(2) (C-term K)]
Peptide840	DTNQTQPATQPANTAK[+8]	heavy	847.415	2	609.345	1	y6	DTNQTQPATQPANTAK[Label:13C(6)15N(2) (C-term K)]
Peptide841	DTNQTQPATQPANTAK[+8]	heavy	847.415	2	560.231	1	b5	DTNQTQPATQPANTAK[Label:13C(6)15N(2) (C-term K)]
Peptide842	DTNQTQPATQPANTAK[+8]	heavy	847.415	2	1235.65	1	y12	DTNQTQPATQPANTAK[Label:13C(6)15N(2) (C-term K)]
Peptide843	DTNQTQPATQPANTAK[+8]	heavy	847.415	2	1134.6	1	y11	DTNQTQPATQPANTAK[Label:13C(6)15N(2) (C-term K)]
Peptide844	DTNQTQPATQPANTAK[+8]	heavy	847.415	2	909.488	1	y9	DTNQTQPATQPANTAK[Label:13C(6)15N(2) (C-term K)]
Peptide845	DTNQTQPATQPANTAK[+8]	heavy	847.415	2	1363.71	1	y13	DTNQTQPATQPANTAK[Label:13C(6)15N(2) (C-term K)]
Peptide846	DTNQTQPATQPANTAK	light	843.408	2	998.527	1	y10	DTNQTQPATQPANTAK
Peptide847	DTNQTQPATQPANTAK	light	843.408	2	601.33	1	y6	DTNQTQPATQPANTAK
Peptide848	DTNQTQPATQPANTAK	light	843.408	2	560.231	1	b5	DTNQTQPATQPANTAK
Peptide849	DTNQTQPATQPANTAK	light	843.408	2	1227.63	1	y12	DTNQTQPATQPANTAK
Peptide850	DTNQTQPATQPANTAK	light	843.408	2	1126.59	1	y11	DTNQTQPATQPANTAK
Peptide851	DTNQTQPATQPANTAK	light	843.408	2	901.474	1	y9	DTNQTQPATQPANTAK
Peptide852	DTNQTQPATQPANTAK	light	843.408	2	1355.69	1	y13	DTNQTQPATQPANTAK
Peptide853	DVENVTPNK[+8]	heavy	512.264	2	366.223	1	y3	DVENVTPNK[Label:13C(6)15N(2) (C-term K)]
Peptide854	DVENVTPNK[+8]	heavy	512.264	2	809.424	1	y7	DVENVTPNK[Label:13C(6)15N(2) (C-term K)]
Peptide855	DVENVTPNK[+8]	heavy	512.264	2	467.27	1	y4	DVENVTPNK[Label:13C(6)15N(2) (C-term K)]
Peptide856	DVENVTPNK[+8]	heavy	512.264	2	680.382	1	y6	DVENVTPNK[Label:13C(6)15N(2) (C-term K)]
Peptide857	DVENVTPNK[+8]	heavy	512.264	2	566.339	1	y5	DVENVTPNK[Label:13C(6)15N(2) (C-term K)]
Peptide858	DVENVTPNK[+8]	heavy	512.264	2	458.188	1	b4	DVENVTPNK[Label:13C(6)15N(2) (C-term K)]
Peptide859	DVENVTPNK[+8]	heavy	512.264	2	344.145	1	b3	DVENVTPNK[Label:13C(6)15N(2) (C-term K)]
Peptide860	DVENVTPNK	light	508.256	2	358.208	1	y3	DVENVTPNK
Peptide861	DVENVTPNK	light	508.256	2	801.41	1	y7	DVENVTPNK
Peptide862	DVENVTPNK	light	508.256	2	459.256	1	y4	DVENVTPNK
Peptide863	DVENVTPNK	light	508.256	2	672.368	1	y6	DVENVTPNK
Peptide864	DVENVTPNK	light	508.256	2	558.325	1	y5	DVENVTPNK
Peptide865	DVENVTPNK	light	508.256	2	458.188	1	b4	DVENVTPNK
Peptide866	DVENVTPNK	light	508.256	2	344.145	1	b3	DVENVTPNK
Peptide867	DVNIALANELTK[+8]	heavy	654.866	2	329.146	1	b3	DVNIALANELTK[Label:13C(6)15N(2) (C-term K)]
Peptide868	DVNIALANELTK[+8]	heavy	654.866	2	867.503	1	y8	DVNIALANELTK[Label:13C(6)15N(2) (C-term K)]
Peptide869	DVNIALANELTK[+8]	heavy	654.866	2	796.465	1	y7	DVNIALANELTK[Label:13C(6)15N(2) (C-term K)]
Peptide870	DVNIALANELTK[+8]	heavy	654.866	2	683.381	1	y6	DVNIALANELTK[Label:13C(6)15N(2) (C-term K)]
Peptide871	DVNIALANELTK[+8]	heavy	654.866	2	442.23	1	b4	DVNIALANELTK[Label:13C(6)15N(2) (C-term K)]
Peptide872	DVNIALANELTK[+8]	heavy	654.866	2	980.587	1	y9	DVNIALANELTK[Label:13C(6)15N(2) (C-term K)]
Peptide873	DVNIALANELTK[+8]	heavy	654.866	2	1094.63	1	y10	DVNIALANELTK[Label:13C(6)15N(2) (C-term K)]
Peptide874	DVNIALANELTK	light	650.859	2	329.146	1	b3	DVNIALANELTK
Peptide875	DVNIALANELTK	light	650.859	2	859.488	1	y8	DVNIALANELTK
Peptide876	DVNIALANELTK	light	650.859	2	788.451	1	y7	DVNIALANELTK
Peptide877	DVNIALANELTK	light	650.859	2	675.367	1	y6	DVNIALANELTK
Peptide878	DVNIALANELTK	light	650.859	2	442.23	1	b4	DVNIALANELTK
Peptide879	DVNIALANELTK	light	650.859	2	972.572	1	y9	DVNIALANELTK
Peptide880	DVNIALANELTK	light	650.859	2	1086.62	1	y10	DVNIALANELTK
Peptide881	EANVITNAPILNDSR[+10]	heavy	818.93	2	1110.58	1	y10	EANVITNAPILNDSR[Label:13C(6)15N(4) (C-term R)]
Peptide882	EANVITNAPILNDSR[+10]	heavy	818.93	2	824.45	1	y7	EANVITNAPILNDSR[Label:13C(6)15N(4) (C-term R)]
Peptide883	EANVITNAPILNDSR[+10]	heavy	818.93	2	1223.66	1	y11	EANVITNAPILNDSR[Label:13C(6)15N(4) (C-term R)]
Peptide884	EANVITNAPILNDSR[+10]	heavy	818.93	2	1009.53	1	y9	EANVITNAPILNDSR[Label:13C(6)15N(4) (C-term R)]
Peptide885	EANVITNAPILNDSR[+10]	heavy	818.93	2	895.487	1	y8	EANVITNAPILNDSR[Label:13C(6)15N(4) (C-term R)]
Peptide886	EANVITNAPILNDSR[+10]	heavy	818.93	2	1322.73	1	y12	EANVITNAPILNDSR[Label:13C(6)15N(4) (C-term R)]
Peptide887	EANVITNAPILNDSR[+10]	heavy	818.93	2	1436.77	1	y13	EANVITNAPILNDSR[Label:13C(6)15N(4) (C-term R)]
Peptide888	EANVITNAPILNDSR	light	813.926	2	1100.57	1	y10	EANVITNAPILNDSR
Peptide889	EANVITNAPILNDSR	light	813.926	2	814.442	1	y7	EANVITNAPILNDSR
Peptide890	EANVITNAPILNDSR	light	813.926	2	1213.65	1	y11	EANVITNAPILNDSR
Peptide891	EANVITNAPILNDSR	light	813.926	2	999.522	1	y9	EANVITNAPILNDSR
Peptide892	EANVITNAPILNDSR	light	813.926	2	885.479	1	y8	EANVITNAPILNDSR
Peptide893	EANVITNAPILNDSR	light	813.926	2	1312.72	1	y12	EANVITNAPILNDSR
Peptide894	EANVITNAPILNDSR	light	813.926	2	1426.76	1	y13	EANVITNAPILNDSR
Peptide895	EDGNGVHVVK[+8]	heavy	531.277	2	646.413	1	y6	EDGNGVHVVK[Label:13C(6)15N(2) (C-term K)]
Peptide896	EDGNGVHVVK[+8]	heavy	531.277	2	817.477	1	y8	EDGNGVHVVK[Label:13C(6)15N(2) (C-term K)]
Peptide897	EDGNGVHVVK[+8]	heavy	531.277	2	490.323	1	y4	EDGNGVHVVK[Label:13C(6)15N(2) (C-term K)]
Peptide898	EDGNGVHVVK[+8]	heavy	531.277	2	353.264	1	y3	EDGNGVHVVK[Label:13C(6)15N(2) (C-term K)]
Peptide899	EDGNGVHVVK[+8]	heavy	531.277	2	760.456	1	y7	EDGNGVHVVK[Label:13C(6)15N(2) (C-term K)]
Peptide900	EDGNGVHVVK[+8]	heavy	531.277	2	932.504	1	y9	EDGNGVHVVK[Label:13C(6)15N(2) (C-term K)]
Peptide901	EDGNGVHVVK[+8]	heavy	531.277	2	589.391	1	y5	EDGNGVHVVK[Label:13C(6)15N(2) (C-term K)]
Peptide902	EDGNGVHVVK	light	527.27	2	638.398	1	y6	EDGNGVHVVK
Peptide903	EDGNGVHVVK	light	527.27	2	809.463	1	y8	EDGNGVHVVK
Peptide904	EDGNGVHVVK	light	527.27	2	482.309	1	y4	EDGNGVHVVK
Peptide905	EDGNGVHVVK	light	527.27	2	345.25	1	y3	EDGNGVHVVK
Peptide906	EDGNGVHVVK	light	527.27	2	752.441	1	y7	EDGNGVHVVK
Peptide907	EDGNGVHVVK	light	527.27	2	924.49	1	y9	EDGNGVHVVK
Peptide908	EDGNGVHVVK	light	527.27	2	581.377	1	y5	EDGNGVHVVK
Peptide909	EDIAVVQVEEK[+8]	heavy	633.837	2	739.408	1	y6	EDIAVVQVEEK[Label:13C(6)15N(2) (C-term K)]
Peptide910	EDIAVVQVEEK[+8]	heavy	633.837	2	909.513	1	y8	EDIAVVQVEEK[Label:13C(6)15N(2) (C-term K)]
Peptide911	EDIAVVQVEEK[+8]	heavy	633.837	2	838.476	1	y7	EDIAVVQVEEK[Label:13C(6)15N(2) (C-term K)]
Peptide912	EDIAVVQVEEK[+8]	heavy	633.837	2	640.339	1	y5	EDIAVVQVEEK[Label:13C(6)15N(2) (C-term K)]
Peptide913	EDIAVVQVEEK[+8]	heavy	633.837	2	358.161	1	b3	EDIAVVQVEEK[Label:13C(6)15N(2) (C-term K)]
Peptide914	EDIAVVQVEEK[+8]	heavy	633.837	2	429.198	1	b4	EDIAVVQVEEK[Label:13C(6)15N(2) (C-term K)]
Peptide915	EDIAVVQVEEK[+8]	heavy	633.837	2	1137.62	1	y10	EDIAVVQVEEK[Label:13C(6)15N(2) (C-term K)]
Peptide916	EDIAVVQVEEK	light	629.83	2	731.393	1	y6	EDIAVVQVEEK
Peptide917	EDIAVVQVEEK	light	629.83	2	901.499	1	y8	EDIAVVQVEEK
Peptide918	EDIAVVQVEEK	light	629.83	2	830.462	1	y7	EDIAVVQVEEK
Peptide919	EDIAVVQVEEK	light	629.83	2	632.325	1	y5	EDIAVVQVEEK
Peptide920	EDIAVVQVEEK	light	629.83	2	358.161	1	b3	EDIAVVQVEEK
Peptide921	EDIAVVQVEEK	light	629.83	2	429.198	1	b4	EDIAVVQVEEK
Peptide922	EDIAVVQVEEK	light	629.83	2	1129.61	1	y10	EDIAVVQVEEK
Peptide923	EENFADEVK[+8]	heavy	544.753	2	569.302	1	y5	EENFADEVK[Label:13C(6)15N(2) (C-term K)]
Peptide924	EENFADEVK[+8]	heavy	544.753	2	830.413	1	y7	EENFADEVK[Label:13C(6)15N(2) (C-term K)]
Peptide925	EENFADEVK[+8]	heavy	544.753	2	498.265	1	y4	EENFADEVK[Label:13C(6)15N(2) (C-term K)]
Peptide926	EENFADEVK[+8]	heavy	544.753	2	716.37	1	y6	EENFADEVK[Label:13C(6)15N(2) (C-term K)]
Peptide927	EENFADEVK[+8]	heavy	544.753	2	383.238	1	y3	EENFADEVK[Label:13C(6)15N(2) (C-term K)]
Peptide928	EENFADEVK[+8]	heavy	544.753	2	959.456	1	y8	EENFADEVK[Label:13C(6)15N(2) (C-term K)]
Peptide929	EENFADEVK[+8]	heavy	544.753	2	373.135	1	b3	EENFADEVK[Label:13C(6)15N(2) (C-term K)]
Peptide930	EENFADEVK	light	540.746	2	561.288	1	y5	EENFADEVK
Peptide931	EENFADEVK	light	540.746	2	822.399	1	y7	EENFADEVK
Peptide932	EENFADEVK	light	540.746	2	490.251	1	y4	EENFADEVK
Peptide933	EENFADEVK	light	540.746	2	708.356	1	y6	EENFADEVK
Peptide934	EENFADEVK	light	540.746	2	375.224	1	y3	EENFADEVK
Peptide935	EENFADEVK	light	540.746	2	951.442	1	y8	EENFADEVK
Peptide936	EENFADEVK	light	540.746	2	373.135	1	b3	EENFADEVK
Peptide937	EEVEELQK[+8]	heavy	506.258	2	654.355	1	y5	EEVEELQK[Label:13C(6)15N(2) (C-term K)]
Peptide938	EEVEELQK[+8]	heavy	506.258	2	753.423	1	y6	EEVEELQK[Label:13C(6)15N(2) (C-term K)]
Peptide939	EEVEELQK[+8]	heavy	506.258	2	525.312	1	y4	EEVEELQK[Label:13C(6)15N(2) (C-term K)]
Peptide940	EEVEELQK[+8]	heavy	506.258	2	396.27	1	y3	EEVEELQK[Label:13C(6)15N(2) (C-term K)]
Peptide941	EEVEELQK[+8]	heavy	506.258	2	358.161	1	b3	EEVEELQK[Label:13C(6)15N(2) (C-term K)]
Peptide942	EEVEELQK[+8]	heavy	506.258	2	882.466	1	y7	EEVEELQK[Label:13C(6)15N(2) (C-term K)]
Peptide943	EEVEELQK[+8]	heavy	506.258	2	487.203	1	b4	EEVEELQK[Label:13C(6)15N(2) (C-term K)]
Peptide944	EEVEELQK	light	502.251	2	646.341	1	y5	EEVEELQK
Peptide945	EEVEELQK	light	502.251	2	745.409	1	y6	EEVEELQK
Peptide946	EEVEELQK	light	502.251	2	517.298	1	y4	EEVEELQK
Peptide947	EEVEELQK	light	502.251	2	388.255	1	y3	EEVEELQK
Peptide948	EEVEELQK	light	502.251	2	358.161	1	b3	EEVEELQK
Peptide949	EEVEELQK	light	502.251	2	874.452	1	y7	EEVEELQK
Peptide950	EEVEELQK	light	502.251	2	487.203	1	b4	EEVEELQK
Peptide951	EFELFHYLSK[+8]	heavy	660.839	2	802.434	1	y6	EFELFHYLSK[Label:13C(6)15N(2) (C-term K)]
Peptide952	EFELFHYLSK[+8]	heavy	660.839	2	1044.56	1	y8	EFELFHYLSK[Label:13C(6)15N(2) (C-term K)]
Peptide953	EFELFHYLSK[+8]	heavy	660.839	2	655.365	1	y5	EFELFHYLSK[Label:13C(6)15N(2) (C-term K)]
Peptide954	EFELFHYLSK[+8]	heavy	660.839	2	915.518	1	y7	EFELFHYLSK[Label:13C(6)15N(2) (C-term K)]
Peptide955	EFELFHYLSK[+8]	heavy	660.839	2	406.161	1	b3	EFELFHYLSK[Label:13C(6)15N(2) (C-term K)]
Peptide956	EFELFHYLSK[+8]	heavy	660.839	2	518.306	1	y4	EFELFHYLSK[Label:13C(6)15N(2) (C-term K)]
Peptide957	EFELFHYLSK[+8]	heavy	660.839	2	1191.63	1	y9	EFELFHYLSK[Label:13C(6)15N(2) (C-term K)]
Peptide958	EFELFHYLSK	light	656.832	2	794.42	1	y6	EFELFHYLSK
Peptide959	EFELFHYLSK	light	656.832	2	1036.55	1	y8	EFELFHYLSK
Peptide960	EFELFHYLSK	light	656.832	2	647.351	1	y5	EFELFHYLSK
Peptide961	EFELFHYLSK	light	656.832	2	907.504	1	y7	EFELFHYLSK
Peptide962	EFELFHYLSK	light	656.832	2	406.161	1	b3	EFELFHYLSK
Peptide963	EFELFHYLSK	light	656.832	2	510.292	1	y4	EFELFHYLSK
Peptide964	EFELFHYLSK	light	656.832	2	1183.61	1	y9	EFELFHYLSK
Peptide965	EFVANVSHELR[+10]	heavy	655.84	2	935.493	1	y8	EFVANVSHELR[Label:13C(6)15N(4) (C-term R)]
Peptide966	EFVANVSHELR[+10]	heavy	655.84	2	651.345	1	y5	EFVANVSHELR[Label:13C(6)15N(4) (C-term R)]
Peptide967	EFVANVSHELR[+10]	heavy	655.84	2	864.456	1	y7	EFVANVSHELR[Label:13C(6)15N(4) (C-term R)]
Peptide968	EFVANVSHELR[+10]	heavy	655.84	2	1034.56	1	y9	EFVANVSHELR[Label:13C(6)15N(4) (C-term R)]
Peptide969	EFVANVSHELR[+10]	heavy	655.84	2	750.413	1	y6	EFVANVSHELR[Label:13C(6)15N(4) (C-term R)]
Peptide970	EFVANVSHELR[+10]	heavy	655.84	2	376.187	1	b3	EFVANVSHELR[Label:13C(6)15N(4) (C-term R)]
Peptide971	EFVANVSHELR[+10]	heavy	655.84	2	564.313	1	y4	EFVANVSHELR[Label:13C(6)15N(4) (C-term R)]
Peptide972	EFVANVSHELR	light	650.836	2	925.485	1	y8	EFVANVSHELR
Peptide973	EFVANVSHELR	light	650.836	2	641.337	1	y5	EFVANVSHELR
Peptide974	EFVANVSHELR	light	650.836	2	854.448	1	y7	EFVANVSHELR
Peptide975	EFVANVSHELR	light	650.836	2	1024.55	1	y9	EFVANVSHELR
Peptide976	EFVANVSHELR	light	650.836	2	740.405	1	y6	EFVANVSHELR
Peptide977	EFVANVSHELR	light	650.836	2	376.187	1	b3	EFVANVSHELR
Peptide978	EFVANVSHELR	light	650.836	2	554.305	1	y4	EFVANVSHELR
Peptide979	EGATDLNR[+10]	heavy	443.219	2	527.281	1	y4	EGATDLNR[Label:13C(6)15N(4) (C-term R)]
Peptide980	EGATDLNR[+10]	heavy	443.219	2	412.254	1	y3	EGATDLNR[Label:13C(6)15N(4) (C-term R)]
Peptide981	EGATDLNR[+10]	heavy	443.219	2	628.329	1	y5	EGATDLNR[Label:13C(6)15N(4) (C-term R)]
Peptide982	EGATDLNR[+10]	heavy	443.219	2	699.366	1	y6	EGATDLNR[Label:13C(6)15N(4) (C-term R)]
Peptide983	EGATDLNR[+10]	heavy	443.219	2	756.387	1	y7	EGATDLNR[Label:13C(6)15N(4) (C-term R)]
Peptide984	EGATDLNR[+10]	heavy	443.219	2	258.108	1	b3	EGATDLNR[Label:13C(6)15N(4) (C-term R)]
Peptide985	EGATDLNR	light	438.215	2	517.273	1	y4	EGATDLNR
Peptide986	EGATDLNR	light	438.215	2	402.246	1	y3	EGATDLNR
Peptide987	EGATDLNR	light	438.215	2	618.321	1	y5	EGATDLNR
Peptide988	EGATDLNR	light	438.215	2	689.358	1	y6	EGATDLNR
Peptide989	EGATDLNR	light	438.215	2	746.379	1	y7	EGATDLNR
Peptide990	EGATDLNR	light	438.215	2	258.108	1	b3	EGATDLNR
Peptide991	EHALNGEAK[+8]	heavy	488.751	2	710.392	1	y7	EHALNGEAK[Label:13C(6)15N(2) (C-term K)]
Peptide992	EHALNGEAK[+8]	heavy	488.751	2	639.355	1	y6	EHALNGEAK[Label:13C(6)15N(2) (C-term K)]
Peptide993	EHALNGEAK[+8]	heavy	488.751	2	526.271	1	y5	EHALNGEAK[Label:13C(6)15N(2) (C-term K)]
Peptide994	EHALNGEAK[+8]	heavy	488.751	2	338.146	1	b3	EHALNGEAK[Label:13C(6)15N(2) (C-term K)]
Peptide995	EHALNGEAK[+8]	heavy	488.751	2	412.228	1	y4	EHALNGEAK[Label:13C(6)15N(2) (C-term K)]
Peptide996	EHALNGEAK[+8]	heavy	488.751	2	622.294	1	b6	EHALNGEAK[Label:13C(6)15N(2) (C-term K)]
Peptide997	EHALNGEAK[+8]	heavy	488.751	2	751.337	1	b7	EHALNGEAK[Label:13C(6)15N(2) (C-term K)]
Peptide998	EHALNGEAK	light	484.743	2	702.378	1	y7	EHALNGEAK
Peptide999	EHALNGEAK	light	484.743	2	631.341	1	y6	EHALNGEAK
Peptide1000	EHALNGEAK	light	484.743	2	518.257	1	y5	EHALNGEAK
Peptide1001	EHALNGEAK	light	484.743	2	338.146	1	b3	EHALNGEAK
Peptide1002	EHALNGEAK	light	484.743	2	404.214	1	y4	EHALNGEAK
Peptide1003	EHALNGEAK	light	484.743	2	622.294	1	b6	EHALNGEAK
Peptide1004	EHALNGEAK	light	484.743	2	751.337	1	b7	EHALNGEAK
Peptide1005	EHANIGTIGHVDHGK[+8]	heavy	398.956	4	452.189	1	b4	EHANIGTIGHVDHGK[Label:13C(6)15N(2) (C-term K)]
Peptide1006	EHANIGTIGHVDHGK[+8]	heavy	398.956	4	757.383	1	y7	EHANIGTIGHVDHGK[Label:13C(6)15N(2) (C-term K)]
Peptide1007	EHANIGTIGHVDHGK[+8]	heavy	398.956	4	349.207	1	y3	EHANIGTIGHVDHGK[Label:13C(6)15N(2) (C-term K)]
Peptide1008	EHANIGTIGHVDHGK[+8]	heavy	398.956	4	338.146	1	b3	EHANIGTIGHVDHGK[Label:13C(6)15N(2) (C-term K)]
Peptide1009	EHANIGTIGHVDHGK[+8]	heavy	398.956	4	563.303	1	y5	EHANIGTIGHVDHGK[Label:13C(6)15N(2) (C-term K)]
Peptide1010	EHANIGTIGHVDHGK[+8]	heavy	398.956	4	464.234	1	y4	EHANIGTIGHVDHGK[Label:13C(6)15N(2) (C-term K)]
Peptide1011	EHANIGTIGHVDHGK[+8]	heavy	398.956	4	700.362	1	y6	EHANIGTIGHVDHGK[Label:13C(6)15N(2) (C-term K)]
Peptide1012	EHANIGTIGHVDHGK	light	396.952	4	452.189	1	b4	EHANIGTIGHVDHGK
Peptide1013	EHANIGTIGHVDHGK	light	396.952	4	749.369	1	y7	EHANIGTIGHVDHGK
Peptide1014	EHANIGTIGHVDHGK	light	396.952	4	341.193	1	y3	EHANIGTIGHVDHGK
Peptide1015	EHANIGTIGHVDHGK	light	396.952	4	338.146	1	b3	EHANIGTIGHVDHGK
Peptide1016	EHANIGTIGHVDHGK	light	396.952	4	555.289	1	y5	EHANIGTIGHVDHGK
Peptide1017	EHANIGTIGHVDHGK	light	396.952	4	456.22	1	y4	EHANIGTIGHVDHGK
Peptide1018	EHANIGTIGHVDHGK	light	396.952	4	692.347	1	y6	EHANIGTIGHVDHGK
Peptide1019	EHANVILPNNDR[+10]	heavy	701.359	2	851.461	1	y7	EHANVILPNNDR[Label:13C(6)15N(4) (C-term R)]
Peptide1020	EHANVILPNNDR[+10]	heavy	701.359	2	625.293	1	y5	EHANVILPNNDR[Label:13C(6)15N(4) (C-term R)]
Peptide1021	EHANVILPNNDR[+10]	heavy	701.359	2	1135.61	1	y10	EHANVILPNNDR[Label:13C(6)15N(4) (C-term R)]
Peptide1022	EHANVILPNNDR[+10]	heavy	701.359	2	738.377	1	y6	EHANVILPNNDR[Label:13C(6)15N(4) (C-term R)]
Peptide1023	EHANVILPNNDR[+10]	heavy	701.359	2	1064.57	1	y9	EHANVILPNNDR[Label:13C(6)15N(4) (C-term R)]
Peptide1024	EHANVILPNNDR[+10]	heavy	701.359	2	950.529	1	y8	EHANVILPNNDR[Label:13C(6)15N(4) (C-term R)]
Peptide1025	EHANVILPNNDR[+10]	heavy	701.359	2	1272.67	1	y11	EHANVILPNNDR[Label:13C(6)15N(4) (C-term R)]
Peptide1026	EHANVILPNNDR	light	696.355	2	841.453	1	y7	EHANVILPNNDR
Peptide1027	EHANVILPNNDR	light	696.355	2	615.285	1	y5	EHANVILPNNDR
Peptide1028	EHANVILPNNDR	light	696.355	2	1125.6	1	y10	EHANVILPNNDR
Peptide1029	EHANVILPNNDR	light	696.355	2	728.369	1	y6	EHANVILPNNDR
Peptide1030	EHANVILPNNDR	light	696.355	2	1054.56	1	y9	EHANVILPNNDR
Peptide1031	EHANVILPNNDR	light	696.355	2	940.521	1	y8	EHANVILPNNDR
Peptide1032	EHANVILPNNDR	light	696.355	2	1262.66	1	y11	EHANVILPNNDR
Peptide1033	EIANQVLDTK[+8]	heavy	569.813	2	896.493	1	y8	EIANQVLDTK[Label:13C(6)15N(2) (C-term K)]
Peptide1034	EIANQVLDTK[+8]	heavy	569.813	2	484.286	1	y4	EIANQVLDTK[Label:13C(6)15N(2) (C-term K)]
Peptide1035	EIANQVLDTK[+8]	heavy	569.813	2	371.202	1	y3	EIANQVLDTK[Label:13C(6)15N(2) (C-term K)]
Peptide1036	EIANQVLDTK[+8]	heavy	569.813	2	583.354	1	y5	EIANQVLDTK[Label:13C(6)15N(2) (C-term K)]
Peptide1037	EIANQVLDTK[+8]	heavy	569.813	2	825.456	1	y7	EIANQVLDTK[Label:13C(6)15N(2) (C-term K)]
Peptide1038	EIANQVLDTK[+8]	heavy	569.813	2	711.413	1	y6	EIANQVLDTK[Label:13C(6)15N(2) (C-term K)]
Peptide1039	EIANQVLDTK[+8]	heavy	569.813	2	428.214	1	b4	EIANQVLDTK[Label:13C(6)15N(2) (C-term K)]
Peptide1040	EIANQVLDTK	light	565.806	2	888.479	1	y8	EIANQVLDTK
Peptide1041	EIANQVLDTK	light	565.806	2	476.271	1	y4	EIANQVLDTK
Peptide1042	EIANQVLDTK	light	565.806	2	363.187	1	y3	EIANQVLDTK
Peptide1043	EIANQVLDTK	light	565.806	2	575.34	1	y5	EIANQVLDTK
Peptide1044	EIANQVLDTK	light	565.806	2	817.441	1	y7	EIANQVLDTK
Peptide1045	EIANQVLDTK	light	565.806	2	703.398	1	y6	EIANQVLDTK
Peptide1046	EIANQVLDTK	light	565.806	2	428.214	1	b4	EIANQVLDTK
Peptide1047	EIDIPASK[+8]	heavy	440.747	2	410.249	1	y4	EIDIPASK[Label:13C(6)15N(2) (C-term K)]
Peptide1048	EIDIPASK[+8]	heavy	440.747	2	638.36	1	y6	EIDIPASK[Label:13C(6)15N(2) (C-term K)]
Peptide1049	EIDIPASK[+8]	heavy	440.747	2	523.333	1	y5	EIDIPASK[Label:13C(6)15N(2) (C-term K)]
Peptide1050	EIDIPASK[+8]	heavy	440.747	2	313.196	1	y3	EIDIPASK[Label:13C(6)15N(2) (C-term K)]
Peptide1051	EIDIPASK[+8]	heavy	440.747	2	358.161	1	b3	EIDIPASK[Label:13C(6)15N(2) (C-term K)]
Peptide1052	EIDIPASK	light	436.74	2	402.235	1	y4	EIDIPASK
Peptide1053	EIDIPASK	light	436.74	2	630.346	1	y6	EIDIPASK
Peptide1054	EIDIPASK	light	436.74	2	515.319	1	y5	EIDIPASK
Peptide1055	EIDIPASK	light	436.74	2	305.182	1	y3	EIDIPASK
Peptide1056	EIDIPASK	light	436.74	2	358.161	1	b3	EIDIPASK
Peptide1057	EIGNDLLIVQNLSK[+8]	heavy	782.445	2	809.497	1	y7	EIGNDLLIVQNLSK[Label:13C(6)15N(2) (C-term K)]
Peptide1058	EIGNDLLIVQNLSK[+8]	heavy	782.445	2	696.413	1	y6	EIGNDLLIVQNLSK[Label:13C(6)15N(2) (C-term K)]
Peptide1059	EIGNDLLIVQNLSK[+8]	heavy	782.445	2	922.581	1	y8	EIGNDLLIVQNLSK[Label:13C(6)15N(2) (C-term K)]
Peptide1060	EIGNDLLIVQNLSK[+8]	heavy	782.445	2	1321.76	1	y12	EIGNDLLIVQNLSK[Label:13C(6)15N(2) (C-term K)]
Peptide1061	EIGNDLLIVQNLSK[+8]	heavy	782.445	2	1035.67	1	y9	EIGNDLLIVQNLSK[Label:13C(6)15N(2) (C-term K)]
Peptide1062	EIGNDLLIVQNLSK[+8]	heavy	782.445	2	1150.69	1	y10	EIGNDLLIVQNLSK[Label:13C(6)15N(2) (C-term K)]
Peptide1063	EIGNDLLIVQNLSK[+8]	heavy	782.445	2	1264.74	1	y11	EIGNDLLIVQNLSK[Label:13C(6)15N(2) (C-term K)]
Peptide1064	EIGNDLLIVQNLSK	light	778.438	2	801.483	1	y7	EIGNDLLIVQNLSK
Peptide1065	EIGNDLLIVQNLSK	light	778.438	2	688.399	1	y6	EIGNDLLIVQNLSK
Peptide1066	EIGNDLLIVQNLSK	light	778.438	2	914.567	1	y8	EIGNDLLIVQNLSK
Peptide1067	EIGNDLLIVQNLSK	light	778.438	2	1313.74	1	y12	EIGNDLLIVQNLSK
Peptide1068	EIGNDLLIVQNLSK	light	778.438	2	1027.65	1	y9	EIGNDLLIVQNLSK
Peptide1069	EIGNDLLIVQNLSK	light	778.438	2	1142.68	1	y10	EIGNDLLIVQNLSK
Peptide1070	EIGNDLLIVQNLSK	light	778.438	2	1256.72	1	y11	EIGNDLLIVQNLSK
Peptide1071	EINVELEYK[+8]	heavy	572.802	2	902.471	1	y7	EINVELEYK[Label:13C(6)15N(2) (C-term K)]
Peptide1072	EINVELEYK[+8]	heavy	572.802	2	689.36	1	y5	EINVELEYK[Label:13C(6)15N(2) (C-term K)]
Peptide1073	EINVELEYK[+8]	heavy	572.802	2	560.317	1	y4	EINVELEYK[Label:13C(6)15N(2) (C-term K)]
Peptide1074	EINVELEYK[+8]	heavy	572.802	2	788.428	1	y6	EINVELEYK[Label:13C(6)15N(2) (C-term K)]
Peptide1075	EINVELEYK[+8]	heavy	572.802	2	447.233	1	y3	EINVELEYK[Label:13C(6)15N(2) (C-term K)]
Peptide1076	EINVELEYK[+8]	heavy	572.802	2	357.177	1	b3	EINVELEYK[Label:13C(6)15N(2) (C-term K)]
Peptide1077	EINVELEYK[+8]	heavy	572.802	2	585.288	1	b5	EINVELEYK[Label:13C(6)15N(2) (C-term K)]
Peptide1078	EINVELEYK	light	568.795	2	894.457	1	y7	EINVELEYK
Peptide1079	EINVELEYK	light	568.795	2	681.345	1	y5	EINVELEYK
Peptide1080	EINVELEYK	light	568.795	2	552.303	1	y4	EINVELEYK
Peptide1081	EINVELEYK	light	568.795	2	780.414	1	y6	EINVELEYK
Peptide1082	EINVELEYK	light	568.795	2	439.219	1	y3	EINVELEYK
Peptide1083	EINVELEYK	light	568.795	2	357.177	1	b3	EINVELEYK
Peptide1084	EINVELEYK	light	568.795	2	585.288	1	b5	EINVELEYK
Peptide1085	EIPYEEYLQEIGVLK[+8]	heavy	915.984	2	1328.72	1	y11	EIPYEEYLQEIGVLK[Label:13C(6)15N(2) (C-term K)]
Peptide1086	EIPYEEYLQEIGVLK[+8]	heavy	915.984	2	1070.63	1	y9	EIPYEEYLQEIGVLK[Label:13C(6)15N(2) (C-term K)]
Peptide1087	EIPYEEYLQEIGVLK[+8]	heavy	915.984	2	907.57	1	y8	EIPYEEYLQEIGVLK[Label:13C(6)15N(2) (C-term K)]
Peptide1088	EIPYEEYLQEIGVLK[+8]	heavy	915.984	2	1199.68	1	y10	EIPYEEYLQEIGVLK[Label:13C(6)15N(2) (C-term K)]
Peptide1089	EIPYEEYLQEIGVLK[+8]	heavy	915.984	2	1588.83	1	y13	EIPYEEYLQEIGVLK[Label:13C(6)15N(2) (C-term K)]
Peptide1090	EIPYEEYLQEIGVLK[+8]	heavy	915.984	2	424.301	1	y4	EIPYEEYLQEIGVLK[Label:13C(6)15N(2) (C-term K)]
Peptide1091	EIPYEEYLQEIGVLK[+8]	heavy	915.984	2	1491.78	1	y12	EIPYEEYLQEIGVLK[Label:13C(6)15N(2) (C-term K)]
Peptide1092	EIPYEEYLQEIGVLK	light	911.977	2	1320.7	1	y11	EIPYEEYLQEIGVLK
Peptide1093	EIPYEEYLQEIGVLK	light	911.977	2	1062.62	1	y9	EIPYEEYLQEIGVLK
Peptide1094	EIPYEEYLQEIGVLK	light	911.977	2	899.556	1	y8	EIPYEEYLQEIGVLK
Peptide1095	EIPYEEYLQEIGVLK	light	911.977	2	1191.66	1	y10	EIPYEEYLQEIGVLK
Peptide1096	EIPYEEYLQEIGVLK	light	911.977	2	1580.82	1	y13	EIPYEEYLQEIGVLK
Peptide1097	EIPYEEYLQEIGVLK	light	911.977	2	416.287	1	y4	EIPYEEYLQEIGVLK
Peptide1098	EIPYEEYLQEIGVLK	light	911.977	2	1483.77	1	y12	EIPYEEYLQEIGVLK
Peptide1099	EIVEAHNGR[+10]	heavy	517.766	2	792.399	1	y7	EIVEAHNGR[Label:13C(6)15N(4) (C-term R)]
Peptide1100	EIVEAHNGR[+10]	heavy	517.766	2	693.33	1	y6	EIVEAHNGR[Label:13C(6)15N(4) (C-term R)]
Peptide1101	EIVEAHNGR[+10]	heavy	517.766	2	564.288	1	y5	EIVEAHNGR[Label:13C(6)15N(4) (C-term R)]
Peptide1102	EIVEAHNGR[+10]	heavy	517.766	2	493.251	1	y4	EIVEAHNGR[Label:13C(6)15N(4) (C-term R)]
Peptide1103	EIVEAHNGR[+10]	heavy	517.766	2	356.192	1	y3	EIVEAHNGR[Label:13C(6)15N(4) (C-term R)]
Peptide1104	EIVEAHNGR[+10]	heavy	517.766	2	342.202	1	b3	EIVEAHNGR[Label:13C(6)15N(4) (C-term R)]
Peptide1105	EIVEAHNGR[+10]	heavy	517.766	2	905.483	1	y8	EIVEAHNGR[Label:13C(6)15N(4) (C-term R)]
Peptide1106	EIVEAHNGR	light	512.762	2	782.39	1	y7	EIVEAHNGR
Peptide1107	EIVEAHNGR	light	512.762	2	683.322	1	y6	EIVEAHNGR
Peptide1108	EIVEAHNGR	light	512.762	2	554.279	1	y5	EIVEAHNGR
Peptide1109	EIVEAHNGR	light	512.762	2	483.242	1	y4	EIVEAHNGR
Peptide1110	EIVEAHNGR	light	512.762	2	346.183	1	y3	EIVEAHNGR
Peptide1111	EIVEAHNGR	light	512.762	2	342.202	1	b3	EIVEAHNGR
Peptide1112	EIVEAHNGR	light	512.762	2	895.474	1	y8	EIVEAHNGR
Peptide1113	EIYELNQSFNK[+8]	heavy	696.848	2	858.456	1	y7	EIYELNQSFNK[Label:13C(6)15N(2) (C-term K)]
Peptide1114	EIYELNQSFNK[+8]	heavy	696.848	2	1150.56	1	y9	EIYELNQSFNK[Label:13C(6)15N(2) (C-term K)]
Peptide1115	EIYELNQSFNK[+8]	heavy	696.848	2	745.372	1	y6	EIYELNQSFNK[Label:13C(6)15N(2) (C-term K)]
Peptide1116	EIYELNQSFNK[+8]	heavy	696.848	2	987.499	1	y8	EIYELNQSFNK[Label:13C(6)15N(2) (C-term K)]
Peptide1117	EIYELNQSFNK[+8]	heavy	696.848	2	503.27	1	y4	EIYELNQSFNK[Label:13C(6)15N(2) (C-term K)]
Peptide1118	EIYELNQSFNK[+8]	heavy	696.848	2	416.238	1	y3	EIYELNQSFNK[Label:13C(6)15N(2) (C-term K)]
Peptide1119	EIYELNQSFNK[+8]	heavy	696.848	2	406.197	1	b3	EIYELNQSFNK[Label:13C(6)15N(2) (C-term K)]
Peptide1120	EIYELNQSFNK	light	692.841	2	850.442	1	y7	EIYELNQSFNK
Peptide1121	EIYELNQSFNK	light	692.841	2	1142.55	1	y9	EIYELNQSFNK
Peptide1122	EIYELNQSFNK	light	692.841	2	737.358	1	y6	EIYELNQSFNK
Peptide1123	EIYELNQSFNK	light	692.841	2	979.484	1	y8	EIYELNQSFNK
Peptide1124	EIYELNQSFNK	light	692.841	2	495.256	1	y4	EIYELNQSFNK
Peptide1125	EIYELNQSFNK	light	692.841	2	408.224	1	y3	EIYELNQSFNK
Peptide1126	EIYELNQSFNK	light	692.841	2	406.197	1	b3	EIYELNQSFNK
Peptide1127	ELNDHLNSVK[+8]	heavy	392.875	3	568.354	1	y5	ELNDHLNSVK[Label:13C(6)15N(2) (C-term K)]
Peptide1128	ELNDHLNSVK[+8]	heavy	392.875	3	934.483	1	y8	ELNDHLNSVK[Label:13C(6)15N(2) (C-term K)]
Peptide1129	ELNDHLNSVK[+8]	heavy	392.875	3	455.27	1	y4	ELNDHLNSVK[Label:13C(6)15N(2) (C-term K)]
Peptide1130	ELNDHLNSVK[+8]	heavy	392.875	3	341.227	1	y3	ELNDHLNSVK[Label:13C(6)15N(2) (C-term K)]
Peptide1131	ELNDHLNSVK[+8]	heavy	392.875	3	705.413	1	y6	ELNDHLNSVK[Label:13C(6)15N(2) (C-term K)]
Peptide1132	ELNDHLNSVK[+8]	heavy	392.875	3	353.21	2	y6	ELNDHLNSVK[Label:13C(6)15N(2) (C-term K)]
Peptide1133	ELNDHLNSVK[+8]	heavy	392.875	3	820.44	1	y7	ELNDHLNSVK[Label:13C(6)15N(2) (C-term K)]
Peptide1134	ELNDHLNSVK	light	390.203	3	560.34	1	y5	ELNDHLNSVK
Peptide1135	ELNDHLNSVK	light	390.203	3	926.469	1	y8	ELNDHLNSVK
Peptide1136	ELNDHLNSVK	light	390.203	3	447.256	1	y4	ELNDHLNSVK
Peptide1137	ELNDHLNSVK	light	390.203	3	333.213	1	y3	ELNDHLNSVK
Peptide1138	ELNDHLNSVK	light	390.203	3	697.399	1	y6	ELNDHLNSVK
Peptide1139	ELNDHLNSVK	light	390.203	3	349.203	2	y6	ELNDHLNSVK
Peptide1140	ELNDHLNSVK	light	390.203	3	812.426	1	y7	ELNDHLNSVK
Peptide1141	ELNEATTSASDNQSSDK[+8]	heavy	902.9	2	1248.54	1	y12	ELNEATTSASDNQSSDK[Label:13C(6)15N(2) (C-term K)]
Peptide1142	ELNEATTSASDNQSSDK[+8]	heavy	902.9	2	1147.5	1	y11	ELNEATTSASDNQSSDK[Label:13C(6)15N(2) (C-term K)]
Peptide1143	ELNEATTSASDNQSSDK[+8]	heavy	902.9	2	1046.45	1	y10	ELNEATTSASDNQSSDK[Label:13C(6)15N(2) (C-term K)]
Peptide1144	ELNEATTSASDNQSSDK[+8]	heavy	902.9	2	1319.58	1	y13	ELNEATTSASDNQSSDK[Label:13C(6)15N(2) (C-term K)]
Peptide1145	ELNEATTSASDNQSSDK[+8]	heavy	902.9	2	959.416	1	y9	ELNEATTSASDNQSSDK[Label:13C(6)15N(2) (C-term K)]
Peptide1146	ELNEATTSASDNQSSDK[+8]	heavy	902.9	2	1448.62	1	y14	ELNEATTSASDNQSSDK[Label:13C(6)15N(2) (C-term K)]
Peptide1147	ELNEATTSASDNQSSDK[+8]	heavy	902.9	2	1562.67	1	y15	ELNEATTSASDNQSSDK[Label:13C(6)15N(2) (C-term K)]
Peptide1148	ELNEATTSASDNQSSDK	light	898.893	2	1240.53	1	y12	ELNEATTSASDNQSSDK
Peptide1149	ELNEATTSASDNQSSDK	light	898.893	2	1139.48	1	y11	ELNEATTSASDNQSSDK
Peptide1150	ELNEATTSASDNQSSDK	light	898.893	2	1038.43	1	y10	ELNEATTSASDNQSSDK
Peptide1151	ELNEATTSASDNQSSDK	light	898.893	2	1311.57	1	y13	ELNEATTSASDNQSSDK
Peptide1152	ELNEATTSASDNQSSDK	light	898.893	2	951.401	1	y9	ELNEATTSASDNQSSDK
Peptide1153	ELNEATTSASDNQSSDK	light	898.893	2	1440.61	1	y14	ELNEATTSASDNQSSDK
Peptide1154	ELNEATTSASDNQSSDK	light	898.893	2	1554.65	1	y15	ELNEATTSASDNQSSDK
Peptide1155	ELNLNGVTSTAK[+8]	heavy	627.843	2	785.424	1	y8	ELNLNGVTSTAK[Label:13C(6)15N(2) (C-term K)]
Peptide1156	ELNLNGVTSTAK[+8]	heavy	627.843	2	671.381	1	y7	ELNLNGVTSTAK[Label:13C(6)15N(2) (C-term K)]
Peptide1157	ELNLNGVTSTAK[+8]	heavy	627.843	2	1012.55	1	y10	ELNLNGVTSTAK[Label:13C(6)15N(2) (C-term K)]
Peptide1158	ELNLNGVTSTAK[+8]	heavy	627.843	2	898.508	1	y9	ELNLNGVTSTAK[Label:13C(6)15N(2) (C-term K)]
Peptide1159	ELNLNGVTSTAK[+8]	heavy	627.843	2	515.292	1	y5	ELNLNGVTSTAK[Label:13C(6)15N(2) (C-term K)]
Peptide1160	ELNLNGVTSTAK[+8]	heavy	627.843	2	357.177	1	b3	ELNLNGVTSTAK[Label:13C(6)15N(2) (C-term K)]
Peptide1161	ELNLNGVTSTAK[+8]	heavy	627.843	2	414.244	1	y4	ELNLNGVTSTAK[Label:13C(6)15N(2) (C-term K)]
Peptide1162	ELNLNGVTSTAK	light	623.836	2	777.41	1	y8	ELNLNGVTSTAK
Peptide1163	ELNLNGVTSTAK	light	623.836	2	663.367	1	y7	ELNLNGVTSTAK
Peptide1164	ELNLNGVTSTAK	light	623.836	2	1004.54	1	y10	ELNLNGVTSTAK
Peptide1165	ELNLNGVTSTAK	light	623.836	2	890.494	1	y9	ELNLNGVTSTAK
Peptide1166	ELNLNGVTSTAK	light	623.836	2	507.277	1	y5	ELNLNGVTSTAK
Peptide1167	ELNLNGVTSTAK	light	623.836	2	357.177	1	b3	ELNLNGVTSTAK
Peptide1168	ELNLNGVTSTAK	light	623.836	2	406.23	1	y4	ELNLNGVTSTAK
Peptide1169	ELSQLDDR[+10]	heavy	493.245	2	743.356	1	y6	ELSQLDDR[Label:13C(6)15N(4) (C-term R)]
Peptide1170	ELSQLDDR[+10]	heavy	493.245	2	528.265	1	y4	ELSQLDDR[Label:13C(6)15N(4) (C-term R)]
Peptide1171	ELSQLDDR[+10]	heavy	493.245	2	415.181	1	y3	ELSQLDDR[Label:13C(6)15N(4) (C-term R)]
Peptide1172	ELSQLDDR[+10]	heavy	493.245	2	656.324	1	y5	ELSQLDDR[Label:13C(6)15N(4) (C-term R)]
Peptide1173	ELSQLDDR[+10]	heavy	493.245	2	856.44	1	y7	ELSQLDDR[Label:13C(6)15N(4) (C-term R)]
Peptide1174	ELSQLDDR[+10]	heavy	493.245	2	330.166	1	b3	ELSQLDDR[Label:13C(6)15N(4) (C-term R)]
Peptide1175	ELSQLDDR	light	488.241	2	733.348	1	y6	ELSQLDDR
Peptide1176	ELSQLDDR	light	488.241	2	518.257	1	y4	ELSQLDDR
Peptide1177	ELSQLDDR	light	488.241	2	405.173	1	y3	ELSQLDDR
Peptide1178	ELSQLDDR	light	488.241	2	646.315	1	y5	ELSQLDDR
Peptide1179	ELSQLDDR	light	488.241	2	846.432	1	y7	ELSQLDDR
Peptide1180	ELSQLDDR	light	488.241	2	330.166	1	b3	ELSQLDDR
Peptide1181	ENINGQFSLPLFTDR[+10]	heavy	880.946	2	758.407	1	y6	ENINGQFSLPLFTDR[Label:13C(6)15N(4) (C-term R)]
Peptide1182	ENINGQFSLPLFTDR[+10]	heavy	880.946	2	1105.59	1	y9	ENINGQFSLPLFTDR[Label:13C(6)15N(4) (C-term R)]
Peptide1183	ENINGQFSLPLFTDR[+10]	heavy	880.946	2	958.523	1	y8	ENINGQFSLPLFTDR[Label:13C(6)15N(4) (C-term R)]
Peptide1184	ENINGQFSLPLFTDR[+10]	heavy	880.946	2	1404.71	1	y12	ENINGQFSLPLFTDR[Label:13C(6)15N(4) (C-term R)]
Peptide1185	ENINGQFSLPLFTDR[+10]	heavy	880.946	2	1290.67	1	y11	ENINGQFSLPLFTDR[Label:13C(6)15N(4) (C-term R)]
Peptide1186	ENINGQFSLPLFTDR[+10]	heavy	880.946	2	401.202	1	y3	ENINGQFSLPLFTDR[Label:13C(6)15N(4) (C-term R)]
Peptide1187	ENINGQFSLPLFTDR[+10]	heavy	880.946	2	1233.65	1	y10	ENINGQFSLPLFTDR[Label:13C(6)15N(4) (C-term R)]
Peptide1188	ENINGQFSLPLFTDR	light	875.942	2	748.399	1	y6	ENINGQFSLPLFTDR
Peptide1189	ENINGQFSLPLFTDR	light	875.942	2	1095.58	1	y9	ENINGQFSLPLFTDR
Peptide1190	ENINGQFSLPLFTDR	light	875.942	2	948.515	1	y8	ENINGQFSLPLFTDR
Peptide1191	ENINGQFSLPLFTDR	light	875.942	2	1394.71	1	y12	ENINGQFSLPLFTDR
Peptide1192	ENINGQFSLPLFTDR	light	875.942	2	1280.66	1	y11	ENINGQFSLPLFTDR
Peptide1193	ENINGQFSLPLFTDR	light	875.942	2	391.194	1	y3	ENINGQFSLPLFTDR
Peptide1194	ENINGQFSLPLFTDR	light	875.942	2	1223.64	1	y10	ENINGQFSLPLFTDR
Peptide1195	ENLLNNVTPNSNK[+8]	heavy	732.88	2	567.298	1	y5	ENLLNNVTPNSNK[Label:13C(6)15N(2) (C-term K)]
Peptide1196	ENLLNNVTPNSNK[+8]	heavy	732.88	2	995.5	1	y9	ENLLNNVTPNSNK[Label:13C(6)15N(2) (C-term K)]
Peptide1197	ENLLNNVTPNSNK[+8]	heavy	732.88	2	995.516	1	b9	ENLLNNVTPNSNK[Label:13C(6)15N(2) (C-term K)]
Peptide1198	ENLLNNVTPNSNK[+8]	heavy	732.88	2	881.457	1	y8	ENLLNNVTPNSNK[Label:13C(6)15N(2) (C-term K)]
Peptide1199	ENLLNNVTPNSNK[+8]	heavy	732.88	2	1108.58	1	y10	ENLLNNVTPNSNK[Label:13C(6)15N(2) (C-term K)]
Peptide1200	ENLLNNVTPNSNK[+8]	heavy	732.88	2	767.414	1	y7	ENLLNNVTPNSNK[Label:13C(6)15N(2) (C-term K)]
Peptide1201	ENLLNNVTPNSNK[+8]	heavy	732.88	2	1221.67	1	y11	ENLLNNVTPNSNK[Label:13C(6)15N(2) (C-term K)]
Peptide1202	ENLLNNVTPNSNK	light	728.873	2	559.283	1	y5	ENLLNNVTPNSNK
Peptide1203	ENLLNNVTPNSNK	light	728.873	2	987.485	1	y9	ENLLNNVTPNSNK
Peptide1204	ENLLNNVTPNSNK	light	728.873	2	995.516	1	b9	ENLLNNVTPNSNK
Peptide1205	ENLLNNVTPNSNK	light	728.873	2	873.442	1	y8	ENLLNNVTPNSNK
Peptide1206	ENLLNNVTPNSNK	light	728.873	2	1100.57	1	y10	ENLLNNVTPNSNK
Peptide1207	ENLLNNVTPNSNK	light	728.873	2	759.4	1	y7	ENLLNNVTPNSNK
Peptide1208	ENLLNNVTPNSNK	light	728.873	2	1213.65	1	y11	ENLLNNVTPNSNK
Peptide1209	ENTYEGVEAVIDK[+8]	heavy	737.861	2	838.476	1	y8	ENTYEGVEAVIDK[Label:13C(6)15N(2) (C-term K)]
Peptide1210	ENTYEGVEAVIDK[+8]	heavy	737.861	2	967.519	1	y9	ENTYEGVEAVIDK[Label:13C(6)15N(2) (C-term K)]
Peptide1211	ENTYEGVEAVIDK[+8]	heavy	737.861	2	383.238	1	y3	ENTYEGVEAVIDK[Label:13C(6)15N(2) (C-term K)]
Peptide1212	ENTYEGVEAVIDK[+8]	heavy	737.861	2	682.386	1	y6	ENTYEGVEAVIDK[Label:13C(6)15N(2) (C-term K)]
Peptide1213	ENTYEGVEAVIDK[+8]	heavy	737.861	2	1130.58	1	y10	ENTYEGVEAVIDK[Label:13C(6)15N(2) (C-term K)]
Peptide1214	ENTYEGVEAVIDK[+8]	heavy	737.861	2	1231.63	1	y11	ENTYEGVEAVIDK[Label:13C(6)15N(2) (C-term K)]
Peptide1215	ENTYEGVEAVIDK[+8]	heavy	737.861	2	781.455	1	y7	ENTYEGVEAVIDK[Label:13C(6)15N(2) (C-term K)]
Peptide1216	ENTYEGVEAVIDK	light	733.854	2	830.462	1	y8	ENTYEGVEAVIDK
Peptide1217	ENTYEGVEAVIDK	light	733.854	2	959.504	1	y9	ENTYEGVEAVIDK
Peptide1218	ENTYEGVEAVIDK	light	733.854	2	375.224	1	y3	ENTYEGVEAVIDK
Peptide1219	ENTYEGVEAVIDK	light	733.854	2	674.372	1	y6	ENTYEGVEAVIDK
Peptide1220	ENTYEGVEAVIDK	light	733.854	2	1122.57	1	y10	ENTYEGVEAVIDK
Peptide1221	ENTYEGVEAVIDK	light	733.854	2	1223.62	1	y11	ENTYEGVEAVIDK
Peptide1222	ENTYEGVEAVIDK	light	733.854	2	773.44	1	y7	ENTYEGVEAVIDK
Peptide1223	EPYNVTITSDK[+8]	heavy	637.821	2	672.365	1	y6	EPYNVTITSDK[Label:13C(6)15N(2) (C-term K)]
Peptide1224	EPYNVTITSDK[+8]	heavy	637.821	2	458.234	1	y4	EPYNVTITSDK[Label:13C(6)15N(2) (C-term K)]
Peptide1225	EPYNVTITSDK[+8]	heavy	637.821	2	771.434	1	y7	EPYNVTITSDK[Label:13C(6)15N(2) (C-term K)]
Peptide1226	EPYNVTITSDK[+8]	heavy	637.821	2	885.477	1	y8	EPYNVTITSDK[Label:13C(6)15N(2) (C-term K)]
Peptide1227	EPYNVTITSDK[+8]	heavy	637.821	2	571.318	1	y5	EPYNVTITSDK[Label:13C(6)15N(2) (C-term K)]
Peptide1228	EPYNVTITSDK[+8]	heavy	637.821	2	1048.54	1	y9	EPYNVTITSDK[Label:13C(6)15N(2) (C-term K)]
Peptide1229	EPYNVTITSDK[+8]	heavy	637.821	2	1145.59	1	y10	EPYNVTITSDK[Label:13C(6)15N(2) (C-term K)]
Peptide1230	EPYNVTITSDK	light	633.814	2	664.351	1	y6	EPYNVTITSDK
Peptide1231	EPYNVTITSDK	light	633.814	2	450.219	1	y4	EPYNVTITSDK
Peptide1232	EPYNVTITSDK	light	633.814	2	763.42	1	y7	EPYNVTITSDK
Peptide1233	EPYNVTITSDK	light	633.814	2	877.463	1	y8	EPYNVTITSDK
Peptide1234	EPYNVTITSDK	light	633.814	2	563.304	1	y5	EPYNVTITSDK
Peptide1235	EPYNVTITSDK	light	633.814	2	1040.53	1	y9	EPYNVTITSDK
Peptide1236	EPYNVTITSDK	light	633.814	2	1137.58	1	y10	EPYNVTITSDK
Peptide1237	EQQNAFYEILHLPNLTEEQR[+10]	heavy	828.079	3	996.498	1	y8	EQQNAFYEILHLPNLTEEQR[Label:13C(6)15N(4) (C-term R)]
Peptide1238	EQQNAFYEILHLPNLTEEQR[+10]	heavy	828.079	3	1109.58	1	y9	EQQNAFYEILHLPNLTEEQR[Label:13C(6)15N(4) (C-term R)]
Peptide1239	EQQNAFYEILHLPNLTEEQR[+10]	heavy	828.079	3	1246.64	1	y10	EQQNAFYEILHLPNLTEEQR[Label:13C(6)15N(4) (C-term R)]
Peptide1240	EQQNAFYEILHLPNLTEEQR[+10]	heavy	828.079	3	1764.92	1	y14	EQQNAFYEILHLPNLTEEQR[Label:13C(6)15N(4) (C-term R)]
Peptide1241	EQQNAFYEILHLPNLTEEQR[+10]	heavy	828.079	3	1359.73	1	y11	EQQNAFYEILHLPNLTEEQR[Label:13C(6)15N(4) (C-term R)]
Peptide1242	EQQNAFYEILHLPNLTEEQR[+10]	heavy	828.079	3	1983.02	1	y16	EQQNAFYEILHLPNLTEEQR[Label:13C(6)15N(4) (C-term R)]
Peptide1243	EQQNAFYEILHLPNLTEEQR[+10]	heavy	828.079	3	2225.12	1	y18	EQQNAFYEILHLPNLTEEQR[Label:13C(6)15N(4) (C-term R)]
Peptide1244	EQQNAFYEILHLPNLTEEQR	light	824.743	3	986.49	1	y8	EQQNAFYEILHLPNLTEEQR
Peptide1245	EQQNAFYEILHLPNLTEEQR	light	824.743	3	1099.57	1	y9	EQQNAFYEILHLPNLTEEQR
Peptide1246	EQQNAFYEILHLPNLTEEQR	light	824.743	3	1236.63	1	y10	EQQNAFYEILHLPNLTEEQR
Peptide1247	EQQNAFYEILHLPNLTEEQR	light	824.743	3	1754.91	1	y14	EQQNAFYEILHLPNLTEEQR
Peptide1248	EQQNAFYEILHLPNLTEEQR	light	824.743	3	1349.72	1	y11	EQQNAFYEILHLPNLTEEQR
Peptide1249	EQQNAFYEILHLPNLTEEQR	light	824.743	3	1973.01	1	y16	EQQNAFYEILHLPNLTEEQR
Peptide1250	EQQNAFYEILHLPNLTEEQR	light	824.743	3	2215.11	1	y18	EQQNAFYEILHLPNLTEEQR
Peptide1251	ESNYSETISYQQPSYR[+10]	heavy	981.441	2	1038.49	1	y8	ESNYSETISYQQPSYR[Label:13C(6)15N(4) (C-term R)]
Peptide1252	ESNYSETISYQQPSYR[+10]	heavy	981.441	2	532.275	1	y4	ESNYSETISYQQPSYR[Label:13C(6)15N(4) (C-term R)]
Peptide1253	ESNYSETISYQQPSYR[+10]	heavy	981.441	2	1468.69	1	y12	ESNYSETISYQQPSYR[Label:13C(6)15N(4) (C-term R)]
Peptide1254	ESNYSETISYQQPSYR[+10]	heavy	981.441	2	1252.62	1	y10	ESNYSETISYQQPSYR[Label:13C(6)15N(4) (C-term R)]
Peptide1255	ESNYSETISYQQPSYR[+10]	heavy	981.441	2	1151.57	1	y9	ESNYSETISYQQPSYR[Label:13C(6)15N(4) (C-term R)]
Peptide1256	ESNYSETISYQQPSYR[+10]	heavy	981.441	2	1381.66	1	y11	ESNYSETISYQQPSYR[Label:13C(6)15N(4) (C-term R)]
Peptide1257	ESNYSETISYQQPSYR[+10]	heavy	981.441	2	1631.76	1	y13	ESNYSETISYQQPSYR[Label:13C(6)15N(4) (C-term R)]
Peptide1258	ESNYSETISYQQPSYR	light	976.437	2	1028.48	1	y8	ESNYSETISYQQPSYR
Peptide1259	ESNYSETISYQQPSYR	light	976.437	2	522.267	1	y4	ESNYSETISYQQPSYR
Peptide1260	ESNYSETISYQQPSYR	light	976.437	2	1458.69	1	y12	ESNYSETISYQQPSYR
Peptide1261	ESNYSETISYQQPSYR	light	976.437	2	1242.61	1	y10	ESNYSETISYQQPSYR
Peptide1262	ESNYSETISYQQPSYR	light	976.437	2	1141.56	1	y9	ESNYSETISYQQPSYR
Peptide1263	ESNYSETISYQQPSYR	light	976.437	2	1371.65	1	y11	ESNYSETISYQQPSYR
Peptide1264	ESNYSETISYQQPSYR	light	976.437	2	1621.75	1	y13	ESNYSETISYQQPSYR
Peptide1265	EVSNVPILFLSSR[+10]	heavy	735.913	2	942.565	1	y8	EVSNVPILFLSSR[Label:13C(6)15N(4) (C-term R)]
Peptide1266	EVSNVPILFLSSR[+10]	heavy	735.913	2	430.193	1	b4	EVSNVPILFLSSR[Label:13C(6)15N(4) (C-term R)]
Peptide1267	EVSNVPILFLSSR[+10]	heavy	735.913	2	529.262	1	b5	EVSNVPILFLSSR[Label:13C(6)15N(4) (C-term R)]
Peptide1268	EVSNVPILFLSSR[+10]	heavy	735.913	2	1242.71	1	y11	EVSNVPILFLSSR[Label:13C(6)15N(4) (C-term R)]
Peptide1269	EVSNVPILFLSSR[+10]	heavy	735.913	2	1041.63	1	y9	EVSNVPILFLSSR[Label:13C(6)15N(4) (C-term R)]
Peptide1270	EVSNVPILFLSSR[+10]	heavy	735.913	2	1155.68	1	y10	EVSNVPILFLSSR[Label:13C(6)15N(4) (C-term R)]
Peptide1271	EVSNVPILFLSSR[+10]	heavy	735.913	2	845.512	1	y7	EVSNVPILFLSSR[Label:13C(6)15N(4) (C-term R)]
Peptide1272	EVSNVPILFLSSR	light	730.909	2	932.556	1	y8	EVSNVPILFLSSR
Peptide1273	EVSNVPILFLSSR	light	730.909	2	430.193	1	b4	EVSNVPILFLSSR
Peptide1274	EVSNVPILFLSSR	light	730.909	2	529.262	1	b5	EVSNVPILFLSSR
Peptide1275	EVSNVPILFLSSR	light	730.909	2	1232.7	1	y11	EVSNVPILFLSSR
Peptide1276	EVSNVPILFLSSR	light	730.909	2	1031.62	1	y9	EVSNVPILFLSSR
Peptide1277	EVSNVPILFLSSR	light	730.909	2	1145.67	1	y10	EVSNVPILFLSSR
Peptide1278	EVSNVPILFLSSR	light	730.909	2	835.504	1	y7	EVSNVPILFLSSR
Peptide1279	EVTQEDLK[+8]	heavy	485.253	2	741.387	1	y6	EVTQEDLK[Label:13C(6)15N(2) (C-term K)]
Peptide1280	EVTQEDLK[+8]	heavy	485.253	2	512.281	1	y4	EVTQEDLK[Label:13C(6)15N(2) (C-term K)]
Peptide1281	EVTQEDLK[+8]	heavy	485.253	2	640.339	1	y5	EVTQEDLK[Label:13C(6)15N(2) (C-term K)]
Peptide1282	EVTQEDLK[+8]	heavy	485.253	2	383.238	1	y3	EVTQEDLK[Label:13C(6)15N(2) (C-term K)]
Peptide1283	EVTQEDLK[+8]	heavy	485.253	2	587.267	1	b5	EVTQEDLK[Label:13C(6)15N(2) (C-term K)]
Peptide1284	EVTQEDLK[+8]	heavy	485.253	2	840.455	1	y7	EVTQEDLK[Label:13C(6)15N(2) (C-term K)]
Peptide1285	EVTQEDLK[+8]	heavy	485.253	2	330.166	1	b3	EVTQEDLK[Label:13C(6)15N(2) (C-term K)]
Peptide1286	EVTQEDLK	light	481.246	2	733.373	1	y6	EVTQEDLK
Peptide1287	EVTQEDLK	light	481.246	2	504.266	1	y4	EVTQEDLK
Peptide1288	EVTQEDLK	light	481.246	2	632.325	1	y5	EVTQEDLK
Peptide1289	EVTQEDLK	light	481.246	2	375.224	1	y3	EVTQEDLK
Peptide1290	EVTQEDLK	light	481.246	2	587.267	1	b5	EVTQEDLK
Peptide1291	EVTQEDLK	light	481.246	2	832.441	1	y7	EVTQEDLK
Peptide1292	EVTQEDLK	light	481.246	2	330.166	1	b3	EVTQEDLK
Peptide1293	EYAEEYGNTVYIYR[+10]	heavy	890.409	2	995.518	1	y8	EYAEEYGNTVYIYR[Label:13C(6)15N(4) (C-term R)]
Peptide1294	EYAEEYGNTVYIYR[+10]	heavy	890.409	2	1158.58	1	y9	EYAEEYGNTVYIYR[Label:13C(6)15N(4) (C-term R)]
Peptide1295	EYAEEYGNTVYIYR[+10]	heavy	890.409	2	1287.62	1	y10	EYAEEYGNTVYIYR[Label:13C(6)15N(4) (C-term R)]
Peptide1296	EYAEEYGNTVYIYR[+10]	heavy	890.409	2	624.338	1	y4	EYAEEYGNTVYIYR[Label:13C(6)15N(4) (C-term R)]
Peptide1297	EYAEEYGNTVYIYR[+10]	heavy	890.409	2	1487.7	1	y12	EYAEEYGNTVYIYR[Label:13C(6)15N(4) (C-term R)]
Peptide1298	EYAEEYGNTVYIYR[+10]	heavy	890.409	2	938.497	1	y7	EYAEEYGNTVYIYR[Label:13C(6)15N(4) (C-term R)]
Peptide1299	EYAEEYGNTVYIYR[+10]	heavy	890.409	2	1416.67	1	y11	EYAEEYGNTVYIYR[Label:13C(6)15N(4) (C-term R)]
Peptide1300	EYAEEYGNTVYIYR	light	885.405	2	985.51	1	y8	EYAEEYGNTVYIYR
Peptide1301	EYAEEYGNTVYIYR	light	885.405	2	1148.57	1	y9	EYAEEYGNTVYIYR
Peptide1302	EYAEEYGNTVYIYR	light	885.405	2	1277.62	1	y10	EYAEEYGNTVYIYR
Peptide1303	EYAEEYGNTVYIYR	light	885.405	2	614.33	1	y4	EYAEEYGNTVYIYR
Peptide1304	EYAEEYGNTVYIYR	light	885.405	2	1477.7	1	y12	EYAEEYGNTVYIYR
Peptide1305	EYAEEYGNTVYIYR	light	885.405	2	928.489	1	y7	EYAEEYGNTVYIYR
Peptide1306	EYAEEYGNTVYIYR	light	885.405	2	1406.66	1	y11	EYAEEYGNTVYIYR
Peptide1307	FAQLLEEIK[+8]	heavy	549.818	2	752.464	1	y6	FAQLLEEIK[Label:13C(6)15N(2) (C-term K)]
Peptide1308	FAQLLEEIK[+8]	heavy	549.818	2	639.38	1	y5	FAQLLEEIK[Label:13C(6)15N(2) (C-term K)]
Peptide1309	FAQLLEEIK[+8]	heavy	549.818	2	880.523	1	y7	FAQLLEEIK[Label:13C(6)15N(2) (C-term K)]
Peptide1310	FAQLLEEIK[+8]	heavy	549.818	2	347.171	1	b3	FAQLLEEIK[Label:13C(6)15N(2) (C-term K)]
Peptide1311	FAQLLEEIK[+8]	heavy	549.818	2	526.296	1	y4	FAQLLEEIK[Label:13C(6)15N(2) (C-term K)]
Peptide1312	FAQLLEEIK[+8]	heavy	549.818	2	951.56	1	y8	FAQLLEEIK[Label:13C(6)15N(2) (C-term K)]
Peptide1313	FAQLLEEIK[+8]	heavy	549.818	2	397.254	1	y3	FAQLLEEIK[Label:13C(6)15N(2) (C-term K)]
Peptide1314	FAQLLEEIK	light	545.811	2	744.45	1	y6	FAQLLEEIK
Peptide1315	FAQLLEEIK	light	545.811	2	631.366	1	y5	FAQLLEEIK
Peptide1316	FAQLLEEIK	light	545.811	2	872.509	1	y7	FAQLLEEIK
Peptide1317	FAQLLEEIK	light	545.811	2	347.171	1	b3	FAQLLEEIK
Peptide1318	FAQLLEEIK	light	545.811	2	518.282	1	y4	FAQLLEEIK
Peptide1319	FAQLLEEIK	light	545.811	2	943.546	1	y8	FAQLLEEIK
Peptide1320	FAQLLEEIK	light	545.811	2	389.239	1	y3	FAQLLEEIK
Peptide1321	FDGNNYIDR[+10]	heavy	562.256	2	861.409	1	y7	FDGNNYIDR[Label:13C(6)15N(4) (C-term R)]
Peptide1322	FDGNNYIDR[+10]	heavy	562.256	2	976.436	1	y8	FDGNNYIDR[Label:13C(6)15N(4) (C-term R)]
Peptide1323	FDGNNYIDR[+10]	heavy	562.256	2	576.302	1	y4	FDGNNYIDR[Label:13C(6)15N(4) (C-term R)]
Peptide1324	FDGNNYIDR[+10]	heavy	562.256	2	413.238	1	y3	FDGNNYIDR[Label:13C(6)15N(4) (C-term R)]
Peptide1325	FDGNNYIDR[+10]	heavy	562.256	2	690.344	1	y5	FDGNNYIDR[Label:13C(6)15N(4) (C-term R)]
Peptide1326	FDGNNYIDR[+10]	heavy	562.256	2	804.387	1	y6	FDGNNYIDR[Label:13C(6)15N(4) (C-term R)]
Peptide1327	FDGNNYIDR[+10]	heavy	562.256	2	320.124	1	b3	FDGNNYIDR[Label:13C(6)15N(4) (C-term R)]
Peptide1328	FDGNNYIDR	light	557.252	2	851.401	1	y7	FDGNNYIDR
Peptide1329	FDGNNYIDR	light	557.252	2	966.428	1	y8	FDGNNYIDR
Peptide1330	FDGNNYIDR	light	557.252	2	566.293	1	y4	FDGNNYIDR
Peptide1331	FDGNNYIDR	light	557.252	2	403.23	1	y3	FDGNNYIDR
Peptide1332	FDGNNYIDR	light	557.252	2	680.336	1	y5	FDGNNYIDR
Peptide1333	FDGNNYIDR	light	557.252	2	794.379	1	y6	FDGNNYIDR
Peptide1334	FDGNNYIDR	light	557.252	2	320.124	1	b3	FDGNNYIDR
Peptide1335	FEEQFQQLSPK[+8]	heavy	694.85	2	1112.58	1	y9	FEEQFQQLSPK[Label:13C(6)15N(2) (C-term K)]
Peptide1336	FEEQFQQLSPK[+8]	heavy	694.85	2	855.481	1	y7	FEEQFQQLSPK[Label:13C(6)15N(2) (C-term K)]
Peptide1337	FEEQFQQLSPK[+8]	heavy	694.85	2	339.212	1	y3	FEEQFQQLSPK[Label:13C(6)15N(2) (C-term K)]
Peptide1338	FEEQFQQLSPK[+8]	heavy	694.85	2	983.54	1	y8	FEEQFQQLSPK[Label:13C(6)15N(2) (C-term K)]
Peptide1339	FEEQFQQLSPK[+8]	heavy	694.85	2	708.413	1	y6	FEEQFQQLSPK[Label:13C(6)15N(2) (C-term K)]
Peptide1340	FEEQFQQLSPK[+8]	heavy	694.85	2	580.354	1	y5	FEEQFQQLSPK[Label:13C(6)15N(2) (C-term K)]
Peptide1341	FEEQFQQLSPK[+8]	heavy	694.85	2	1241.63	1	y10	FEEQFQQLSPK[Label:13C(6)15N(2) (C-term K)]
Peptide1342	FEEQFQQLSPK	light	690.843	2	1104.57	1	y9	FEEQFQQLSPK
Peptide1343	FEEQFQQLSPK	light	690.843	2	847.467	1	y7	FEEQFQQLSPK
Peptide1344	FEEQFQQLSPK	light	690.843	2	331.198	1	y3	FEEQFQQLSPK
Peptide1345	FEEQFQQLSPK	light	690.843	2	975.526	1	y8	FEEQFQQLSPK
Peptide1346	FEEQFQQLSPK	light	690.843	2	700.399	1	y6	FEEQFQQLSPK
Peptide1347	FEEQFQQLSPK	light	690.843	2	572.34	1	y5	FEEQFQQLSPK
Peptide1348	FEEQFQQLSPK	light	690.843	2	1233.61	1	y10	FEEQFQQLSPK
Peptide1349	FFVQYGDFK[+8]	heavy	579.789	2	864.434	1	y7	FFVQYGDFK[Label:13C(6)15N(2) (C-term K)]
Peptide1350	FFVQYGDFK[+8]	heavy	579.789	2	637.307	1	y5	FFVQYGDFK[Label:13C(6)15N(2) (C-term K)]
Peptide1351	FFVQYGDFK[+8]	heavy	579.789	2	765.366	1	y6	FFVQYGDFK[Label:13C(6)15N(2) (C-term K)]
Peptide1352	FFVQYGDFK[+8]	heavy	579.789	2	1011.5	1	y8	FFVQYGDFK[Label:13C(6)15N(2) (C-term K)]
Peptide1353	FFVQYGDFK[+8]	heavy	579.789	2	474.244	1	y4	FFVQYGDFK[Label:13C(6)15N(2) (C-term K)]
Peptide1354	FFVQYGDFK[+8]	heavy	579.789	2	394.213	1	b3	FFVQYGDFK[Label:13C(6)15N(2) (C-term K)]
Peptide1355	FFVQYGDFK[+8]	heavy	579.789	2	417.222	1	y3	FFVQYGDFK[Label:13C(6)15N(2) (C-term K)]
Peptide1356	FFVQYGDFK	light	575.782	2	856.42	1	y7	FFVQYGDFK
Peptide1357	FFVQYGDFK	light	575.782	2	629.293	1	y5	FFVQYGDFK
Peptide1358	FFVQYGDFK	light	575.782	2	757.352	1	y6	FFVQYGDFK
Peptide1359	FFVQYGDFK	light	575.782	2	1003.49	1	y8	FFVQYGDFK
Peptide1360	FFVQYGDFK	light	575.782	2	466.23	1	y4	FFVQYGDFK
Peptide1361	FFVQYGDFK	light	575.782	2	394.213	1	b3	FFVQYGDFK
Peptide1362	FFVQYGDFK	light	575.782	2	409.208	1	y3	FFVQYGDFK
Peptide1363	FGAVEESK[+8]	heavy	437.723	2	727.371	1	y7	FGAVEESK[Label:13C(6)15N(2) (C-term K)]
Peptide1364	FGAVEESK[+8]	heavy	437.723	2	670.35	1	y6	FGAVEESK[Label:13C(6)15N(2) (C-term K)]
Peptide1365	FGAVEESK[+8]	heavy	437.723	2	599.313	1	y5	FGAVEESK[Label:13C(6)15N(2) (C-term K)]
Peptide1366	FGAVEESK[+8]	heavy	437.723	2	500.244	1	y4	FGAVEESK[Label:13C(6)15N(2) (C-term K)]
Peptide1367	FGAVEESK[+8]	heavy	437.723	2	276.134	1	b3	FGAVEESK[Label:13C(6)15N(2) (C-term K)]
Peptide1368	FGAVEESK[+8]	heavy	437.723	2	371.202	1	y3	FGAVEESK[Label:13C(6)15N(2) (C-term K)]
Peptide1369	FGAVEESK[+8]	heavy	437.723	2	375.203	1	b4	FGAVEESK[Label:13C(6)15N(2) (C-term K)]
Peptide1370	FGAVEESK	light	433.716	2	719.357	1	y7	FGAVEESK
Peptide1371	FGAVEESK	light	433.716	2	662.336	1	y6	FGAVEESK
Peptide1372	FGAVEESK	light	433.716	2	591.298	1	y5	FGAVEESK
Peptide1373	FGAVEESK	light	433.716	2	492.23	1	y4	FGAVEESK
Peptide1374	FGAVEESK	light	433.716	2	276.134	1	b3	FGAVEESK
Peptide1375	FGAVEESK	light	433.716	2	363.187	1	y3	FGAVEESK
Peptide1376	FGAVEESK	light	433.716	2	375.203	1	b4	FGAVEESK
Peptide1377	FIDFNDQPSR[+10]	heavy	624.798	2	988.436	1	y8	FIDFNDQPSR[Label:13C(6)15N(4) (C-term R)]
Peptide1378	FIDFNDQPSR[+10]	heavy	624.798	2	873.409	1	y7	FIDFNDQPSR[Label:13C(6)15N(4) (C-term R)]
Peptide1379	FIDFNDQPSR[+10]	heavy	624.798	2	376.187	1	b3	FIDFNDQPSR[Label:13C(6)15N(4) (C-term R)]
Peptide1380	FIDFNDQPSR[+10]	heavy	624.798	2	369.212	1	y3	FIDFNDQPSR[Label:13C(6)15N(4) (C-term R)]
Peptide1381	FIDFNDQPSR[+10]	heavy	624.798	2	497.271	1	y4	FIDFNDQPSR[Label:13C(6)15N(4) (C-term R)]
Peptide1382	FIDFNDQPSR[+10]	heavy	624.798	2	726.34	1	y6	FIDFNDQPSR[Label:13C(6)15N(4) (C-term R)]
Peptide1383	FIDFNDQPSR[+10]	heavy	624.798	2	1101.52	1	y9	FIDFNDQPSR[Label:13C(6)15N(4) (C-term R)]
Peptide1384	FIDFNDQPSR	light	619.794	2	978.428	1	y8	FIDFNDQPSR
Peptide1385	FIDFNDQPSR	light	619.794	2	863.401	1	y7	FIDFNDQPSR
Peptide1386	FIDFNDQPSR	light	619.794	2	376.187	1	b3	FIDFNDQPSR
Peptide1387	FIDFNDQPSR	light	619.794	2	359.204	1	y3	FIDFNDQPSR
Peptide1388	FIDFNDQPSR	light	619.794	2	487.262	1	y4	FIDFNDQPSR
Peptide1389	FIDFNDQPSR	light	619.794	2	716.332	1	y6	FIDFNDQPSR
Peptide1390	FIDFNDQPSR	light	619.794	2	1091.51	1	y9	FIDFNDQPSR
Peptide1391	FPVSDGTQELK[+8]	heavy	614.819	2	885.44	1	y8	FPVSDGTQELK[Label:13C(6)15N(2) (C-term K)]
Peptide1392	FPVSDGTQELK[+8]	heavy	614.819	2	984.509	1	y9	FPVSDGTQELK[Label:13C(6)15N(2) (C-term K)]
Peptide1393	FPVSDGTQELK[+8]	heavy	614.819	2	1081.56	1	y10	FPVSDGTQELK[Label:13C(6)15N(2) (C-term K)]
Peptide1394	FPVSDGTQELK[+8]	heavy	614.819	2	683.381	1	y6	FPVSDGTQELK[Label:13C(6)15N(2) (C-term K)]
Peptide1395	FPVSDGTQELK[+8]	heavy	614.819	2	798.408	1	y7	FPVSDGTQELK[Label:13C(6)15N(2) (C-term K)]
Peptide1396	FPVSDGTQELK[+8]	heavy	614.819	2	344.197	1	b3	FPVSDGTQELK[Label:13C(6)15N(2) (C-term K)]
Peptide1397	FPVSDGTQELK[+8]	heavy	614.819	2	961.426	1	b9	FPVSDGTQELK[Label:13C(6)15N(2) (C-term K)]
Peptide1398	FPVSDGTQELK	light	610.812	2	877.426	1	y8	FPVSDGTQELK
Peptide1399	FPVSDGTQELK	light	610.812	2	976.495	1	y9	FPVSDGTQELK
Peptide1400	FPVSDGTQELK	light	610.812	2	1073.55	1	y10	FPVSDGTQELK
Peptide1401	FPVSDGTQELK	light	610.812	2	675.367	1	y6	FPVSDGTQELK
Peptide1402	FPVSDGTQELK	light	610.812	2	790.394	1	y7	FPVSDGTQELK
Peptide1403	FPVSDGTQELK	light	610.812	2	344.197	1	b3	FPVSDGTQELK
Peptide1404	FPVSDGTQELK	light	610.812	2	961.426	1	b9	FPVSDGTQELK
Peptide1405	FQEELVQPMADHQK[+8]	heavy	854.416	2	834.402	1	y7	FQEELVQPMADHQK[Label:13C(6)15N(2) (C-term K)]
Peptide1406	FQEELVQPMADHQK[+8]	heavy	854.416	2	1061.53	1	y9	FQEELVQPMADHQK[Label:13C(6)15N(2) (C-term K)]
Peptide1407	FQEELVQPMADHQK[+8]	heavy	854.416	2	962.46	1	y8	FQEELVQPMADHQK[Label:13C(6)15N(2) (C-term K)]
Peptide1408	FQEELVQPMADHQK[+8]	heavy	854.416	2	405.177	1	b3	FQEELVQPMADHQK[Label:13C(6)15N(2) (C-term K)]
Peptide1409	FQEELVQPMADHQK[+8]	heavy	854.416	2	1432.7	1	y12	FQEELVQPMADHQK[Label:13C(6)15N(2) (C-term K)]
Peptide1410	FQEELVQPMADHQK[+8]	heavy	854.416	2	1174.61	1	y10	FQEELVQPMADHQK[Label:13C(6)15N(2) (C-term K)]
Peptide1411	FQEELVQPMADHQK[+8]	heavy	854.416	2	1303.66	1	y11	FQEELVQPMADHQK[Label:13C(6)15N(2) (C-term K)]
Peptide1412	FQEELVQPMADHQK	light	850.409	2	826.388	1	y7	FQEELVQPMADHQK
Peptide1413	FQEELVQPMADHQK	light	850.409	2	1053.51	1	y9	FQEELVQPMADHQK
Peptide1414	FQEELVQPMADHQK	light	850.409	2	954.446	1	y8	FQEELVQPMADHQK
Peptide1415	FQEELVQPMADHQK	light	850.409	2	405.177	1	b3	FQEELVQPMADHQK
Peptide1416	FQEELVQPMADHQK	light	850.409	2	1424.68	1	y12	FQEELVQPMADHQK
Peptide1417	FQEELVQPMADHQK	light	850.409	2	1166.6	1	y10	FQEELVQPMADHQK
Peptide1418	FQEELVQPMADHQK	light	850.409	2	1295.64	1	y11	FQEELVQPMADHQK
Peptide1419	FQVFLLGK[+8]	heavy	480.294	2	684.453	1	y6	FQVFLLGK[Label:13C(6)15N(2) (C-term K)]
Peptide1420	FQVFLLGK[+8]	heavy	480.294	2	585.385	1	y5	FQVFLLGK[Label:13C(6)15N(2) (C-term K)]
Peptide1421	FQVFLLGK[+8]	heavy	480.294	2	325.233	1	y3	FQVFLLGK[Label:13C(6)15N(2) (C-term K)]
Peptide1422	FQVFLLGK[+8]	heavy	480.294	2	812.512	1	y7	FQVFLLGK[Label:13C(6)15N(2) (C-term K)]
Peptide1423	FQVFLLGK[+8]	heavy	480.294	2	438.317	1	y4	FQVFLLGK[Label:13C(6)15N(2) (C-term K)]
Peptide1424	FQVFLLGK[+8]	heavy	480.294	2	375.203	1	b3	FQVFLLGK[Label:13C(6)15N(2) (C-term K)]
Peptide1425	FQVFLLGK[+8]	heavy	480.294	2	635.355	1	b5	FQVFLLGK[Label:13C(6)15N(2) (C-term K)]
Peptide1426	FQVFLLGK	light	476.287	2	676.439	1	y6	FQVFLLGK
Peptide1427	FQVFLLGK	light	476.287	2	577.371	1	y5	FQVFLLGK
Peptide1428	FQVFLLGK	light	476.287	2	317.218	1	y3	FQVFLLGK
Peptide1429	FQVFLLGK	light	476.287	2	804.498	1	y7	FQVFLLGK
Peptide1430	FQVFLLGK	light	476.287	2	430.302	1	y4	FQVFLLGK
Peptide1431	FQVFLLGK	light	476.287	2	375.203	1	b3	FQVFLLGK
Peptide1432	FQVFLLGK	light	476.287	2	635.355	1	b5	FQVFLLGK
Peptide1433	FSPNEQNK[+8]	heavy	486.237	2	737.367	1	y6	FSPNEQNK[Label:13C(6)15N(2) (C-term K)]
Peptide1434	FSPNEQNK[+8]	heavy	486.237	2	640.314	1	y5	FSPNEQNK[Label:13C(6)15N(2) (C-term K)]
Peptide1435	FSPNEQNK[+8]	heavy	486.237	2	824.399	1	y7	FSPNEQNK[Label:13C(6)15N(2) (C-term K)]
Peptide1436	FSPNEQNK[+8]	heavy	486.237	2	526.271	1	y4	FSPNEQNK[Label:13C(6)15N(2) (C-term K)]
Peptide1437	FSPNEQNK[+8]	heavy	486.237	2	397.229	1	y3	FSPNEQNK[Label:13C(6)15N(2) (C-term K)]
Peptide1438	FSPNEQNK[+8]	heavy	486.237	2	703.305	1	b6	FSPNEQNK[Label:13C(6)15N(2) (C-term K)]
Peptide1439	FSPNEQNK[+8]	heavy	486.237	2	446.203	1	b4	FSPNEQNK[Label:13C(6)15N(2) (C-term K)]
Peptide1440	FSPNEQNK	light	482.23	2	729.353	1	y6	FSPNEQNK
Peptide1441	FSPNEQNK	light	482.23	2	632.3	1	y5	FSPNEQNK
Peptide1442	FSPNEQNK	light	482.23	2	816.385	1	y7	FSPNEQNK
Peptide1443	FSPNEQNK	light	482.23	2	518.257	1	y4	FSPNEQNK
Peptide1444	FSPNEQNK	light	482.23	2	389.214	1	y3	FSPNEQNK
Peptide1445	FSPNEQNK	light	482.23	2	703.305	1	b6	FSPNEQNK
Peptide1446	FSPNEQNK	light	482.23	2	446.203	1	b4	FSPNEQNK
Peptide1447	FVESGENK[+8]	heavy	459.226	2	671.309	1	y6	FVESGENK[Label:13C(6)15N(2) (C-term K)]
Peptide1448	FVESGENK[+8]	heavy	459.226	2	542.266	1	y5	FVESGENK[Label:13C(6)15N(2) (C-term K)]
Peptide1449	FVESGENK[+8]	heavy	459.226	2	770.377	1	y7	FVESGENK[Label:13C(6)15N(2) (C-term K)]
Peptide1450	FVESGENK[+8]	heavy	459.226	2	455.234	1	y4	FVESGENK[Label:13C(6)15N(2) (C-term K)]
Peptide1451	FVESGENK[+8]	heavy	459.226	2	376.187	1	b3	FVESGENK[Label:13C(6)15N(2) (C-term K)]
Peptide1452	FVESGENK[+8]	heavy	459.226	2	398.213	1	y3	FVESGENK[Label:13C(6)15N(2) (C-term K)]
Peptide1453	FVESGENK	light	455.219	2	663.294	1	y6	FVESGENK
Peptide1454	FVESGENK	light	455.219	2	534.252	1	y5	FVESGENK
Peptide1455	FVESGENK	light	455.219	2	762.363	1	y7	FVESGENK
Peptide1456	FVESGENK	light	455.219	2	447.22	1	y4	FVESGENK
Peptide1457	FVESGENK	light	455.219	2	376.187	1	b3	FVESGENK
Peptide1458	FVESGENK	light	455.219	2	390.198	1	y3	FVESGENK
Peptide1459	GAFEENIQK[+8]	heavy	522.266	2	768.398	1	y6	GAFEENIQK[Label:13C(6)15N(2) (C-term K)]
Peptide1460	GAFEENIQK[+8]	heavy	522.266	2	639.355	1	y5	GAFEENIQK[Label:13C(6)15N(2) (C-term K)]
Peptide1461	GAFEENIQK[+8]	heavy	522.266	2	915.466	1	y7	GAFEENIQK[Label:13C(6)15N(2) (C-term K)]
Peptide1462	GAFEENIQK[+8]	heavy	522.266	2	510.313	1	y4	GAFEENIQK[Label:13C(6)15N(2) (C-term K)]
Peptide1463	GAFEENIQK[+8]	heavy	522.266	2	276.134	1	b3	GAFEENIQK[Label:13C(6)15N(2) (C-term K)]
Peptide1464	GAFEENIQK[+8]	heavy	522.266	2	761.346	1	b7	GAFEENIQK[Label:13C(6)15N(2) (C-term K)]
Peptide1465	GAFEENIQK[+8]	heavy	522.266	2	396.27	1	y3	GAFEENIQK[Label:13C(6)15N(2) (C-term K)]
Peptide1466	GAFEENIQK	light	518.259	2	760.384	1	y6	GAFEENIQK
Peptide1467	GAFEENIQK	light	518.259	2	631.341	1	y5	GAFEENIQK
Peptide1468	GAFEENIQK	light	518.259	2	907.452	1	y7	GAFEENIQK
Peptide1469	GAFEENIQK	light	518.259	2	502.298	1	y4	GAFEENIQK
Peptide1470	GAFEENIQK	light	518.259	2	276.134	1	b3	GAFEENIQK
Peptide1471	GAFEENIQK	light	518.259	2	761.346	1	b7	GAFEENIQK
Peptide1472	GAFEENIQK	light	518.259	2	388.255	1	y3	GAFEENIQK
Peptide1473	GEVESSSTTPTK[+8]	heavy	615.801	2	816.419	1	y8	GEVESSSTTPTK[Label:13C(6)15N(2) (C-term K)]
Peptide1474	GEVESSSTTPTK[+8]	heavy	615.801	2	945.461	1	y9	GEVESSSTTPTK[Label:13C(6)15N(2) (C-term K)]
Peptide1475	GEVESSSTTPTK[+8]	heavy	615.801	2	353.227	1	y3	GEVESSSTTPTK[Label:13C(6)15N(2) (C-term K)]
Peptide1476	GEVESSSTTPTK[+8]	heavy	615.801	2	1044.53	1	y10	GEVESSSTTPTK[Label:13C(6)15N(2) (C-term K)]
Peptide1477	GEVESSSTTPTK[+8]	heavy	615.801	2	729.387	1	y7	GEVESSSTTPTK[Label:13C(6)15N(2) (C-term K)]
Peptide1478	GEVESSSTTPTK[+8]	heavy	615.801	2	286.14	1	b3	GEVESSSTTPTK[Label:13C(6)15N(2) (C-term K)]
Peptide1479	GEVESSSTTPTK[+8]	heavy	615.801	2	642.355	1	y6	GEVESSSTTPTK[Label:13C(6)15N(2) (C-term K)]
Peptide1480	GEVESSSTTPTK	light	611.794	2	808.405	1	y8	GEVESSSTTPTK
Peptide1481	GEVESSSTTPTK	light	611.794	2	937.447	1	y9	GEVESSSTTPTK
Peptide1482	GEVESSSTTPTK	light	611.794	2	345.213	1	y3	GEVESSSTTPTK
Peptide1483	GEVESSSTTPTK	light	611.794	2	1036.52	1	y10	GEVESSSTTPTK
Peptide1484	GEVESSSTTPTK	light	611.794	2	721.373	1	y7	GEVESSSTTPTK
Peptide1485	GEVESSSTTPTK	light	611.794	2	286.14	1	b3	GEVESSSTTPTK
Peptide1486	GEVESSSTTPTK	light	611.794	2	634.341	1	y6	GEVESSSTTPTK
Peptide1487	GFIFVEDAGR[+10]	heavy	560.787	2	803.392	1	y7	GFIFVEDAGR[Label:13C(6)15N(4) (C-term R)]
Peptide1488	GFIFVEDAGR[+10]	heavy	560.787	2	656.324	1	y6	GFIFVEDAGR[Label:13C(6)15N(4) (C-term R)]
Peptide1489	GFIFVEDAGR[+10]	heavy	560.787	2	557.255	1	y5	GFIFVEDAGR[Label:13C(6)15N(4) (C-term R)]
Peptide1490	GFIFVEDAGR[+10]	heavy	560.787	2	318.181	1	b3	GFIFVEDAGR[Label:13C(6)15N(4) (C-term R)]
Peptide1491	GFIFVEDAGR[+10]	heavy	560.787	2	313.186	1	y3	GFIFVEDAGR[Label:13C(6)15N(4) (C-term R)]
Peptide1492	GFIFVEDAGR[+10]	heavy	560.787	2	916.476	1	y8	GFIFVEDAGR[Label:13C(6)15N(4) (C-term R)]
Peptide1493	GFIFVEDAGR[+10]	heavy	560.787	2	428.213	1	y4	GFIFVEDAGR[Label:13C(6)15N(4) (C-term R)]
Peptide1494	GFIFVEDAGR	light	555.783	2	793.384	1	y7	GFIFVEDAGR
Peptide1495	GFIFVEDAGR	light	555.783	2	646.315	1	y6	GFIFVEDAGR
Peptide1496	GFIFVEDAGR	light	555.783	2	547.247	1	y5	GFIFVEDAGR
Peptide1497	GFIFVEDAGR	light	555.783	2	318.181	1	b3	GFIFVEDAGR
Peptide1498	GFIFVEDAGR	light	555.783	2	303.178	1	y3	GFIFVEDAGR
Peptide1499	GFIFVEDAGR	light	555.783	2	906.468	1	y8	GFIFVEDAGR
Peptide1500	GFIFVEDAGR	light	555.783	2	418.204	1	y4	GFIFVEDAGR
Peptide1501	GFVVPDLSEHIK[+8]	heavy	450.25	3	946.508	1	y8	GFVVPDLSEHIK[Label:13C(6)15N(2) (C-term K)]
Peptide1502	GFVVPDLSEHIK[+8]	heavy	450.25	3	849.456	1	y7	GFVVPDLSEHIK[Label:13C(6)15N(2) (C-term K)]
Peptide1503	GFVVPDLSEHIK[+8]	heavy	450.25	3	734.429	1	y6	GFVVPDLSEHIK[Label:13C(6)15N(2) (C-term K)]
Peptide1504	GFVVPDLSEHIK[+8]	heavy	450.25	3	304.166	1	b3	GFVVPDLSEHIK[Label:13C(6)15N(2) (C-term K)]
Peptide1505	GFVVPDLSEHIK[+8]	heavy	450.25	3	621.345	1	y5	GFVVPDLSEHIK[Label:13C(6)15N(2) (C-term K)]
Peptide1506	GFVVPDLSEHIK[+8]	heavy	450.25	3	405.27	1	y3	GFVVPDLSEHIK[Label:13C(6)15N(2) (C-term K)]
Peptide1507	GFVVPDLSEHIK[+8]	heavy	450.25	3	534.313	1	y4	GFVVPDLSEHIK[Label:13C(6)15N(2) (C-term K)]
Peptide1508	GFVVPDLSEHIK	light	447.579	3	938.494	1	y8	GFVVPDLSEHIK
Peptide1509	GFVVPDLSEHIK	light	447.579	3	841.441	1	y7	GFVVPDLSEHIK
Peptide1510	GFVVPDLSEHIK	light	447.579	3	726.414	1	y6	GFVVPDLSEHIK
Peptide1511	GFVVPDLSEHIK	light	447.579	3	304.166	1	b3	GFVVPDLSEHIK
Peptide1512	GFVVPDLSEHIK	light	447.579	3	613.33	1	y5	GFVVPDLSEHIK
Peptide1513	GFVVPDLSEHIK	light	447.579	3	397.256	1	y3	GFVVPDLSEHIK
Peptide1514	GFVVPDLSEHIK	light	447.579	3	526.298	1	y4	GFVVPDLSEHIK
Peptide1515	GFYFEEDGK[+8]	heavy	550.245	2	732.329	1	y6	GFYFEEDGK[Label:13C(6)15N(2) (C-term K)]
Peptide1516	GFYFEEDGK[+8]	heavy	550.245	2	895.392	1	y7	GFYFEEDGK[Label:13C(6)15N(2) (C-term K)]
Peptide1517	GFYFEEDGK[+8]	heavy	550.245	2	585.261	1	y5	GFYFEEDGK[Label:13C(6)15N(2) (C-term K)]
Peptide1518	GFYFEEDGK[+8]	heavy	550.245	2	327.175	1	y3	GFYFEEDGK[Label:13C(6)15N(2) (C-term K)]
Peptide1519	GFYFEEDGK[+8]	heavy	550.245	2	456.218	1	y4	GFYFEEDGK[Label:13C(6)15N(2) (C-term K)]
Peptide1520	GFYFEEDGK[+8]	heavy	550.245	2	368.16	1	b3	GFYFEEDGK[Label:13C(6)15N(2) (C-term K)]
Peptide1521	GFYFEEDGK	light	546.238	2	724.315	1	y6	GFYFEEDGK
Peptide1522	GFYFEEDGK	light	546.238	2	887.378	1	y7	GFYFEEDGK
Peptide1523	GFYFEEDGK	light	546.238	2	577.246	1	y5	GFYFEEDGK
Peptide1524	GFYFEEDGK	light	546.238	2	319.161	1	y3	GFYFEEDGK
Peptide1525	GFYFEEDGK	light	546.238	2	448.204	1	y4	GFYFEEDGK
Peptide1526	GFYFEEDGK	light	546.238	2	368.16	1	b3	GFYFEEDGK
Peptide1527	GGEVLYQAFGLK[+8]	heavy	645.353	2	834.46	1	y7	GGEVLYQAFGLK[Label:13C(6)15N(2) (C-term K)]
Peptide1528	GGEVLYQAFGLK[+8]	heavy	645.353	2	947.544	1	y8	GGEVLYQAFGLK[Label:13C(6)15N(2) (C-term K)]
Peptide1529	GGEVLYQAFGLK[+8]	heavy	645.353	2	244.093	1	b3	GGEVLYQAFGLK[Label:13C(6)15N(2) (C-term K)]
Peptide1530	GGEVLYQAFGLK[+8]	heavy	645.353	2	343.161	1	b4	GGEVLYQAFGLK[Label:13C(6)15N(2) (C-term K)]
Peptide1531	GGEVLYQAFGLK[+8]	heavy	645.353	2	671.397	1	y6	GGEVLYQAFGLK[Label:13C(6)15N(2) (C-term K)]
Peptide1532	GGEVLYQAFGLK[+8]	heavy	645.353	2	543.338	1	y5	GGEVLYQAFGLK[Label:13C(6)15N(2) (C-term K)]
Peptide1533	GGEVLYQAFGLK[+8]	heavy	645.353	2	1046.61	1	y9	GGEVLYQAFGLK[Label:13C(6)15N(2) (C-term K)]
Peptide1534	GGEVLYQAFGLK	light	641.346	2	826.446	1	y7	GGEVLYQAFGLK
Peptide1535	GGEVLYQAFGLK	light	641.346	2	939.53	1	y8	GGEVLYQAFGLK
Peptide1536	GGEVLYQAFGLK	light	641.346	2	244.093	1	b3	GGEVLYQAFGLK
Peptide1537	GGEVLYQAFGLK	light	641.346	2	343.161	1	b4	GGEVLYQAFGLK
Peptide1538	GGEVLYQAFGLK	light	641.346	2	663.382	1	y6	GGEVLYQAFGLK
Peptide1539	GGEVLYQAFGLK	light	641.346	2	535.324	1	y5	GGEVLYQAFGLK
Peptide1540	GGEVLYQAFGLK	light	641.346	2	1038.6	1	y9	GGEVLYQAFGLK
Peptide1541	GGIYSVGGITK[+8]	heavy	530.3	2	832.465	1	y8	GGIYSVGGITK[Label:13C(6)15N(2) (C-term K)]
Peptide1542	GGIYSVGGITK[+8]	heavy	530.3	2	669.402	1	y7	GGIYSVGGITK[Label:13C(6)15N(2) (C-term K)]
Peptide1543	GGIYSVGGITK[+8]	heavy	530.3	2	483.302	1	y5	GGIYSVGGITK[Label:13C(6)15N(2) (C-term K)]
Peptide1544	GGIYSVGGITK[+8]	heavy	530.3	2	582.37	1	y6	GGIYSVGGITK[Label:13C(6)15N(2) (C-term K)]
Peptide1545	GGIYSVGGITK[+8]	heavy	530.3	2	228.134	1	b3	GGIYSVGGITK[Label:13C(6)15N(2) (C-term K)]
Peptide1546	GGIYSVGGITK[+8]	heavy	530.3	2	426.28	1	y4	GGIYSVGGITK[Label:13C(6)15N(2) (C-term K)]
Peptide1547	GGIYSVGGITK[+8]	heavy	530.3	2	369.259	1	y3	GGIYSVGGITK[Label:13C(6)15N(2) (C-term K)]
Peptide1548	GGIYSVGGITK	light	526.293	2	824.451	1	y8	GGIYSVGGITK
Peptide1549	GGIYSVGGITK	light	526.293	2	661.388	1	y7	GGIYSVGGITK
Peptide1550	GGIYSVGGITK	light	526.293	2	475.287	1	y5	GGIYSVGGITK
Peptide1551	GGIYSVGGITK	light	526.293	2	574.356	1	y6	GGIYSVGGITK
Peptide1552	GGIYSVGGITK	light	526.293	2	228.134	1	b3	GGIYSVGGITK
Peptide1553	GGIYSVGGITK	light	526.293	2	418.266	1	y4	GGIYSVGGITK
Peptide1554	GGIYSVGGITK	light	526.293	2	361.245	1	y3	GGIYSVGGITK
Peptide1555	GGLTGNITK[+8]	heavy	434.753	2	641.371	1	y6	GGLTGNITK[Label:13C(6)15N(2) (C-term K)]
Peptide1556	GGLTGNITK[+8]	heavy	434.753	2	540.323	1	y5	GGLTGNITK[Label:13C(6)15N(2) (C-term K)]
Peptide1557	GGLTGNITK[+8]	heavy	434.753	2	228.134	1	b3	GGLTGNITK[Label:13C(6)15N(2) (C-term K)]
Peptide1558	GGLTGNITK[+8]	heavy	434.753	2	329.182	1	b4	GGLTGNITK[Label:13C(6)15N(2) (C-term K)]
Peptide1559	GGLTGNITK[+8]	heavy	434.753	2	754.455	1	y7	GGLTGNITK[Label:13C(6)15N(2) (C-term K)]
Peptide1560	GGLTGNITK[+8]	heavy	434.753	2	386.203	1	b5	GGLTGNITK[Label:13C(6)15N(2) (C-term K)]
Peptide1561	GGLTGNITK[+8]	heavy	434.753	2	483.302	1	y4	GGLTGNITK[Label:13C(6)15N(2) (C-term K)]
Peptide1562	GGLTGNITK	light	430.745	2	633.357	1	y6	GGLTGNITK
Peptide1563	GGLTGNITK	light	430.745	2	532.309	1	y5	GGLTGNITK
Peptide1564	GGLTGNITK	light	430.745	2	228.134	1	b3	GGLTGNITK
Peptide1565	GGLTGNITK	light	430.745	2	329.182	1	b4	GGLTGNITK
Peptide1566	GGLTGNITK	light	430.745	2	746.441	1	y7	GGLTGNITK
Peptide1567	GGLTGNITK	light	430.745	2	386.203	1	b5	GGLTGNITK
Peptide1568	GGLTGNITK	light	430.745	2	475.287	1	y4	GGLTGNITK
Peptide1569	GGVIDDIK[+8]	heavy	412.734	2	611.349	1	y5	GGVIDDIK[Label:13C(6)15N(2) (C-term K)]
Peptide1570	GGVIDDIK[+8]	heavy	412.734	2	498.265	1	y4	GGVIDDIK[Label:13C(6)15N(2) (C-term K)]
Peptide1571	GGVIDDIK[+8]	heavy	412.734	2	214.119	1	b3	GGVIDDIK[Label:13C(6)15N(2) (C-term K)]
Peptide1572	GGVIDDIK[+8]	heavy	412.734	2	383.238	1	y3	GGVIDDIK[Label:13C(6)15N(2) (C-term K)]
Peptide1573	GGVIDDIK[+8]	heavy	412.734	2	710.417	1	y6	GGVIDDIK[Label:13C(6)15N(2) (C-term K)]
Peptide1574	GGVIDDIK	light	408.727	2	603.335	1	y5	GGVIDDIK
Peptide1575	GGVIDDIK	light	408.727	2	490.251	1	y4	GGVIDDIK
Peptide1576	GGVIDDIK	light	408.727	2	214.119	1	b3	GGVIDDIK
Peptide1577	GGVIDDIK	light	408.727	2	375.224	1	y3	GGVIDDIK
Peptide1578	GGVIDDIK	light	408.727	2	702.403	1	y6	GGVIDDIK
Peptide1579	GIAYLTTR[+10]	heavy	452.76	2	734.407	1	y6	GIAYLTTR[Label:13C(6)15N(4) (C-term R)]
Peptide1580	GIAYLTTR[+10]	heavy	452.76	2	663.37	1	y5	GIAYLTTR[Label:13C(6)15N(4) (C-term R)]
Peptide1581	GIAYLTTR[+10]	heavy	452.76	2	500.307	1	y4	GIAYLTTR[Label:13C(6)15N(4) (C-term R)]
Peptide1582	GIAYLTTR[+10]	heavy	452.76	2	387.223	1	y3	GIAYLTTR[Label:13C(6)15N(4) (C-term R)]
Peptide1583	GIAYLTTR[+10]	heavy	452.76	2	242.15	1	b3	GIAYLTTR[Label:13C(6)15N(4) (C-term R)]
Peptide1584	GIAYLTTR[+10]	heavy	452.76	2	405.213	1	b4	GIAYLTTR[Label:13C(6)15N(4) (C-term R)]
Peptide1585	GIAYLTTR[+10]	heavy	452.76	2	619.345	1	b6	GIAYLTTR[Label:13C(6)15N(4) (C-term R)]
Peptide1586	GIAYLTTR	light	447.756	2	724.399	1	y6	GIAYLTTR
Peptide1587	GIAYLTTR	light	447.756	2	653.362	1	y5	GIAYLTTR
Peptide1588	GIAYLTTR	light	447.756	2	490.298	1	y4	GIAYLTTR
Peptide1589	GIAYLTTR	light	447.756	2	377.214	1	y3	GIAYLTTR
Peptide1590	GIAYLTTR	light	447.756	2	242.15	1	b3	GIAYLTTR
Peptide1591	GIAYLTTR	light	447.756	2	405.213	1	b4	GIAYLTTR
Peptide1592	GIAYLTTR	light	447.756	2	619.345	1	b6	GIAYLTTR
Peptide1593	GITINTSHIEYQTDK[+8]	heavy	576.628	3	1343.63	1	y11	GITINTSHIEYQTDK[Label:13C(6)15N(2) (C-term K)]
Peptide1594	GITINTSHIEYQTDK[+8]	heavy	576.628	3	1557.76	1	y13	GITINTSHIEYQTDK[Label:13C(6)15N(2) (C-term K)]
Peptide1595	GITINTSHIEYQTDK[+8]	heavy	576.628	3	904.45	1	y7	GITINTSHIEYQTDK[Label:13C(6)15N(2) (C-term K)]
Peptide1596	GITINTSHIEYQTDK[+8]	heavy	576.628	3	791.366	1	y6	GITINTSHIEYQTDK[Label:13C(6)15N(2) (C-term K)]
Peptide1597	GITINTSHIEYQTDK[+8]	heavy	576.628	3	1041.51	1	y8	GITINTSHIEYQTDK[Label:13C(6)15N(2) (C-term K)]
Peptide1598	GITINTSHIEYQTDK[+8]	heavy	576.628	3	1229.59	1	y10	GITINTSHIEYQTDK[Label:13C(6)15N(2) (C-term K)]
Peptide1599	GITINTSHIEYQTDK[+8]	heavy	576.628	3	662.324	1	y5	GITINTSHIEYQTDK[Label:13C(6)15N(2) (C-term K)]
Peptide1600	GITINTSHIEYQTDK	light	573.956	3	1335.62	1	y11	GITINTSHIEYQTDK
Peptide1601	GITINTSHIEYQTDK	light	573.956	3	1549.75	1	y13	GITINTSHIEYQTDK
Peptide1602	GITINTSHIEYQTDK	light	573.956	3	896.436	1	y7	GITINTSHIEYQTDK
Peptide1603	GITINTSHIEYQTDK	light	573.956	3	783.352	1	y6	GITINTSHIEYQTDK
Peptide1604	GITINTSHIEYQTDK	light	573.956	3	1033.49	1	y8	GITINTSHIEYQTDK
Peptide1605	GITINTSHIEYQTDK	light	573.956	3	1221.57	1	y10	GITINTSHIEYQTDK
Peptide1606	GITINTSHIEYQTDK	light	573.956	3	654.309	1	y5	GITINTSHIEYQTDK
Peptide1607	GIVTGAVSDHTTVEDTK[+8]	heavy	579.963	3	700.36	1	y6	GIVTGAVSDHTTVEDTK[Label:13C(6)15N(2) (C-term K)]
Peptide1608	GIVTGAVSDHTTVEDTK[+8]	heavy	579.963	3	1140.53	1	y10	GIVTGAVSDHTTVEDTK[Label:13C(6)15N(2) (C-term K)]
Peptide1609	GIVTGAVSDHTTVEDTK[+8]	heavy	579.963	3	270.181	1	b3	GIVTGAVSDHTTVEDTK[Label:13C(6)15N(2) (C-term K)]
Peptide1610	GIVTGAVSDHTTVEDTK[+8]	heavy	579.963	3	938.467	1	y8	GIVTGAVSDHTTVEDTK[Label:13C(6)15N(2) (C-term K)]
Peptide1611	GIVTGAVSDHTTVEDTK[+8]	heavy	579.963	3	801.408	1	y7	GIVTGAVSDHTTVEDTK[Label:13C(6)15N(2) (C-term K)]
Peptide1612	GIVTGAVSDHTTVEDTK[+8]	heavy	579.963	3	1053.49	1	y9	GIVTGAVSDHTTVEDTK[Label:13C(6)15N(2) (C-term K)]
Peptide1613	GIVTGAVSDHTTVEDTK[+8]	heavy	579.963	3	1239.59	1	y11	GIVTGAVSDHTTVEDTK[Label:13C(6)15N(2) (C-term K)]
Peptide1614	GIVTGAVSDHTTVEDTK	light	577.292	3	692.346	1	y6	GIVTGAVSDHTTVEDTK
Peptide1615	GIVTGAVSDHTTVEDTK	light	577.292	3	1132.51	1	y10	GIVTGAVSDHTTVEDTK
Peptide1616	GIVTGAVSDHTTVEDTK	light	577.292	3	270.181	1	b3	GIVTGAVSDHTTVEDTK
Peptide1617	GIVTGAVSDHTTVEDTK	light	577.292	3	930.453	1	y8	GIVTGAVSDHTTVEDTK
Peptide1618	GIVTGAVSDHTTVEDTK	light	577.292	3	793.394	1	y7	GIVTGAVSDHTTVEDTK
Peptide1619	GIVTGAVSDHTTVEDTK	light	577.292	3	1045.48	1	y9	GIVTGAVSDHTTVEDTK
Peptide1620	GIVTGAVSDHTTVEDTK	light	577.292	3	1231.58	1	y11	GIVTGAVSDHTTVEDTK
Peptide1621	GLAYIYADGK[+8]	heavy	539.787	2	561.276	1	y5	GLAYIYADGK[Label:13C(6)15N(2) (C-term K)]
Peptide1622	GLAYIYADGK[+8]	heavy	539.787	2	908.46	1	y8	GLAYIYADGK[Label:13C(6)15N(2) (C-term K)]
Peptide1623	GLAYIYADGK[+8]	heavy	539.787	2	674.36	1	y6	GLAYIYADGK[Label:13C(6)15N(2) (C-term K)]
Peptide1624	GLAYIYADGK[+8]	heavy	539.787	2	837.423	1	y7	GLAYIYADGK[Label:13C(6)15N(2) (C-term K)]
Peptide1625	GLAYIYADGK[+8]	heavy	539.787	2	242.15	1	b3	GLAYIYADGK[Label:13C(6)15N(2) (C-term K)]
Peptide1626	GLAYIYADGK[+8]	heavy	539.787	2	398.213	1	y4	GLAYIYADGK[Label:13C(6)15N(2) (C-term K)]
Peptide1627	GLAYIYADGK[+8]	heavy	539.787	2	327.175	1	y3	GLAYIYADGK[Label:13C(6)15N(2) (C-term K)]
Peptide1628	GLAYIYADGK	light	535.78	2	553.262	1	y5	GLAYIYADGK
Peptide1629	GLAYIYADGK	light	535.78	2	900.446	1	y8	GLAYIYADGK
Peptide1630	GLAYIYADGK	light	535.78	2	666.346	1	y6	GLAYIYADGK
Peptide1631	GLAYIYADGK	light	535.78	2	829.409	1	y7	GLAYIYADGK
Peptide1632	GLAYIYADGK	light	535.78	2	242.15	1	b3	GLAYIYADGK
Peptide1633	GLAYIYADGK	light	535.78	2	390.198	1	y4	GLAYIYADGK
Peptide1634	GLAYIYADGK	light	535.78	2	319.161	1	y3	GLAYIYADGK
Peptide1635	GLTIGEYQSEDNNVVK[+8]	heavy	887.441	2	272.16	1	b3	GLTIGEYQSEDNNVVK[Label:13C(6)15N(2) (C-term K)]
Peptide1636	GLTIGEYQSEDNNVVK[+8]	heavy	887.441	2	1389.64	1	y12	GLTIGEYQSEDNNVVK[Label:13C(6)15N(2) (C-term K)]
Peptide1637	GLTIGEYQSEDNNVVK[+8]	heavy	887.441	2	912.451	1	y8	GLTIGEYQSEDNNVVK[Label:13C(6)15N(2) (C-term K)]
Peptide1638	GLTIGEYQSEDNNVVK[+8]	heavy	887.441	2	1040.51	1	y9	GLTIGEYQSEDNNVVK[Label:13C(6)15N(2) (C-term K)]
Peptide1639	GLTIGEYQSEDNNVVK[+8]	heavy	887.441	2	825.419	1	y7	GLTIGEYQSEDNNVVK[Label:13C(6)15N(2) (C-term K)]
Peptide1640	GLTIGEYQSEDNNVVK[+8]	heavy	887.441	2	581.35	1	y5	GLTIGEYQSEDNNVVK[Label:13C(6)15N(2) (C-term K)]
Peptide1641	GLTIGEYQSEDNNVVK[+8]	heavy	887.441	2	1502.72	1	y13	GLTIGEYQSEDNNVVK[Label:13C(6)15N(2) (C-term K)]
Peptide1642	GLTIGEYQSEDNNVVK	light	883.434	2	272.16	1	b3	GLTIGEYQSEDNNVVK
Peptide1643	GLTIGEYQSEDNNVVK	light	883.434	2	1381.62	1	y12	GLTIGEYQSEDNNVVK
Peptide1644	GLTIGEYQSEDNNVVK	light	883.434	2	904.437	1	y8	GLTIGEYQSEDNNVVK
Peptide1645	GLTIGEYQSEDNNVVK	light	883.434	2	1032.5	1	y9	GLTIGEYQSEDNNVVK
Peptide1646	GLTIGEYQSEDNNVVK	light	883.434	2	817.405	1	y7	GLTIGEYQSEDNNVVK
Peptide1647	GLTIGEYQSEDNNVVK	light	883.434	2	573.335	1	y5	GLTIGEYQSEDNNVVK
Peptide1648	GLTIGEYQSEDNNVVK	light	883.434	2	1494.71	1	y13	GLTIGEYQSEDNNVVK
Peptide1649	GLVNSGGFK[+8]	heavy	443.747	2	617.313	1	y6	GLVNSGGFK[Label:13C(6)15N(2) (C-term K)]
Peptide1650	GLVNSGGFK[+8]	heavy	443.747	2	716.382	1	y7	GLVNSGGFK[Label:13C(6)15N(2) (C-term K)]
Peptide1651	GLVNSGGFK[+8]	heavy	443.747	2	503.27	1	y5	GLVNSGGFK[Label:13C(6)15N(2) (C-term K)]
Peptide1652	GLVNSGGFK[+8]	heavy	443.747	2	416.238	1	y4	GLVNSGGFK[Label:13C(6)15N(2) (C-term K)]
Peptide1653	GLVNSGGFK[+8]	heavy	443.747	2	359.217	1	y3	GLVNSGGFK[Label:13C(6)15N(2) (C-term K)]
Peptide1654	GLVNSGGFK[+8]	heavy	443.747	2	270.181	1	b3	GLVNSGGFK[Label:13C(6)15N(2) (C-term K)]
Peptide1655	GLVNSGGFK	light	439.74	2	609.299	1	y6	GLVNSGGFK
Peptide1656	GLVNSGGFK	light	439.74	2	708.368	1	y7	GLVNSGGFK
Peptide1657	GLVNSGGFK	light	439.74	2	495.256	1	y5	GLVNSGGFK
Peptide1658	GLVNSGGFK	light	439.74	2	408.224	1	y4	GLVNSGGFK
Peptide1659	GLVNSGGFK	light	439.74	2	351.203	1	y3	GLVNSGGFK
Peptide1660	GLVNSGGFK	light	439.74	2	270.181	1	b3	GLVNSGGFK
Peptide1661	GNEASQLQFVVK[+8]	heavy	664.358	2	956.565	1	y8	GNEASQLQFVVK[Label:13C(6)15N(2) (C-term K)]
Peptide1662	GNEASQLQFVVK[+8]	heavy	664.358	2	301.114	1	b3	GNEASQLQFVVK[Label:13C(6)15N(2) (C-term K)]
Peptide1663	GNEASQLQFVVK[+8]	heavy	664.358	2	1027.6	1	y9	GNEASQLQFVVK[Label:13C(6)15N(2) (C-term K)]
Peptide1664	GNEASQLQFVVK[+8]	heavy	664.358	2	741.475	1	y6	GNEASQLQFVVK[Label:13C(6)15N(2) (C-term K)]
Peptide1665	GNEASQLQFVVK[+8]	heavy	664.358	2	628.391	1	y5	GNEASQLQFVVK[Label:13C(6)15N(2) (C-term K)]
Peptide1666	GNEASQLQFVVK[+8]	heavy	664.358	2	869.533	1	y7	GNEASQLQFVVK[Label:13C(6)15N(2) (C-term K)]
Peptide1667	GNEASQLQFVVK[+8]	heavy	664.358	2	1156.65	1	y10	GNEASQLQFVVK[Label:13C(6)15N(2) (C-term K)]
Peptide1668	GNEASQLQFVVK	light	660.351	2	948.551	1	y8	GNEASQLQFVVK
Peptide1669	GNEASQLQFVVK	light	660.351	2	301.114	1	b3	GNEASQLQFVVK
Peptide1670	GNEASQLQFVVK	light	660.351	2	1019.59	1	y9	GNEASQLQFVVK
Peptide1671	GNEASQLQFVVK	light	660.351	2	733.461	1	y6	GNEASQLQFVVK
Peptide1672	GNEASQLQFVVK	light	660.351	2	620.377	1	y5	GNEASQLQFVVK
Peptide1673	GNEASQLQFVVK	light	660.351	2	861.519	1	y7	GNEASQLQFVVK
Peptide1674	GNEASQLQFVVK	light	660.351	2	1148.63	1	y10	GNEASQLQFVVK
Peptide1675	GNTIIVESTIAPK[+8]	heavy	675.89	2	965.576	1	y9	GNTIIVESTIAPK[Label:13C(6)15N(2) (C-term K)]
Peptide1676	GNTIIVESTIAPK[+8]	heavy	675.89	2	852.492	1	y8	GNTIIVESTIAPK[Label:13C(6)15N(2) (C-term K)]
Peptide1677	GNTIIVESTIAPK[+8]	heavy	675.89	2	273.119	1	b3	GNTIIVESTIAPK[Label:13C(6)15N(2) (C-term K)]
Peptide1678	GNTIIVESTIAPK[+8]	heavy	675.89	2	753.423	1	y7	GNTIIVESTIAPK[Label:13C(6)15N(2) (C-term K)]
Peptide1679	GNTIIVESTIAPK[+8]	heavy	675.89	2	323.217	1	y3	GNTIIVESTIAPK[Label:13C(6)15N(2) (C-term K)]
Peptide1680	GNTIIVESTIAPK[+8]	heavy	675.89	2	386.203	1	b4	GNTIIVESTIAPK[Label:13C(6)15N(2) (C-term K)]
Peptide1681	GNTIIVESTIAPK[+8]	heavy	675.89	2	1078.66	1	y10	GNTIIVESTIAPK[Label:13C(6)15N(2) (C-term K)]
Peptide1682	GNTIIVESTIAPK	light	671.883	2	957.562	1	y9	GNTIIVESTIAPK
Peptide1683	GNTIIVESTIAPK	light	671.883	2	844.477	1	y8	GNTIIVESTIAPK
Peptide1684	GNTIIVESTIAPK	light	671.883	2	273.119	1	b3	GNTIIVESTIAPK
Peptide1685	GNTIIVESTIAPK	light	671.883	2	745.409	1	y7	GNTIIVESTIAPK
Peptide1686	GNTIIVESTIAPK	light	671.883	2	315.203	1	y3	GNTIIVESTIAPK
Peptide1687	GNTIIVESTIAPK	light	671.883	2	386.203	1	b4	GNTIIVESTIAPK
Peptide1688	GNTIIVESTIAPK	light	671.883	2	1070.65	1	y10	GNTIIVESTIAPK
Peptide1689	GQLLVENDR[+10]	heavy	527.282	2	642.308	1	y5	GQLLVENDR[Label:13C(6)15N(4) (C-term R)]
Peptide1690	GQLLVENDR[+10]	heavy	527.282	2	755.392	1	y6	GQLLVENDR[Label:13C(6)15N(4) (C-term R)]
Peptide1691	GQLLVENDR[+10]	heavy	527.282	2	868.476	1	y7	GQLLVENDR[Label:13C(6)15N(4) (C-term R)]
Peptide1692	GQLLVENDR[+10]	heavy	527.282	2	299.171	1	b3	GQLLVENDR[Label:13C(6)15N(4) (C-term R)]
Peptide1693	GQLLVENDR[+10]	heavy	527.282	2	543.24	1	y4	GQLLVENDR[Label:13C(6)15N(4) (C-term R)]
Peptide1694	GQLLVENDR[+10]	heavy	527.282	2	414.197	1	y3	GQLLVENDR[Label:13C(6)15N(4) (C-term R)]
Peptide1695	GQLLVENDR	light	522.278	2	632.3	1	y5	GQLLVENDR
Peptide1696	GQLLVENDR	light	522.278	2	745.384	1	y6	GQLLVENDR
Peptide1697	GQLLVENDR	light	522.278	2	858.468	1	y7	GQLLVENDR
Peptide1698	GQLLVENDR	light	522.278	2	299.171	1	b3	GQLLVENDR
Peptide1699	GQLLVENDR	light	522.278	2	533.231	1	y4	GQLLVENDR
Peptide1700	GQLLVENDR	light	522.278	2	404.189	1	y3	GQLLVENDR
Peptide1701	GSDIEIIK[+8]	heavy	441.755	2	738.449	1	y6	GSDIEIIK[Label:13C(6)15N(2) (C-term K)]
Peptide1702	GSDIEIIK[+8]	heavy	441.755	2	623.422	1	y5	GSDIEIIK[Label:13C(6)15N(2) (C-term K)]
Peptide1703	GSDIEIIK[+8]	heavy	441.755	2	510.338	1	y4	GSDIEIIK[Label:13C(6)15N(2) (C-term K)]
Peptide1704	GSDIEIIK[+8]	heavy	441.755	2	381.295	1	y3	GSDIEIIK[Label:13C(6)15N(2) (C-term K)]
Peptide1705	GSDIEIIK[+8]	heavy	441.755	2	260.088	1	b3	GSDIEIIK[Label:13C(6)15N(2) (C-term K)]
Peptide1706	GSDIEIIK[+8]	heavy	441.755	2	373.172	1	b4	GSDIEIIK[Label:13C(6)15N(2) (C-term K)]
Peptide1707	GSDIEIIK[+8]	heavy	441.755	2	615.298	1	b6	GSDIEIIK[Label:13C(6)15N(2) (C-term K)]
Peptide1708	GSDIEIIK	light	437.748	2	730.435	1	y6	GSDIEIIK
Peptide1709	GSDIEIIK	light	437.748	2	615.408	1	y5	GSDIEIIK
Peptide1710	GSDIEIIK	light	437.748	2	502.324	1	y4	GSDIEIIK
Peptide1711	GSDIEIIK	light	437.748	2	373.281	1	y3	GSDIEIIK
Peptide1712	GSDIEIIK	light	437.748	2	260.088	1	b3	GSDIEIIK
Peptide1713	GSDIEIIK	light	437.748	2	373.172	1	b4	GSDIEIIK
Peptide1714	GSDIEIIK	light	437.748	2	615.298	1	b6	GSDIEIIK
Peptide1715	GSSDTSEFEISYGR[+10]	heavy	772.841	2	1097.51	1	y9	GSSDTSEFEISYGR[Label:13C(6)15N(4) (C-term R)]
Peptide1716	GSSDTSEFEISYGR[+10]	heavy	772.841	2	881.439	1	y7	GSSDTSEFEISYGR[Label:13C(6)15N(4) (C-term R)]
Peptide1717	GSSDTSEFEISYGR[+10]	heavy	772.841	2	492.244	1	y4	GSSDTSEFEISYGR[Label:13C(6)15N(4) (C-term R)]
Peptide1718	GSSDTSEFEISYGR[+10]	heavy	772.841	2	734.371	1	y6	GSSDTSEFEISYGR[Label:13C(6)15N(4) (C-term R)]
Peptide1719	GSSDTSEFEISYGR[+10]	heavy	772.841	2	1198.56	1	y10	GSSDTSEFEISYGR[Label:13C(6)15N(4) (C-term R)]
Peptide1720	GSSDTSEFEISYGR[+10]	heavy	772.841	2	1313.59	1	y11	GSSDTSEFEISYGR[Label:13C(6)15N(4) (C-term R)]
Peptide1721	GSSDTSEFEISYGR[+10]	heavy	772.841	2	1400.62	1	y12	GSSDTSEFEISYGR[Label:13C(6)15N(4) (C-term R)]
Peptide1722	GSSDTSEFEISYGR	light	767.836	2	1087.51	1	y9	GSSDTSEFEISYGR
Peptide1723	GSSDTSEFEISYGR	light	767.836	2	871.431	1	y7	GSSDTSEFEISYGR
Peptide1724	GSSDTSEFEISYGR	light	767.836	2	482.236	1	y4	GSSDTSEFEISYGR
Peptide1725	GSSDTSEFEISYGR	light	767.836	2	724.362	1	y6	GSSDTSEFEISYGR
Peptide1726	GSSDTSEFEISYGR	light	767.836	2	1188.55	1	y10	GSSDTSEFEISYGR
Peptide1727	GSSDTSEFEISYGR	light	767.836	2	1303.58	1	y11	GSSDTSEFEISYGR
Peptide1728	GSSDTSEFEISYGR	light	767.836	2	1390.61	1	y12	GSSDTSEFEISYGR
Peptide1729	GSVLITSLNELDAALEGK[+8]	heavy	919.504	2	1368.71	1	y13	GSVLITSLNELDAALEGK[Label:13C(6)15N(2) (C-term K)]
Peptide1730	GSVLITSLNELDAALEGK[+8]	heavy	919.504	2	357.213	1	b4	GSVLITSLNELDAALEGK[Label:13C(6)15N(2) (C-term K)]
Peptide1731	GSVLITSLNELDAALEGK[+8]	heavy	919.504	2	1067.55	1	y10	GSVLITSLNELDAALEGK[Label:13C(6)15N(2) (C-term K)]
Peptide1732	GSVLITSLNELDAALEGK[+8]	heavy	919.504	2	1267.66	1	y12	GSVLITSLNELDAALEGK[Label:13C(6)15N(2) (C-term K)]
Peptide1733	GSVLITSLNELDAALEGK[+8]	heavy	919.504	2	1180.63	1	y11	GSVLITSLNELDAALEGK[Label:13C(6)15N(2) (C-term K)]
Peptide1734	GSVLITSLNELDAALEGK[+8]	heavy	919.504	2	953.503	1	y9	GSVLITSLNELDAALEGK[Label:13C(6)15N(2) (C-term K)]
Peptide1735	GSVLITSLNELDAALEGK[+8]	heavy	919.504	2	1481.79	1	y14	GSVLITSLNELDAALEGK[Label:13C(6)15N(2) (C-term K)]
Peptide1736	GSVLITSLNELDAALEGK	light	915.496	2	1360.7	1	y13	GSVLITSLNELDAALEGK
Peptide1737	GSVLITSLNELDAALEGK	light	915.496	2	357.213	1	b4	GSVLITSLNELDAALEGK
Peptide1738	GSVLITSLNELDAALEGK	light	915.496	2	1059.53	1	y10	GSVLITSLNELDAALEGK
Peptide1739	GSVLITSLNELDAALEGK	light	915.496	2	1259.65	1	y12	GSVLITSLNELDAALEGK
Peptide1740	GSVLITSLNELDAALEGK	light	915.496	2	1172.62	1	y11	GSVLITSLNELDAALEGK
Peptide1741	GSVLITSLNELDAALEGK	light	915.496	2	945.489	1	y9	GSVLITSLNELDAALEGK
Peptide1742	GSVLITSLNELDAALEGK	light	915.496	2	1473.78	1	y14	GSVLITSLNELDAALEGK
Peptide1743	GVLENQGAAFNK[+8]	heavy	628.33	2	857.436	1	y8	GVLENQGAAFNK[Label:13C(6)15N(2) (C-term K)]
Peptide1744	GVLENQGAAFNK[+8]	heavy	628.33	2	986.478	1	y9	GVLENQGAAFNK[Label:13C(6)15N(2) (C-term K)]
Peptide1745	GVLENQGAAFNK[+8]	heavy	628.33	2	615.334	1	y6	GVLENQGAAFNK[Label:13C(6)15N(2) (C-term K)]
Peptide1746	GVLENQGAAFNK[+8]	heavy	628.33	2	487.275	1	y4	GVLENQGAAFNK[Label:13C(6)15N(2) (C-term K)]
Peptide1747	GVLENQGAAFNK[+8]	heavy	628.33	2	416.238	1	y3	GVLENQGAAFNK[Label:13C(6)15N(2) (C-term K)]
Peptide1748	GVLENQGAAFNK[+8]	heavy	628.33	2	1099.56	1	y10	GVLENQGAAFNK[Label:13C(6)15N(2) (C-term K)]
Peptide1749	GVLENQGAAFNK[+8]	heavy	628.33	2	743.393	1	y7	GVLENQGAAFNK[Label:13C(6)15N(2) (C-term K)]
Peptide1750	GVLENQGAAFNK	light	624.323	2	849.421	1	y8	GVLENQGAAFNK
Peptide1751	GVLENQGAAFNK	light	624.323	2	978.464	1	y9	GVLENQGAAFNK
Peptide1752	GVLENQGAAFNK	light	624.323	2	607.32	1	y6	GVLENQGAAFNK
Peptide1753	GVLENQGAAFNK	light	624.323	2	479.261	1	y4	GVLENQGAAFNK
Peptide1754	GVLENQGAAFNK	light	624.323	2	408.224	1	y3	GVLENQGAAFNK
Peptide1755	GVLENQGAAFNK	light	624.323	2	1091.55	1	y10	GVLENQGAAFNK
Peptide1756	GVLENQGAAFNK	light	624.323	2	735.378	1	y7	GVLENQGAAFNK
Peptide1757	GYDGTTLDDIAK[+8]	heavy	638.811	2	1056.53	1	y10	GYDGTTLDDIAK[Label:13C(6)15N(2) (C-term K)]
Peptide1758	GYDGTTLDDIAK[+8]	heavy	638.811	2	783.434	1	y7	GYDGTTLDDIAK[Label:13C(6)15N(2) (C-term K)]
Peptide1759	GYDGTTLDDIAK[+8]	heavy	638.811	2	941.503	1	y9	GYDGTTLDDIAK[Label:13C(6)15N(2) (C-term K)]
Peptide1760	GYDGTTLDDIAK[+8]	heavy	638.811	2	682.386	1	y6	GYDGTTLDDIAK[Label:13C(6)15N(2) (C-term K)]
Peptide1761	GYDGTTLDDIAK[+8]	heavy	638.811	2	569.302	1	y5	GYDGTTLDDIAK[Label:13C(6)15N(2) (C-term K)]
Peptide1762	GYDGTTLDDIAK[+8]	heavy	638.811	2	336.119	1	b3	GYDGTTLDDIAK[Label:13C(6)15N(2) (C-term K)]
Peptide1763	GYDGTTLDDIAK[+8]	heavy	638.811	2	884.481	1	y8	GYDGTTLDDIAK[Label:13C(6)15N(2) (C-term K)]
Peptide1764	GYDGTTLDDIAK	light	634.804	2	1048.52	1	y10	GYDGTTLDDIAK
Peptide1765	GYDGTTLDDIAK	light	634.804	2	775.42	1	y7	GYDGTTLDDIAK
Peptide1766	GYDGTTLDDIAK	light	634.804	2	933.489	1	y9	GYDGTTLDDIAK
Peptide1767	GYDGTTLDDIAK	light	634.804	2	674.372	1	y6	GYDGTTLDDIAK
Peptide1768	GYDGTTLDDIAK	light	634.804	2	561.288	1	y5	GYDGTTLDDIAK
Peptide1769	GYDGTTLDDIAK	light	634.804	2	336.119	1	b3	GYDGTTLDDIAK
Peptide1770	GYDGTTLDDIAK	light	634.804	2	876.467	1	y8	GYDGTTLDDIAK
Peptide1771	GYEEFIIASSAFK[+8]	heavy	735.374	2	731.418	1	y7	GYEEFIIASSAFK[Label:13C(6)15N(2) (C-term K)]
Peptide1772	GYEEFIIASSAFK[+8]	heavy	735.374	2	844.502	1	y8	GYEEFIIASSAFK[Label:13C(6)15N(2) (C-term K)]
Peptide1773	GYEEFIIASSAFK[+8]	heavy	735.374	2	618.334	1	y6	GYEEFIIASSAFK[Label:13C(6)15N(2) (C-term K)]
Peptide1774	GYEEFIIASSAFK[+8]	heavy	735.374	2	991.57	1	y9	GYEEFIIASSAFK[Label:13C(6)15N(2) (C-term K)]
Peptide1775	GYEEFIIASSAFK[+8]	heavy	735.374	2	547.297	1	y5	GYEEFIIASSAFK[Label:13C(6)15N(2) (C-term K)]
Peptide1776	GYEEFIIASSAFK[+8]	heavy	735.374	2	1120.61	1	y10	GYEEFIIASSAFK[Label:13C(6)15N(2) (C-term K)]
Peptide1777	GYEEFIIASSAFK[+8]	heavy	735.374	2	1249.66	1	y11	GYEEFIIASSAFK[Label:13C(6)15N(2) (C-term K)]
Peptide1778	GYEEFIIASSAFK	light	731.367	2	723.404	1	y7	GYEEFIIASSAFK
Peptide1779	GYEEFIIASSAFK	light	731.367	2	836.488	1	y8	GYEEFIIASSAFK
Peptide1780	GYEEFIIASSAFK	light	731.367	2	610.32	1	y6	GYEEFIIASSAFK
Peptide1781	GYEEFIIASSAFK	light	731.367	2	983.556	1	y9	GYEEFIIASSAFK
Peptide1782	GYEEFIIASSAFK	light	731.367	2	539.282	1	y5	GYEEFIIASSAFK
Peptide1783	GYEEFIIASSAFK	light	731.367	2	1112.6	1	y10	GYEEFIIASSAFK
Peptide1784	GYEEFIIASSAFK	light	731.367	2	1241.64	1	y11	GYEEFIIASSAFK
Peptide1785	GYYTVYLNTPLAEDR[+10]	heavy	892.94	2	1201.61	1	y10	GYYTVYLNTPLAEDR[Label:13C(6)15N(4) (C-term R)]
Peptide1786	GYYTVYLNTPLAEDR[+10]	heavy	892.94	2	1038.55	1	y9	GYYTVYLNTPLAEDR[Label:13C(6)15N(4) (C-term R)]
Peptide1787	GYYTVYLNTPLAEDR[+10]	heavy	892.94	2	925.461	1	y8	GYYTVYLNTPLAEDR[Label:13C(6)15N(4) (C-term R)]
Peptide1788	GYYTVYLNTPLAEDR[+10]	heavy	892.94	2	710.371	1	y6	GYYTVYLNTPLAEDR[Label:13C(6)15N(4) (C-term R)]
Peptide1789	GYYTVYLNTPLAEDR[+10]	heavy	892.94	2	811.418	1	y7	GYYTVYLNTPLAEDR[Label:13C(6)15N(4) (C-term R)]
Peptide1790	GYYTVYLNTPLAEDR[+10]	heavy	892.94	2	1401.72	1	y12	GYYTVYLNTPLAEDR[Label:13C(6)15N(4) (C-term R)]
Peptide1791	GYYTVYLNTPLAEDR[+10]	heavy	892.94	2	1300.68	1	y11	GYYTVYLNTPLAEDR[Label:13C(6)15N(4) (C-term R)]
Peptide1792	GYYTVYLNTPLAEDR	light	887.936	2	1191.6	1	y10	GYYTVYLNTPLAEDR
Peptide1793	GYYTVYLNTPLAEDR	light	887.936	2	1028.54	1	y9	GYYTVYLNTPLAEDR
Peptide1794	GYYTVYLNTPLAEDR	light	887.936	2	915.453	1	y8	GYYTVYLNTPLAEDR
Peptide1795	GYYTVYLNTPLAEDR	light	887.936	2	700.362	1	y6	GYYTVYLNTPLAEDR
Peptide1796	GYYTVYLNTPLAEDR	light	887.936	2	801.41	1	y7	GYYTVYLNTPLAEDR
Peptide1797	GYYTVYLNTPLAEDR	light	887.936	2	1391.72	1	y12	GYYTVYLNTPLAEDR
Peptide1798	GYYTVYLNTPLAEDR	light	887.936	2	1290.67	1	y11	GYYTVYLNTPLAEDR
Peptide1799	GYYVVTQNHK[+8]	heavy	608.814	2	734.404	1	y6	GYYVVTQNHK[Label:13C(6)15N(2) (C-term K)]
Peptide1800	GYYVVTQNHK[+8]	heavy	608.814	2	384.155	1	b3	GYYVVTQNHK[Label:13C(6)15N(2) (C-term K)]
Peptide1801	GYYVVTQNHK[+8]	heavy	608.814	2	635.335	1	y5	GYYVVTQNHK[Label:13C(6)15N(2) (C-term K)]
Peptide1802	GYYVVTQNHK[+8]	heavy	608.814	2	833.472	1	y7	GYYVVTQNHK[Label:13C(6)15N(2) (C-term K)]
Peptide1803	GYYVVTQNHK[+8]	heavy	608.814	2	996.535	1	y8	GYYVVTQNHK[Label:13C(6)15N(2) (C-term K)]
Peptide1804	GYYVVTQNHK[+8]	heavy	608.814	2	483.224	1	b4	GYYVVTQNHK[Label:13C(6)15N(2) (C-term K)]
Peptide1805	GYYVVTQNHK[+8]	heavy	608.814	2	534.287	1	y4	GYYVVTQNHK[Label:13C(6)15N(2) (C-term K)]
Peptide1806	GYYVVTQNHK	light	604.807	2	726.389	1	y6	GYYVVTQNHK
Peptide1807	GYYVVTQNHK	light	604.807	2	384.155	1	b3	GYYVVTQNHK
Peptide1808	GYYVVTQNHK	light	604.807	2	627.321	1	y5	GYYVVTQNHK
Peptide1809	GYYVVTQNHK	light	604.807	2	825.458	1	y7	GYYVVTQNHK
Peptide1810	GYYVVTQNHK	light	604.807	2	988.521	1	y8	GYYVVTQNHK
Peptide1811	GYYVVTQNHK	light	604.807	2	483.224	1	b4	GYYVVTQNHK
Peptide1812	GYYVVTQNHK	light	604.807	2	526.273	1	y4	GYYVVTQNHK
Peptide1813	HEQFAADEK[+8]	heavy	541.753	2	799.337	1	b7	HEQFAADEK[Label:13C(6)15N(2) (C-term K)]
Peptide1814	HEQFAADEK[+8]	heavy	541.753	2	945.44	1	y8	HEQFAADEK[Label:13C(6)15N(2) (C-term K)]
Peptide1815	HEQFAADEK[+8]	heavy	541.753	2	541.271	1	y5	HEQFAADEK[Label:13C(6)15N(2) (C-term K)]
Peptide1816	HEQFAADEK[+8]	heavy	541.753	2	816.398	1	y7	HEQFAADEK[Label:13C(6)15N(2) (C-term K)]
Peptide1817	HEQFAADEK[+8]	heavy	541.753	2	613.273	1	b5	HEQFAADEK[Label:13C(6)15N(2) (C-term K)]
Peptide1818	HEQFAADEK[+8]	heavy	541.753	2	688.339	1	y6	HEQFAADEK[Label:13C(6)15N(2) (C-term K)]
Peptide1819	HEQFAADEK[+8]	heavy	541.753	2	395.167	1	b3	HEQFAADEK[Label:13C(6)15N(2) (C-term K)]
Peptide1820	HEQFAADEK	light	537.746	2	799.337	1	b7	HEQFAADEK
Peptide1821	HEQFAADEK	light	537.746	2	937.426	1	y8	HEQFAADEK
Peptide1822	HEQFAADEK	light	537.746	2	533.257	1	y5	HEQFAADEK
Peptide1823	HEQFAADEK	light	537.746	2	808.384	1	y7	HEQFAADEK
Peptide1824	HEQFAADEK	light	537.746	2	613.273	1	b5	HEQFAADEK
Peptide1825	HEQFAADEK	light	537.746	2	680.325	1	y6	HEQFAADEK
Peptide1826	HEQFAADEK	light	537.746	2	395.167	1	b3	HEQFAADEK
Peptide1827	HGVDVLGVDINQQTIDK[+8]	heavy	620.33	3	678.357	1	b7	HGVDVLGVDINQQTIDK[Label:13C(6)15N(2) (C-term K)]
Peptide1828	HGVDVLGVDINQQTIDK[+8]	heavy	620.33	3	892.452	1	b9	HGVDVLGVDINQQTIDK[Label:13C(6)15N(2) (C-term K)]
Peptide1829	HGVDVLGVDINQQTIDK[+8]	heavy	620.33	3	854.446	1	y7	HGVDVLGVDINQQTIDK[Label:13C(6)15N(2) (C-term K)]
Peptide1830	HGVDVLGVDINQQTIDK[+8]	heavy	620.33	3	1082.56	1	y9	HGVDVLGVDINQQTIDK[Label:13C(6)15N(2) (C-term K)]
Peptide1831	HGVDVLGVDINQQTIDK[+8]	heavy	620.33	3	967.53	1	y8	HGVDVLGVDINQQTIDK[Label:13C(6)15N(2) (C-term K)]
Peptide1832	HGVDVLGVDINQQTIDK[+8]	heavy	620.33	3	740.403	1	y6	HGVDVLGVDINQQTIDK[Label:13C(6)15N(2) (C-term K)]
Peptide1833	HGVDVLGVDINQQTIDK[+8]	heavy	620.33	3	1238.65	1	y11	HGVDVLGVDINQQTIDK[Label:13C(6)15N(2) (C-term K)]
Peptide1834	HGVDVLGVDINQQTIDK	light	617.658	3	678.357	1	b7	HGVDVLGVDINQQTIDK
Peptide1835	HGVDVLGVDINQQTIDK	light	617.658	3	892.452	1	b9	HGVDVLGVDINQQTIDK
Peptide1836	HGVDVLGVDINQQTIDK	light	617.658	3	846.432	1	y7	HGVDVLGVDINQQTIDK
Peptide1837	HGVDVLGVDINQQTIDK	light	617.658	3	1074.54	1	y9	HGVDVLGVDINQQTIDK
Peptide1838	HGVDVLGVDINQQTIDK	light	617.658	3	959.516	1	y8	HGVDVLGVDINQQTIDK
Peptide1839	HGVDVLGVDINQQTIDK	light	617.658	3	732.389	1	y6	HGVDVLGVDINQQTIDK
Peptide1840	HGVDVLGVDINQQTIDK	light	617.658	3	1230.63	1	y11	HGVDVLGVDINQQTIDK
Peptide1841	HLVTVEEK[+8]	heavy	481.774	2	712.397	1	y6	HLVTVEEK[Label:13C(6)15N(2) (C-term K)]
Peptide1842	HLVTVEEK[+8]	heavy	481.774	2	825.481	1	y7	HLVTVEEK[Label:13C(6)15N(2) (C-term K)]
Peptide1843	HLVTVEEK[+8]	heavy	481.774	2	679.377	1	b6	HLVTVEEK[Label:13C(6)15N(2) (C-term K)]
Peptide1844	HLVTVEEK[+8]	heavy	481.774	2	613.328	1	y5	HLVTVEEK[Label:13C(6)15N(2) (C-term K)]
Peptide1845	HLVTVEEK[+8]	heavy	481.774	2	350.219	1	b3	HLVTVEEK[Label:13C(6)15N(2) (C-term K)]
Peptide1846	HLVTVEEK[+8]	heavy	481.774	2	550.335	1	b5	HLVTVEEK[Label:13C(6)15N(2) (C-term K)]
Peptide1847	HLVTVEEK[+8]	heavy	481.774	2	512.281	1	y4	HLVTVEEK[Label:13C(6)15N(2) (C-term K)]
Peptide1848	HLVTVEEK	light	477.766	2	704.382	1	y6	HLVTVEEK
Peptide1849	HLVTVEEK	light	477.766	2	817.467	1	y7	HLVTVEEK
Peptide1850	HLVTVEEK	light	477.766	2	679.377	1	b6	HLVTVEEK
Peptide1851	HLVTVEEK	light	477.766	2	605.314	1	y5	HLVTVEEK
Peptide1852	HLVTVEEK	light	477.766	2	350.219	1	b3	HLVTVEEK
Peptide1853	HLVTVEEK	light	477.766	2	550.335	1	b5	HLVTVEEK
Peptide1854	HLVTVEEK	light	477.766	2	504.266	1	y4	HLVTVEEK
Peptide1855	HSTNEQLSLDEINNTIK[+8]	heavy	655.332	3	954.498	1	y8	HSTNEQLSLDEINNTIK[Label:13C(6)15N(2) (C-term K)]
Peptide1856	HSTNEQLSLDEINNTIK[+8]	heavy	655.332	3	697.29	1	b6	HSTNEQLSLDEINNTIK[Label:13C(6)15N(2) (C-term K)]
Peptide1857	HSTNEQLSLDEINNTIK[+8]	heavy	655.332	3	1154.61	1	y10	HSTNEQLSLDEINNTIK[Label:13C(6)15N(2) (C-term K)]
Peptide1858	HSTNEQLSLDEINNTIK[+8]	heavy	655.332	3	1067.58	1	y9	HSTNEQLSLDEINNTIK[Label:13C(6)15N(2) (C-term K)]
Peptide1859	HSTNEQLSLDEINNTIK[+8]	heavy	655.332	3	710.429	1	y6	HSTNEQLSLDEINNTIK[Label:13C(6)15N(2) (C-term K)]
Peptide1860	HSTNEQLSLDEINNTIK[+8]	heavy	655.332	3	839.471	1	y7	HSTNEQLSLDEINNTIK[Label:13C(6)15N(2) (C-term K)]
Peptide1861	HSTNEQLSLDEINNTIK[+8]	heavy	655.332	3	1267.7	1	y11	HSTNEQLSLDEINNTIK[Label:13C(6)15N(2) (C-term K)]
Peptide1862	HSTNEQLSLDEINNTIK	light	652.661	3	946.484	1	y8	HSTNEQLSLDEINNTIK
Peptide1863	HSTNEQLSLDEINNTIK	light	652.661	3	697.29	1	b6	HSTNEQLSLDEINNTIK
Peptide1864	HSTNEQLSLDEINNTIK	light	652.661	3	1146.6	1	y10	HSTNEQLSLDEINNTIK
Peptide1865	HSTNEQLSLDEINNTIK	light	652.661	3	1059.57	1	y9	HSTNEQLSLDEINNTIK
Peptide1866	HSTNEQLSLDEINNTIK	light	652.661	3	702.414	1	y6	HSTNEQLSLDEINNTIK
Peptide1867	HSTNEQLSLDEINNTIK	light	652.661	3	831.457	1	y7	HSTNEQLSLDEINNTIK
Peptide1868	HSTNEQLSLDEINNTIK	light	652.661	3	1259.68	1	y11	HSTNEQLSLDEINNTIK
Peptide1869	HTVNGQENLYR[+10]	heavy	447.558	3	575.318	1	y4	HTVNGQENLYR[Label:13C(6)15N(4) (C-term R)]
Peptide1870	HTVNGQENLYR[+10]	heavy	447.558	3	704.36	1	y5	HTVNGQENLYR[Label:13C(6)15N(4) (C-term R)]
Peptide1871	HTVNGQENLYR[+10]	heavy	447.558	3	461.275	1	y3	HTVNGQENLYR[Label:13C(6)15N(4) (C-term R)]
Peptide1872	HTVNGQENLYR[+10]	heavy	447.558	3	509.247	1	b5	HTVNGQENLYR[Label:13C(6)15N(4) (C-term R)]
Peptide1873	HTVNGQENLYR[+10]	heavy	447.558	3	338.182	1	b3	HTVNGQENLYR[Label:13C(6)15N(4) (C-term R)]
Peptide1874	HTVNGQENLYR[+10]	heavy	447.558	3	452.225	1	b4	HTVNGQENLYR[Label:13C(6)15N(4) (C-term R)]
Peptide1875	HTVNGQENLYR[+10]	heavy	447.558	3	637.305	1	b6	HTVNGQENLYR[Label:13C(6)15N(4) (C-term R)]
Peptide1876	HTVNGQENLYR	light	444.221	3	565.309	1	y4	HTVNGQENLYR
Peptide1877	HTVNGQENLYR	light	444.221	3	694.352	1	y5	HTVNGQENLYR
Peptide1878	HTVNGQENLYR	light	444.221	3	451.266	1	y3	HTVNGQENLYR
Peptide1879	HTVNGQENLYR	light	444.221	3	509.247	1	b5	HTVNGQENLYR
Peptide1880	HTVNGQENLYR	light	444.221	3	338.182	1	b3	HTVNGQENLYR
Peptide1881	HTVNGQENLYR	light	444.221	3	452.225	1	b4	HTVNGQENLYR
Peptide1882	HTVNGQENLYR	light	444.221	3	637.305	1	b6	HTVNGQENLYR
Peptide1883	HVNDDEIIEYYVSGDK[+8]	heavy	635.298	3	823.358	1	b7	HVNDDEIIEYYVSGDK[Label:13C(6)15N(2) (C-term K)]
Peptide1884	HVNDDEIIEYYVSGDK[+8]	heavy	635.298	3	710.274	1	b6	HVNDDEIIEYYVSGDK[Label:13C(6)15N(2) (C-term K)]
Peptide1885	HVNDDEIIEYYVSGDK[+8]	heavy	635.298	3	968.445	1	y8	HVNDDEIIEYYVSGDK[Label:13C(6)15N(2) (C-term K)]
Peptide1886	HVNDDEIIEYYVSGDK[+8]	heavy	635.298	3	839.403	1	y7	HVNDDEIIEYYVSGDK[Label:13C(6)15N(2) (C-term K)]
Peptide1887	HVNDDEIIEYYVSGDK[+8]	heavy	635.298	3	414.207	1	y4	HVNDDEIIEYYVSGDK[Label:13C(6)15N(2) (C-term K)]
Peptide1888	HVNDDEIIEYYVSGDK[+8]	heavy	635.298	3	676.339	1	y6	HVNDDEIIEYYVSGDK[Label:13C(6)15N(2) (C-term K)]
Peptide1889	HVNDDEIIEYYVSGDK[+8]	heavy	635.298	3	1081.53	1	y9	HVNDDEIIEYYVSGDK[Label:13C(6)15N(2) (C-term K)]
Peptide1890	HVNDDEIIEYYVSGDK	light	632.627	3	823.358	1	b7	HVNDDEIIEYYVSGDK
Peptide1891	HVNDDEIIEYYVSGDK	light	632.627	3	710.274	1	b6	HVNDDEIIEYYVSGDK
Peptide1892	HVNDDEIIEYYVSGDK	light	632.627	3	960.431	1	y8	HVNDDEIIEYYVSGDK
Peptide1893	HVNDDEIIEYYVSGDK	light	632.627	3	831.388	1	y7	HVNDDEIIEYYVSGDK
Peptide1894	HVNDDEIIEYYVSGDK	light	632.627	3	406.193	1	y4	HVNDDEIIEYYVSGDK
Peptide1895	HVNDDEIIEYYVSGDK	light	632.627	3	668.325	1	y6	HVNDDEIIEYYVSGDK
Peptide1896	HVNDDEIIEYYVSGDK	light	632.627	3	1073.51	1	y9	HVNDDEIIEYYVSGDK
Peptide1897	HVVDATHGDPHALK[+8]	heavy	376.949	4	573.36	1	y5	HVVDATHGDPHALK[Label:13C(6)15N(2) (C-term K)]
Peptide1898	HVVDATHGDPHALK[+8]	heavy	376.949	4	476.307	1	y4	HVVDATHGDPHALK[Label:13C(6)15N(2) (C-term K)]
Peptide1899	HVVDATHGDPHALK[+8]	heavy	376.949	4	932.422	1	b9	HVVDATHGDPHALK[Label:13C(6)15N(2) (C-term K)]
Peptide1900	HVVDATHGDPHALK[+8]	heavy	376.949	4	339.248	1	y3	HVVDATHGDPHALK[Label:13C(6)15N(2) (C-term K)]
Peptide1901	HVVDATHGDPHALK[+8]	heavy	376.949	4	623.315	1	b6	HVVDATHGDPHALK[Label:13C(6)15N(2) (C-term K)]
Peptide1902	HVVDATHGDPHALK[+8]	heavy	376.949	4	451.23	1	b4	HVVDATHGDPHALK[Label:13C(6)15N(2) (C-term K)]
Peptide1903	HVVDATHGDPHALK[+8]	heavy	376.949	4	745.408	1	y7	HVVDATHGDPHALK[Label:13C(6)15N(2) (C-term K)]
Peptide1904	HVVDATHGDPHALK	light	374.946	4	565.346	1	y5	HVVDATHGDPHALK
Peptide1905	HVVDATHGDPHALK	light	374.946	4	468.293	1	y4	HVVDATHGDPHALK
Peptide1906	HVVDATHGDPHALK	light	374.946	4	932.422	1	b9	HVVDATHGDPHALK
Peptide1907	HVVDATHGDPHALK	light	374.946	4	331.234	1	y3	HVVDATHGDPHALK
Peptide1908	HVVDATHGDPHALK	light	374.946	4	623.315	1	b6	HVVDATHGDPHALK
Peptide1909	HVVDATHGDPHALK	light	374.946	4	451.23	1	b4	HVVDATHGDPHALK
Peptide1910	HVVDATHGDPHALK	light	374.946	4	737.394	1	y7	HVVDATHGDPHALK
Peptide1911	HYLEVTVGQQHSR[+10]	heavy	521.935	3	722.357	1	y6	HYLEVTVGQQHSR[Label:13C(6)15N(4) (C-term R)]
Peptide1912	HYLEVTVGQQHSR[+10]	heavy	521.935	3	821.425	1	y7	HYLEVTVGQQHSR[Label:13C(6)15N(4) (C-term R)]
Peptide1913	HYLEVTVGQQHSR[+10]	heavy	521.935	3	537.277	1	y4	HYLEVTVGQQHSR[Label:13C(6)15N(4) (C-term R)]
Peptide1914	HYLEVTVGQQHSR[+10]	heavy	521.935	3	922.473	1	y8	HYLEVTVGQQHSR[Label:13C(6)15N(4) (C-term R)]
Peptide1915	HYLEVTVGQQHSR[+10]	heavy	521.935	3	665.335	1	y5	HYLEVTVGQQHSR[Label:13C(6)15N(4) (C-term R)]
Peptide1916	HYLEVTVGQQHSR[+10]	heavy	521.935	3	1021.54	1	y9	HYLEVTVGQQHSR[Label:13C(6)15N(4) (C-term R)]
Peptide1917	HYLEVTVGQQHSR[+10]	heavy	521.935	3	1150.58	1	y10	HYLEVTVGQQHSR[Label:13C(6)15N(4) (C-term R)]
Peptide1918	HYLEVTVGQQHSR	light	518.599	3	712.349	1	y6	HYLEVTVGQQHSR
Peptide1919	HYLEVTVGQQHSR	light	518.599	3	811.417	1	y7	HYLEVTVGQQHSR
Peptide1920	HYLEVTVGQQHSR	light	518.599	3	527.268	1	y4	HYLEVTVGQQHSR
Peptide1921	HYLEVTVGQQHSR	light	518.599	3	912.465	1	y8	HYLEVTVGQQHSR
Peptide1922	HYLEVTVGQQHSR	light	518.599	3	655.327	1	y5	HYLEVTVGQQHSR
Peptide1923	HYLEVTVGQQHSR	light	518.599	3	1011.53	1	y9	HYLEVTVGQQHSR
Peptide1924	HYLEVTVGQQHSR	light	518.599	3	1140.58	1	y10	HYLEVTVGQQHSR
Peptide1925	IAIQYYGSGSPENVEK[+8]	heavy	881.941	2	1011.48	1	y10	IAIQYYGSGSPENVEK[Label:13C(6)15N(2) (C-term K)]
Peptide1926	IAIQYYGSGSPENVEK[+8]	heavy	881.941	2	1174.55	1	y11	IAIQYYGSGSPENVEK[Label:13C(6)15N(2) (C-term K)]
Peptide1927	IAIQYYGSGSPENVEK[+8]	heavy	881.941	2	1337.61	1	y12	IAIQYYGSGSPENVEK[Label:13C(6)15N(2) (C-term K)]
Peptide1928	IAIQYYGSGSPENVEK[+8]	heavy	881.941	2	954.462	1	y9	IAIQYYGSGSPENVEK[Label:13C(6)15N(2) (C-term K)]
Peptide1929	IAIQYYGSGSPENVEK[+8]	heavy	881.941	2	1465.67	1	y13	IAIQYYGSGSPENVEK[Label:13C(6)15N(2) (C-term K)]
Peptide1930	IAIQYYGSGSPENVEK[+8]	heavy	881.941	2	1578.75	1	y14	IAIQYYGSGSPENVEK[Label:13C(6)15N(2) (C-term K)]
Peptide1931	IAIQYYGSGSPENVEK[+8]	heavy	881.941	2	1649.79	1	y15	IAIQYYGSGSPENVEK[Label:13C(6)15N(2) (C-term K)]
Peptide1932	IAIQYYGSGSPENVEK	light	877.933	2	1003.47	1	y10	IAIQYYGSGSPENVEK
Peptide1933	IAIQYYGSGSPENVEK	light	877.933	2	1166.53	1	y11	IAIQYYGSGSPENVEK
Peptide1934	IAIQYYGSGSPENVEK	light	877.933	2	1329.6	1	y12	IAIQYYGSGSPENVEK
Peptide1935	IAIQYYGSGSPENVEK	light	877.933	2	946.448	1	y9	IAIQYYGSGSPENVEK
Peptide1936	IAIQYYGSGSPENVEK	light	877.933	2	1457.65	1	y13	IAIQYYGSGSPENVEK
Peptide1937	IAIQYYGSGSPENVEK	light	877.933	2	1570.74	1	y14	IAIQYYGSGSPENVEK
Peptide1938	IAIQYYGSGSPENVEK	light	877.933	2	1641.78	1	y15	IAIQYYGSGSPENVEK
Peptide1939	IAVVAPTYAGGLK[+8]	heavy	634.379	2	814.455	1	y8	IAVVAPTYAGGLK[Label:13C(6)15N(2) (C-term K)]
Peptide1940	IAVVAPTYAGGLK[+8]	heavy	634.379	2	885.492	1	y9	IAVVAPTYAGGLK[Label:13C(6)15N(2) (C-term K)]
Peptide1941	IAVVAPTYAGGLK[+8]	heavy	634.379	2	984.56	1	y10	IAVVAPTYAGGLK[Label:13C(6)15N(2) (C-term K)]
Peptide1942	IAVVAPTYAGGLK[+8]	heavy	634.379	2	284.197	1	b3	IAVVAPTYAGGLK[Label:13C(6)15N(2) (C-term K)]
Peptide1943	IAVVAPTYAGGLK[+8]	heavy	634.379	2	1083.63	1	y11	IAVVAPTYAGGLK[Label:13C(6)15N(2) (C-term K)]
Peptide1944	IAVVAPTYAGGLK[+8]	heavy	634.379	2	1154.67	1	y12	IAVVAPTYAGGLK[Label:13C(6)15N(2) (C-term K)]
Peptide1945	IAVVAPTYAGGLK[+8]	heavy	634.379	2	717.402	1	y7	IAVVAPTYAGGLK[Label:13C(6)15N(2) (C-term K)]
Peptide1946	IAVVAPTYAGGLK	light	630.372	2	806.441	1	y8	IAVVAPTYAGGLK
Peptide1947	IAVVAPTYAGGLK	light	630.372	2	877.478	1	y9	IAVVAPTYAGGLK
Peptide1948	IAVVAPTYAGGLK	light	630.372	2	976.546	1	y10	IAVVAPTYAGGLK
Peptide1949	IAVVAPTYAGGLK	light	630.372	2	284.197	1	b3	IAVVAPTYAGGLK
Peptide1950	IAVVAPTYAGGLK	light	630.372	2	1075.61	1	y11	IAVVAPTYAGGLK
Peptide1951	IAVVAPTYAGGLK	light	630.372	2	1146.65	1	y12	IAVVAPTYAGGLK
Peptide1952	IAVVAPTYAGGLK	light	630.372	2	709.388	1	y7	IAVVAPTYAGGLK
Peptide1953	IDAQTGEILEK[+8]	heavy	612.832	2	797.449	1	y7	IDAQTGEILEK[Label:13C(6)15N(2) (C-term K)]
Peptide1954	IDAQTGEILEK[+8]	heavy	612.832	2	1111.57	1	y10	IDAQTGEILEK[Label:13C(6)15N(2) (C-term K)]
Peptide1955	IDAQTGEILEK[+8]	heavy	612.832	2	996.545	1	y9	IDAQTGEILEK[Label:13C(6)15N(2) (C-term K)]
Peptide1956	IDAQTGEILEK[+8]	heavy	612.832	2	696.402	1	y6	IDAQTGEILEK[Label:13C(6)15N(2) (C-term K)]
Peptide1957	IDAQTGEILEK[+8]	heavy	612.832	2	300.155	1	b3	IDAQTGEILEK[Label:13C(6)15N(2) (C-term K)]
Peptide1958	IDAQTGEILEK[+8]	heavy	612.832	2	925.508	1	y8	IDAQTGEILEK[Label:13C(6)15N(2) (C-term K)]
Peptide1959	IDAQTGEILEK[+8]	heavy	612.832	2	639.38	1	y5	IDAQTGEILEK[Label:13C(6)15N(2) (C-term K)]
Peptide1960	IDAQTGEILEK	light	608.825	2	789.435	1	y7	IDAQTGEILEK
Peptide1961	IDAQTGEILEK	light	608.825	2	1103.56	1	y10	IDAQTGEILEK
Peptide1962	IDAQTGEILEK	light	608.825	2	988.531	1	y9	IDAQTGEILEK
Peptide1963	IDAQTGEILEK	light	608.825	2	688.388	1	y6	IDAQTGEILEK
Peptide1964	IDAQTGEILEK	light	608.825	2	300.155	1	b3	IDAQTGEILEK
Peptide1965	IDAQTGEILEK	light	608.825	2	917.494	1	y8	IDAQTGEILEK
Peptide1966	IDAQTGEILEK	light	608.825	2	631.366	1	y5	IDAQTGEILEK
Peptide1967	IDQFATYLQK[+8]	heavy	617.832	2	731.418	1	y6	IDQFATYLQK[Label:13C(6)15N(2) (C-term K)]
Peptide1968	IDQFATYLQK[+8]	heavy	617.832	2	878.486	1	y7	IDQFATYLQK[Label:13C(6)15N(2) (C-term K)]
Peptide1969	IDQFATYLQK[+8]	heavy	617.832	2	660.381	1	y5	IDQFATYLQK[Label:13C(6)15N(2) (C-term K)]
Peptide1970	IDQFATYLQK[+8]	heavy	617.832	2	1121.57	1	y9	IDQFATYLQK[Label:13C(6)15N(2) (C-term K)]
Peptide1971	IDQFATYLQK[+8]	heavy	617.832	2	357.177	1	b3	IDQFATYLQK[Label:13C(6)15N(2) (C-term K)]
Peptide1972	IDQFATYLQK[+8]	heavy	617.832	2	396.27	1	y3	IDQFATYLQK[Label:13C(6)15N(2) (C-term K)]
Peptide1973	IDQFATYLQK[+8]	heavy	617.832	2	1006.54	1	y8	IDQFATYLQK[Label:13C(6)15N(2) (C-term K)]
Peptide1974	IDQFATYLQK	light	613.824	2	723.404	1	y6	IDQFATYLQK
Peptide1975	IDQFATYLQK	light	613.824	2	870.472	1	y7	IDQFATYLQK
Peptide1976	IDQFATYLQK	light	613.824	2	652.366	1	y5	IDQFATYLQK
Peptide1977	IDQFATYLQK	light	613.824	2	1113.56	1	y9	IDQFATYLQK
Peptide1978	IDQFATYLQK	light	613.824	2	357.177	1	b3	IDQFATYLQK
Peptide1979	IDQFATYLQK	light	613.824	2	388.255	1	y3	IDQFATYLQK
Peptide1980	IDQFATYLQK	light	613.824	2	998.531	1	y8	IDQFATYLQK
Peptide1981	IDSADVSQK[+8]	heavy	485.75	2	857.409	1	y8	IDSADVSQK[Label:13C(6)15N(2) (C-term K)]
Peptide1982	IDSADVSQK[+8]	heavy	485.75	2	742.382	1	y7	IDSADVSQK[Label:13C(6)15N(2) (C-term K)]
Peptide1983	IDSADVSQK[+8]	heavy	485.75	2	370.218	1	y3	IDSADVSQK[Label:13C(6)15N(2) (C-term K)]
Peptide1984	IDSADVSQK[+8]	heavy	485.75	2	584.313	1	y5	IDSADVSQK[Label:13C(6)15N(2) (C-term K)]
Peptide1985	IDSADVSQK[+8]	heavy	485.75	2	469.286	1	y4	IDSADVSQK[Label:13C(6)15N(2) (C-term K)]
Peptide1986	IDSADVSQK[+8]	heavy	485.75	2	655.35	1	y6	IDSADVSQK[Label:13C(6)15N(2) (C-term K)]
Peptide1987	IDSADVSQK[+8]	heavy	485.75	2	316.15	1	b3	IDSADVSQK[Label:13C(6)15N(2) (C-term K)]
Peptide1988	IDSADVSQK	light	481.743	2	849.395	1	y8	IDSADVSQK
Peptide1989	IDSADVSQK	light	481.743	2	734.368	1	y7	IDSADVSQK
Peptide1990	IDSADVSQK	light	481.743	2	362.203	1	y3	IDSADVSQK
Peptide1991	IDSADVSQK	light	481.743	2	576.299	1	y5	IDSADVSQK
Peptide1992	IDSADVSQK	light	481.743	2	461.272	1	y4	IDSADVSQK
Peptide1993	IDSADVSQK	light	481.743	2	647.336	1	y6	IDSADVSQK
Peptide1994	IDSADVSQK	light	481.743	2	316.15	1	b3	IDSADVSQK
Peptide1995	IDTPNVATDLMDSTSYITK[+8]	heavy	698.345	3	922.461	1	y8	IDTPNVATDLMDSTSYITK[Label:13C(6)15N(2) (C-term K)]
Peptide1996	IDTPNVATDLMDSTSYITK[+8]	heavy	698.345	3	1053.5	1	y9	IDTPNVATDLMDSTSYITK[Label:13C(6)15N(2) (C-term K)]
Peptide1997	IDTPNVATDLMDSTSYITK[+8]	heavy	698.345	3	640.33	1	b6	IDTPNVATDLMDSTSYITK[Label:13C(6)15N(2) (C-term K)]
Peptide1998	IDTPNVATDLMDSTSYITK[+8]	heavy	698.345	3	927.442	1	b9	IDTPNVATDLMDSTSYITK[Label:13C(6)15N(2) (C-term K)]
[truncated: 2,538 more rows]

## Sheet: Table S2
Supporting information to
Optimizing SureQuant for Targeted Peptide Quantification: A Technical Comparison with PRM and SWATH-MS Methods
Table S2	Extended list of selected peptides, including their precursor m/z values and intensity thresholds. A cross (×) indicates the inclusion of a specific peptide in the corresponding panel (50, 100, 200, 400, 800, or 1600 peptides).
Compound	SIL Panel	Precursor m/z	Precursor Charge	Intensity Threshold	800-T	400-T	200-T	100-T	50-T		Modifications key
ANGLSGNNIR[+10]	X	513.272	2	1000000	X	X	X	X	X		K[+8] = Isotopically labeled Lysine
AQGEIAANWEGQAFSR[+10]	X	872.918	2	1000000	X	X	X	X	X		R[+10] = Isotopically labeled Arginine
DEGDGIATYGR[+10]	X	582.264	2	1000000	X	X	X	X	X		C[+57] = Carboxyamidomethylcysteine
DGENSNIDVFILR[+10]	X	751.38	2	1000000	X	X	X	X	X
DGSFYNLDLR[+10]	X	605.292	2	1000000	X	X	X	X	X
DGTLDPVIGR[+10]	X	526.784	2	1000000	X	X	X	X	X
DIISYIGIDQSR[+10]	X	695.366	2	1000000	X	X	X	X	X
DLAETPFQR[+10]	X	543.776	2	1000000	X	X	X	X	X
EANVITNAPILNDSR[+10]	X	818.93	2	1000000	X	X	X	X	X
EFVANVSHELR[+10]	X	655.84	2	1000000	X	X	X	X	X
EGATDLNR[+10]	X	443.219	2	1000000	X	X	X	X
EHANVILPNNDR[+10]	X	701.359	2	1000000	X	X	X	X
EIVEAHNGR[+10]	X	517.766	2	1000000	X	X	X	X
ELSQLDDR[+10]	X	493.245	2	1000000	X	X	X	X
ENINGQFSLPLFTDR[+10]	X	880.946	2	1000000	X	X	X	X
ESNYSETISYQQPSYR[+10]	X	981.441	2	1000000	X	X	X	X
EVSNVPILFLSSR[+10]	X	735.913	2	1000000	X	X	X	X
EYAEEYGNTVYIYR[+10]	X	890.409	2	1000000	X	X	X	X
FDGNNYIDR[+10]	X	562.256	2	1000000	X	X	X	X
FIDFNDQPSR[+10]	X	624.798	2	1000000	X	X	X
GFIFVEDAGR[+10]	X	560.787	2	1000000	X	X	X
GIAYLTTR[+10]	X	452.76	2	1000000	X	X	X
GQLLVENDR[+10]	X	527.282	2	1000000	X	X	X
GSSDTSEFEISYGR[+10]	X	772.841	2	1000000	X	X	X
GYYTVYLNTPLAEDR[+10]	X	892.94	2	1000000	X	X	X
IEDDPSHPEYIVTR[+10]	X	840.909	2	1000000	X	X	X
IFVSVTPIQR[+10]	X	585.35	2	1000000	X	X	X
IGVLTVVEGSTDEEAAR[+10]	X	878.454	2	1000000	X	X	X
ITVTYQR[+10]	X	445.752	2	1000000	X	X	X
IYLNVFFR[+10]	X	541.307	2	1000000	X	X	X
LFETSNDNTVR[+10]	X	653.319	2	1000000	X	X	X
LGESVQVR[+10]	X	449.255	2	1000000	X	X	X
LIFPLQNEIVER[+10]	X	740.924	2	1000000	X	X	X
LIQAQNLVR[+10]	X	532.826	2	1000000	X	X	X
LLDYAEAGDNIGALLR[+10]	X	857.456	2	1000000	X	X	X
LTSADQELR[+10]	X	521.774	2	1000000	X	X	X
NEEIQVNDR[+10]	X	563.772	2	1000000	X	X	X
NFDVLDEATGLAQR[+10]	X	779.89	2	1000000	X	X	X
NISLSIPVR[+10]	X	504.808	2	1000000	X	X	X
NLIPTVIETTNR[+10]	X	690.89	2	1000000	X	X
NNVIPVSNGDHYR[+10]	X	747.87	2	1000000	X	X
NTYISISEEQR[+10]	X	675.332	2	1000000	X	X	X
PLFDSPAR[+10]	X	456.744	2	1000000	X	X
SEIFSLTR[+10]	X	481.763	2	1000000	X	X
SITQLGDQFNR[+10]	X	644.83	2	1000000	X	X
SNNTPTLDSLAR[+10]	X	649.832	2	1000000	X	X	X
SQSYGQGSDQIR[+10]	X	668.312	2	1000000	X	X	X
TDFAVTNGGGIR[+10]	X	609.311	2	1000000	X	X
TFSYLQGGTLNLEGTSGR[+10]	X	955.978	2	1000000	X	X
TGGDFSINR[+10]	X	488.74	2	1000000	X	X
TGVSASTWAAIIAR[+10]	X	707.39	2	1000000	X	X
THTVSAHR[+10]	X	459.743	2	1000000	X	X
TNSSVVVEDNPAIR[+10]	X	755.89	2	1000000	X	X
TPLASIISYSEGLR[+10]	X	758.916	2	1000000	X	X
TVLILVNAQQR[+10]	X	632.884	2	1000000	X	X
VENYNGSNVVR[+10]	X	630.814	2	1000000	X	X	X
VFNEFNISER[+10]	X	632.813	2	1000000	X	X	X
VIQNPEGSR[+10]	X	505.269	2	1000000	X	X
VQC[+57]LVVDDDPR[+10]	X	663.323	2	1000000	X	X
STVTTPR[+10]		386.215	2	1000000	X	X
DITINDKPAR[+10]		386.548	2	1000000	X	X
IDVGLPR[+10]		390.236	2	1000000	X	X
RAGLLTR[+10]		398.755	2	1000000	X	X
LLNDGTR[+10]		399.721	2	1000000	X	X
MLVVGVR[+10]		400.24	2	1000000	X	X
KTLLSEAEFR[+10]		403.56	2	1000000	X	X
VVAPFIR[+10]		406.257	2	1000000	X	X
SAVLEQR[+10]		406.729	2	1000000	X	X
VMGFGHR[+10]		407.207	2	1000000	X	X
TVDVTIR[+10]		407.239	2	1000000	X	X
VVTGYLR[+10]		409.244	2	1000000	X	X
GHVGVVSR[+10]		410.737	2	1000000	X	X
HGLNEVR[+10]		417.726	2	1000000	X	X
ILESLVR[+10]		420.265	2	1000000	X	X
LNIISDR[+10]		420.744	2	1000000	X	X
NHSEYVTDMR[+10]		422.856	2	1000000	X	X
VDFANNR[+10]		423.211	2	1000000	X
NEAPHLR[+10]		423.726	2	1000000	X
NSYQGLR[+10]		424.218	2	1000000	X
YATLCGR[+10]		425.709	2	1000000	X
HGFDVIR[+10]		427.231	2	1000000	X
RDVLANR[+10]		427.248	2	1000000	X
KSEIVNR[+10]		428.25	2	1000000	X
ELINNIQSGQR[+10]		429.566	2	1000000	X
GLGIISHR[+10]		431.76	2	1000000	X
IAIGPVER[+10]		432.762	2	1000000	X
DELTTMR[+10]		438.212	2	1000000	X
AIAVLLNR[+10]		440.286	2	1000000	X
YTLMMGR[+10]		441.216	2	1000000	X
NDQDVER[+10]		443.2	2	1000000	X
FIETPIR[+10]		443.257	2	1000000	X
MDDLTER[+10]		445.202	2	1000000	X
SALSNFSR[+10]		446.232	2	1000000	X
FFIEGLR[+10]		446.252	2	1000000	X
MALDNYR[+10]		446.715	2	1000000	X
LLDPVIGR[+10]		446.778	2	1000000	X
MQGYDVR[+10]		447.704	2	1000000	X
ELEGALTR[+10]		449.747	2	1000000	X
LPMNYVR[+10]		451.743	2	1000000	X
FDITENR[+10]		452.724	2	1000000	X
GAAEQYTR[+10]		453.221	2	1000000	X
SLLDEYR[+10]		453.234	2	1000000	X
QLEELLR[+10]		455.765	2	1000000	X
PLFTLPGR[+10]		455.773	2	1000000	X
LIGQWER[+10]		456.252	2	1000000	X
DLVDVSVR[+10]		456.755	2	1000000	X
LTVAMGYR[+10]		460.748	2	1000000	X
DQPIGLNR[+10]		461.753	2	1000000	X
LGPEEITR[+10]		462.755	2	1000000	X
ATLVNLQR[+10]		462.779	2	1000000	X
VIEPDLPELEAR[+10]		465.921	2	1000000	X
DGTVSYGAR[+10]		468.226	2	1000000	X
SAFTCNAR[+10]		468.715	2	1000000	X
IKDGNQPR[+10]		469.258	2	1000000	X
QANGAVLVR[+10]		469.276	2	1000000	X
MLKPIGNR[+10]		469.778	2	1000000	X
FDMSFER[+10]		471.207	2	1000000	X
ASIKPFIR[+10]		471.294	2	1000000	X
LLSDSELR[+10]		471.76	2	1000000	X
EELSEGNR[+10]		472.221	2	1000000	X
IGEGAAMLR[+10]		472.249	2	1000000	X
LMEEFLR[+10]		474.248	2	1000000	X
VILLSGALR[+10]		476.315	2	1000000	X
EIEIFGSR[+10]		480.755	2	1000000	X
TGSDLGMDR[+10]		481.218	2	1000000	X
QSEDASYR[+10]		483.214	2	1000000	X
EIDPDVLR[+10]		483.76	2	1000000	X
FQAILPLR[+10]		484.302	2	1000000	X
EILQTDSR[+10]		486.255	2	1000000	X
DGFNNIER[+10]		487.732	2	1000000	X
MCLFEPR[+10]		489.724	2	1000000	X
VIASMGHVR[+10]		490.273	2	1000000	X
LIDLLLNR[+10]		490.312	2	1000000	X
YSSFSGVAR[+10]		492.245	2	1000000	X
VQVEDEVR[+10]		492.255	2	1000000	X
EEINEIAR[+10]		492.255	2	1000000	X
LPIIIHNR[+10]		493.313	2	1000000	X
TMSPEELR[+10]		494.736	2	1000000	X
LTLSGVFSR[+10]		495.286	2	1000000	X
FELFIVGR[+10]		495.786	2	1000000	X
IPMSEHIR[+10]		496.765	2	1000000	X
EFYTDGPR[+10]		497.729	2	1000000	X
NYSEGFIR[+10]		498.245	2	1000000	X
LEDLGLGLR[+10]		498.292	2	1000000	X
NQPSAVSQR[+10]		498.759	2	1000000	X
IYFGFADR[+10]		499.752	2	1000000	X
ADELINSAR[+10]		499.761	2	1000000	X
QEFIPAER[+10]		500.26	2	1000000	X
ALMGANMQR[+10]		501.248	2	1000000	X
SMQPFGGIR[+10]		501.757	2	1000000	X
LNPAYFIR[+10]		502.284	2	1000000	X
EEGAGGDFGR[+10]		502.719	2	1000000	X
VSVLGHVQR[+10]		502.797	2	1000000	X
THTSPVQAR[+10]		503.769	2	1000000
EDMSFVTR[+10]		505.728	2	1000000
SMGVAVPEGR[+10]		506.76	2	1000000
LLYQNVTR[+10]		508.792	2	1000000
VITIGAYNR[+10]		508.792	2	1000000
RSEALEFR[+10]		509.271	2	1000000
NVVALVSGGNVDLTR[+10]		510.287	2	1000000
YVFANGIAR[+10]		510.779	2	1000000
NMVMCDSR[+10]		511.708	2	1000000
ILGAILFEQTMDR[+10]		513.273	2	1000000
SLEPVLTTR[+10]		513.297	2	1000000
TILDSGGAER[+10]		514.766	2	1000000
IEDALNSTR[+10]		514.766	2	1000000
AMVNDLGQR[+10]		515.255	2	1000000
LDVPFIYR[+10]		516.791	2	1000000
AIMGGASFVR[+10]		517.77	2	1000000
VGDTITLASR[+10]		521.792	2	1000000
KSENTSITR[+10]		523.279	2	1000000
YDNETIER[+10]		525.242	2	1000000
SNSDFTDVR[+10]		525.74	2	1000000
AKLQITLTR[+10]		527.336	2	1000000
EIGWGSQIR[+10]		528.279	2	1000000
ASSVDVLAER[+10]		528.782	2	1000000
VLMIAAEER[+10]		529.283	2	1000000
IFFSTYDR[+10]		529.763	2	1000000
QMASEILSR[+10]		530.77	2	1000000
NMNNSIGFR[+10]		531.755	2	1000000
DGTLIEFDR[+10]		538.268	2	1000000
NNTTYNLAR[+10]		538.772	2	1000000
LSCQLYQR[+10]		539.273	2	1000000
DLKEGDVLLVENTR[+10]		539.294	2	1000000
GEDIELTHR[+10]		540.271	2	1000000
VGQLFENIR[+10]		543.303	2	1000000
VITTTEQIDDIVNR[+10]		544.625	2	1000000
FVENSNDVR[+10]		545.264	2	1000000
LWSIANDLR[+10]		549.303	2	1000000
NDYLTFYR[+10]		551.266	2	1000000
GALQDTIYQLMGGVR[+10]		551.62	2	1000000
NEMTELANR[+10]		552.255	2	1000000
LVIEQGVNAR[+10]		554.821	2	1000000
GVTELTAEER[+10]		557.784	2	1000000
IDGNQFVCR[+10]		559.768	2	1000000
ETIEDYTSR[+10]		562.261	2	1000000
AIVTEVAGTTR[+10]		564.318	2	1000000
EDFETGGNVR[+10]		567.259	2	1000000
EDYILPGYR[+10]		568.287	2	1000000
TELYGYPER[+10]		569.276	2	1000000
YAYVITMLR[+10]		570.312	2	1000000
VEVEMNGEGR[+10]		573.26	2	1000000
LLSTAGAYWR[+10]		574.31	2	1000000
VIQVDEPALR[+10]		575.329	2	1000000
DVVIDLVGYR[+10]		579.823	2	1000000
YTLNVLYDR[+10]		583.808	2	1000000
ASLDAILLNAR[+10]		583.842	2	1000000
STDGQVMAVGEVNEER[+10]		584.601	2	1000000
QVMVQQTPGR[+10]		585.302	2	1000000
GAVTIATNMAGR[+10]		586.31	2	1000000
GEYSLVDLNR[+10]		588.3	2	1000000
DDMTTSVPGIFAAGDVR[+10]		589.618	2	1000000
LAEASAAPLVVVAVMAAR[+10]		590.67	2	1000000
FMDDEVVCR[+10]		590.754	2	1000000
TNYDLEMMR[+10]		591.761	2	1000000
DIEGNDIQLR[+10]		591.803	2	1000000
EQVGYPLIVR[+10]		592.339	2	1000000
EAYIETAIDR[+10]		595.8	2	1000000
VSEGQLVEAVR[+10]		598.829	2	1000000
ENDDLISVMR[+10]		601.292	2	1000000
DIDYDQIVAR[+10]		609.305	2	1000000
LFNMNAIESR[+10]		610.802	2	1000000
VYMIASVEER[+10]		611.804	2	1000000
DANIPIWLDR[+10]		611.826	2	1000000
LANAAGLDGVVCSPLESR[+10]		615.316	2	1000000
INFDDNALFR[+10]		617.808	2	1000000
MITLYNTLTR[+10]		618.338	2	1000000
LPVDAQATSAVR[+10]		619.342	2	1000000
VTSSEVLNPGAR[+10]		620.332	2	1000000
QDVPEFDNDR[+10]		622.774	2	1000000
RPEDIIDEVR[+10]		626.332	2	1000000
VGNDTAMEMSR[+10]		626.762	2	1000000
SYFAIGEQTAR[+10]		626.813	2	1000000
ASTPSGMFYER[+10]		628.286	2	1000000
DGLSPEYLLSR[+10]		630.329	2	1000000
LLVLYDNMDR[+10]		631.328	2	1000000
SMQEGELCFGNEPLLR[+10]		632.298	2	1000000
WVTSDVLPAIR[+10]		633.858	2	1000000
EDDNPETVANR[+10]		635.283	2	1000000
TYTTSPVNINR[+10]		638.332	2	1000000
TIFFDTEIER[+10]		640.823	2	1000000
AEASNAAQQLIR[+10]		641.343	2	1000000
FVVFSDQFER[+10]		642.318	2	1000000
LINDMIYFVR[+10]		647.349	2	1000000
TQVLLPGDEYR[+10]		650.842	2	1000000
VDGEYIMVLVR[+10]		652.351	2	1000000
FEAGWCPDCR[+10]		654.262	2	1000000
HPSEIMDEIAR[+10]		654.318	2	1000000
NTTQNPDAIFPAIEEMR[+10]		654.652	2	1000000
SAIEQPIEFIR[+10]		656.86	2	1000000
GLGSSAAVAVAFVR[+10]		657.874	2	1000000
EQSLPANVTQVVVPDTLR[+10]		661.029	2	1000000
LQQLSNEYILGGVNSPSR[+10]		664.017	2	1000000
ILEEANVSADTR[+10]		664.34	2	1000000
IPENFNDLSLR[+10]		664.348	2	1000000
APGTDMMTASALR[+10]		666.32	2	1000000
VGFIALEQIGER[+10]		671.374	2	1000000
GIPLTTSIAAMNR[+10]		677.873	2	1000000
GVGIENLCPFSR[+10]		679.842	2	1000000
ASYYMMGAMLGR[+10]		680.808	2	1000000
VMEMLLLPEQR[+10]		684.866	2	1000000
LVMLLTDSPSIR[+10]		685.883	2	1000000
YYTVNNDSIMR[+10]		693.323	2	1000000
DPLQSVTAEMMR[+10]		694.333	2	1000000
GHGGYVGEDQIPR[+10]		697.838	2	1000000
GLDINQLSLEER[+10]		698.869	2	1000000
ETYYIVCAGGVR[+10]		699.341	2	1000000
VFDILNEIAEAR[+10]		700.376	2	1000000
DITENDIDTSLR[+10]		701.34	2	1000000
VVNAAGPWVDDVR[+10]		704.366	2	1000000
SSVLHTGFDPVTR[+10]		713.372	2	1000000
QMTPQEAEDIVR[+10]		713.847	2	1000000
ICSYAQGFAQMR[+10]		721.333	2	1000000
VINQELAAYEQR[+10]		722.377	2	1000000
LIVSCYASNFIR[+10]		726.881	2	1000000
SIEAGTVEINEAGR[+10]		728.369	2	1000000
FVSDEDELDAGVR[+10]		731.34	2	1000000
CVIGLPGGCPLGPR[+10]		731.88	2	1000000
INSAYALGGPDLLR[+10]		735.403	2	1000000
YVANLFFENSTR[+10]		735.866	2	1000000
EEYIAASNIWNR[+10]		738.361	2	1000000
LGVAIIPCSEMLR[+10]		742.896	2	1000000
GDNVFEIVNEAIR[+10]		743.382	2	1000000
GYLDDIPVVDITR[+10]		743.395	2	1000000
QVIGTNNVDNCSR[+10]		743.851	2	1000000
TLSEGYTITNVER[+10]		746.88	2	1000000
FIHGEEALNDAIR[+10]		747.882	2	1000000
AIVIGGGLLGLECAR[+10]		754.928	2	1000000
IDLPPFTLVGATTR[+10]		755.929	2	1000000
DYQQLCQSLSNR[+10]		761.353	2	1000000
QLAEETIDVSLPGR[+10]		769.408	2	1000000
ELGEIMTANVTVVR[+10]		771.415	2	1000000
LILLGDGPELVPMR[+10]		774.938	2	1000000
FVYLTNEGAQLER[+10]		775.398	2	1000000
MINSAPQSESYATR[+10]		782.869	2	1000000
SYYLYGASSNEFR[+10]		783.859	2	1000000
YGENPQQSAYFVR[+10]		784.872	2	1000000
MLQEAVDALIDNGR[+10]		785.892	2	1000000
TSSIQYENDDIMR[+10]		791.358	2	1000000
FNELGIGQFASVSGR[+10]		796.409	2	1000000
TIEETSQNAVNEMR[+10]		816.382	2	1000000
ALAESMFGDDDAMIR[+10]		826.37	2	1000000
AGLGMTDGILSLVPAAR[+10]		826.457	2	1000000
IVPEEDMPYLPDGR[+10]		828.894	2	1000000
GSVPYTVFIDPPLSR[+10]		829.445	2	1000000
YIPYCIEPSLGADR[+10]		832.405	2	1000000
YIIPDTADFPYTIR[+10]		847.937	2	1000000
ESASGPFNLTAPIPER[+10]		848.432	2	1000000
EYVTIDDSVSNLAER[+10]		860.917	2	1000000
LNYLDTEETLTDER[+10]		861.409	2	1000000
LNIMGINTAEEFSER[+10]		867.424	2	1000000
IVVVGAVAGGATCASQIR[+10]		869.979	2	1000000
LFSTNNQSGELTYQR[+10]		884.43	2	1000000
IEAGMPTVCSETCTGR[+10]		889.891	2	1000000
LSVILVGNDGASQSYVR[+10]		894.48	2	1000000
LASYPGNYESYIEMR[+10]		901.918	2	1000000
FEDGNGIQNVDVFVVR[+10]		909.456	2	1000000
VVEAESEVPLAMAEALR[+10]		920.473	2	1000000
DSDYITGQTIIVDGGMR[+10]		925.945	2	1000000
LQSEQVEVVGPIQMER[+10]		926.479	2	1000000
ELEDNFQDEQGEDTDR[+10]		975.397	2	1000000
IVTLEGDIVNPGGSMTGGGAR[+10]		1006.01	2	1000000
TGEITYGNEMQDVMPNIFNDR[+10]		1227.55	2	1000000
ADLTSTTDHHIFEVHR[+10]	X	630.311	3	1000000	X	X	X	X	X
DAAVHAQEFENAANLR[+10]	X	589.288	3	1000000	X	X	X	X	X
DNHDLFNHLR[+10]	X	430.879	3	1000000	X	X	X	X	X
DSFHPTYGNELFLAGR[+10]	X	611.965	3	1000000	X	X	X	X	X
EQQNAFYEILHLPNLTEEQR[+10]	X	828.079	3	1000000	X	X	X	X	X
HTVNGQENLYR[+10]	X	447.558	3	1000000	X	X	X	X	X
HYLEVTVGQQHSR[+10]	X	521.935	3	1000000	X	X	X	X	X
ILEELVHNNR[+10]	X	416.231	3	1000000	X	X	X	X	X
LVSYSPVPEDHAYIR[+10]	X	585.97	3	1000000	X	X	X	X
NDTLVIAAGGGGIPVIR[+10]	X	544.982	3	1000000	X	X	X	X
NNLDHIQFLQVR[+10]	X	502.94	3	1000000	X	X	X	X
QGIGTSR[+10]PIVYER[+10]	X	495.94	3	1000000	X	X	X	X
SGSLVGISQIDSSHLTER[+10]	X	632.661	3	1000000	X	X	X	X
SNFNPEFLSVLSHR[+10]	X	552.951	3	1000000	X	X	X
TK[+8]SEIFSLTR[+10]	X	397.892	3	1000000	X	X	X
VSEMNYGHGAGVVTSR[+10]	X	558.603	3	1000000	X	X	X
VVASPLPQSILEHQLIR[+10]	X	637.375	3	1000000	X	X	X
AHLQMLEER[+10]		379.53	3	1000000	X	X
SPYVQHMLR[+10]		380.867	3	1000000	X	X
QDNSDEIRR[+10]		381.519	3	1000000	X	X
DVHYSHYGR[+10]		381.845	3	1000000	X	X
VLLEEENRR[+10]		389.883	3	1000000	X	X
FTHEITGTLR[+10]		395.548	3	1000000	X	X
MKYDHLLVR[+10]		395.554	3	1000000	X	X
VNHPVEEAQR[+10]		396.871	3	1000000	X	X
HAEMSLASLAR[+10]		399.209	3	1000000	X	X
EYDVDFKDR[+10]		399.52	3	1000000	X	X
AKEQLYLIGR[+10]		400.904	3	1000000	X	X
DIASYTPHHR[+10]		402.868	3	1000000	X	X
RADIDGLHPGR[+10]		406.219	3	1000000	X	X
ASVLAQVDIHR[+10]		406.899	3	1000000	X	X
YKDEIKFDR[+10]		408.548	3	1000000	X	X
KDDQVFFLSR[+10]		422.224	3	1000000	X	X
KPMLVAADIYR[+10]		429.577	3	1000000	X	X
NSFRPEFLNR[+10]		430.559	3	1000000	X	X
FIMDKIPAAQR[+10]		433.909	3	1000000	X	X
IEEPNVVLPHR[+10]		438.246	3	1000000	X	X
VKVGTTVLDGSVR[+10]		447.597	3	1000000	X	X
FRHDPEGDFGR[+10]		448.21	3	1000000	X	X
TKQDIHETLTR[+10]		451.245	3	1000000	X	X
NVEHFTEMPVR[+10]		456.892	3	1000000	X	X
TFESIGKPLPNR[+10]		456.922	3	1000000	X	X
NRNDEFLFYR[+10]		461.894	3	1000000	X	X
LNEKDSIENRR[+10]		461.912	3	1000000	X	X
TSIATMIHLIQR[+10]		465.267	3	1000000	X	X
GKDVEVETNVGPR[+10]		470.58	3	1000000	X	X
SHVDNIDNDVKR[+10]		474.572	3	1000000	X	X
YPHVTYFMSGGR[+10]		475.56	3	1000000	X	X
QTVAIMHNPEIR[+10]		478.918	3	1000000	X	X
GDDSVTQLILPIR[+10]		479.604	3	1000000	X	X
DRDVDIVVGPEAR[+10]		484.256	3	1000000	X	X
LAQHLDELSYER[+10]		495.252	3	1000000	X
IPTKEEITTAINR[+10]		499.283	3	1000000	X
FKDANIPIWLDR[+10]		499.941	3	1000000	X
LQVGYNEDEIRR[+10]		501.259	3	1000000	X
AAEMLDKPIEDLR[+10]		504.265	3	1000000	X
MAIKAEEISALLR[+10]		504.949	3	1000000	X
IHLVGHSMGGQTIR[+10]		511.273	3	1000000	X
VVFQQYAGTEVKR[+10]		512.28	3	1000000	X
KSLALMGDWDYAR[+10]		512.59	3	1000000	X
GELNGSFLPLAHER[+10]		517.271	3	1000000	X
NTLGNTDIIKNDVR[+10]		528.286	3	1000000	X
ADIDGLHPGR[+10]		529.106	3	1000000	X
QHEMSYSR[+10]		530.561	3	1000000	X
VLGEITEDKLEIVR[+10]		541.978	3	1000000	X
EIATDKNVQGDNYR[+10]		544.933	3	1000000	X
TDNDAFGAYLHMGGR[+10]		545.58	3	1000000	X
EALENGKPAR[+10]		546.127	3	1000000	X
YRGEFEER[+10]		546.59	3	1000000	X
GENFGALMITHYQR[+10]		549.604	3	1000000	X
VRLVPGEGNITVNNR[+10]		549.977	3	1000000	X
GHEVHFITSNIPFR[+10]		555.291	3	1000000	X
KLCRPETPAIIVTR[+10]		555.323	3	1000000	X
TTEMNDVTNHQPNR[+10]		556.254	3	1000000	X
MMPYSESLKDTLVR[+10]		560.617	3	1000000	X
NEEISHGTAIMNFGR[+10]		562.603	3	1000000	X
YKPQVNSSINDYIR[+10]		569.629	3	1000000	X
RLEVVESFR[+10]		571.153	3	1000000	X
VPRPIFEQR[+10]		574.664	3	1000000	X
VNLLSAQEEIELAKR[+10]		574.992	3	1000000	X
IDKPTSNPDR[+10]		575.13	3	1000000	X
KTAMVFGQMNEPPGAR[+10]		581.956	3	1000000	X
QYLFSGDNEGKPFSR[+10]		585.617	3	1000000	X
PVISQQPEGYTSHFR[+10]		585.961	3	1000000	X
FNNNIPFEVEEIER[+10]		587.289	3	1000000	X
FEHTFNQWMENIR[+10]		587.94	3	1000000	X
GVHTLGSLATDGYENAR[+10]		590.96	3	1000000	X
DNVLITPHIGSASVTTR[+10]		597.659	3	1000000	X
KLSEYGLQLR[+10]		607.182	3	1000000	X
KVMLAAGDTFR[+10]		608.163	3	1000000	X
TFHTGGVAGSDITQGLPR[+10]		608.647	3	1000000	X
QVDKEYELEQGSQDR[+10]		611.955	3	1000000	X
FYNFVEYGVGKDTER[+10]		611.961	3	1000000	X
DIDDKTLLELIEHER[+10]		616.991	3	1000000	X
DLETIVGVQTEKPFKR[+10]		624.015	3	1000000	X
LLVETDAPYLSPHPYR[+10]		627.664	3	1000000	X
RPIEEKEDFETGGNVR[+10]		629.314	3	1000000	X
EHDHFAQVLR[+10]		629.651	3	1000000	X
PFVTHHNALDATLYMR[+10]		632.654	3	1000000	X
LGKPVITATQMLDSMQR[+10]		633.674	3	1000000
ANELLKDNAELIASFSR[+10]		634.338	3	1000000
GNLMYENAYPLVSALSR[+10]		636.657	3	1000000
LKVTGNASTNSGSTTTTNR[+10]		640.66	3	1000000
HAELPQDFEDLLDTIR[+10]		641.322	3	1000000
VNEEDDKLLVEETEER[+10]		652.981	3	1000000
GEYDANHVYIIDGAVTAR[+10]		658.658	3	1000000
KAVEAEPWEAITSNAQAR[+10]		661.005	3	1000000
EHGLDEEAYSYYLDLR[+10]		661.638	3	1000000
LMEESFEGVKR[+10]		666.168	3	1000000
LMDADMNQPILDELDKR[+10]		676.332	3	1000000
KLQAFQQQNSR[+10]		677.696	3	1000000
NQITHIDFLAINMSEER[+10]		681.006	3	1000000
QVQIIPVNVDLHYDYAR[+10]		685.029	3	1000000
GISDMTDYFVVTHGNNER[+10]		688.982	3	1000000
MLELGADGPSFDTIVASGHR[+10]		695.01	3	1000000
FDDVDFDEQQDAVHEDR[+10]		697.292	3	1000000
VTQYLESHISGR[+10]		698.696	3	1000000
THTPLSELPEGSIIGTSSLR[+10]		702.375	3	1000000
HLLITMPQSFGR[+10]		703.716	3	1000000
NEMINNFIKPGLADLAVSR[+10]		704.71	3	1000000
DTETLHEIYQR[+10]		706.177	3	1000000
TTTQVQELIGDDKVDEIAR[+10]		714.37	3	1000000
VTFEYGLFGGVNDQLEHAR[+10]		721.356	3	1000000
YIHSTDSVFDIR[+10]		730.196	3	1000000
MQDAITAVAGASSNTNHPMLR[+10]		732.357	3	1000000
TSSEMMEWEDGKEYPVIR[+10]		732.999	3	1000000
ESVVSHIGEFSLR[+10]		733.717	3	1000000
TLLAGLQQNHTLDFQEQVR[+10]		741.058	3	1000000
DPAIVNENANKDSDTFSTMR[+10]		751.01	3	1000000
LDILGHDDPTMIR[+10]		751.718	3	1000000
VATNNHNSGQDVSR[+10]		753.189	3	1000000
IADQVSDAILDAILKDDPNAR[+10]		755.065	3	1000000
ETAGTQVDTTQPSNVSEIKPR[+10]		756.716	3	1000000
HEQNAAMMAQGIGR[+10]		760.69	3	1000000
TIFFVSHNLGQVR[+10]		762.751	3	1000000
FVNSGTEAVMTTIR[+10]		766.724	3	1000000
LNNEINKIENYEQSTSQLR[+10]		768.388	3	1000000
ALDQHISDLNQQR[+10]		772.726	3	1000000
VELVGPQYYEGYNEPVYDYR[+10]		821.717	3	1000000
LSDVSGFAEFEVQGR[+10]		824.236	3	1000000
DSEVLNSTFGCDPLEIVQTISR[+10]		830.74	3	1000000
DLNIAESEAETTLLR[+10]		841.267	3	1000000
VITPELNGSILPGITR[+10]		843.824	3	1000000
EITEYPANLDQLKR[+10]		848.78	3	1000000
MNDFVGPVDHGAYNR[+10]		849.72	3	1000000
TLTATMPTYLNALAGR[+10]		858.784	3	1000000
ELEYVVAQHPFLDR[+10]		861.777	3	1000000
KQLVDEIAEVLSNSVSTVIVDYR[+10]		863.133	3	1000000
AREELSSDKLEENIAYQYATIR[+10]		870.441	3	1000000
NYSETISYQQPSYR[+10]		871.736	3	1000000
VMDEQDNEIEMTDVDDDDVVER[+10]		874.363	3	1000000
DVNTLTIDTEEPVALIGNPPYGER[+10]		875.109	3	1000000
DTGKEISVPVGDETLGR[+10]		890.291	3	1000000
GDADAMITGGTEAPITHMAIAGFSASR[+10]		892.087	3	1000000
NIPELYQEEAQILAR[+10]		897.306	3	1000000
EGLTVLEYFISTHGAR[+10]		900.301	3	1000000
LGEGVEELGGLAVIGTER[+10]		903.317	3	1000000
GGEVVFNYTKPGSDELNYYTNISR[+10]		911.773	3	1000000
TGGLGASYSTSSNNVQVTTTMAPSSNGR[+10]		919.099	3	1000000
AVPGGSSGGSAAAVAAGLVPFSLGSDTGGSIR[+10]		928.478	3	1000000
LQQDVEQYGLYHAYR[+10]		945.294	3	1000000
SADKAEVNQTNDDNQQR[+10]		970.272	3	1000000
LKVPEPVNQNIYEMNR[+10]		975.84	3	1000000
FEHLDDNVCSCCGQQLPTEQVNEAR[+10]		1006.1	3	1000000
DIVINSIGQTMDLYGTNR[+10]		1008.84	3	1000000
GLLDPEFEEQVIGQAEVR[+10]		1018.35	3	1000000
LAIAPTQSISYVQNATSSVMPIVDQIER[+10]		1019.86	3	1000000
VNIIDTPGHVDFTVEVER[+10]		1023.86	3	1000000
ASLETESFLSAASFQETTR[+10]		1041.34	3	1000000
TAYAGATTGQQLLYALDEQVR[+10]		1138.41	3	1000000
YGSGSVFMKPAAPGTGVIAGGPVR[+10]		1149.93	3	1000000
IGETHEGASQMDWMEQEQDR[+10]		1192.33	3	1000000
KSGSTGFGTSVNTSSNATSKDESFTSNSSNAQATDSVSER[+10]		1347.61	3	1000000
GYALAEQNNTSDLPIGVIPVDSLYSPVER[+10]		1562.63	3	1000000
HAPCDVLVVR		395.882	3	1000000
RIVEGDQLSR		398.223	3	1000000
RAAEAENVDMR		427.875	3	1000000
MSHDTNTIDSR		432.863	3	1000000
EHFAIFPASHFVTR		560.292	3	1000000
LPNLPYAYDALEPYIDQR		724.369	3	1000000
AAYNVIQAIGK[+8]	X	578.334	2	1000000	X	X	X	X	X
ADAQQNNFNK[+8]	X	579.275	2	1000000	X	X	X	X	X
AEETTQPVAQPLVK[+8]	X	759.916	2	1000000	X	X	X	X	X
AETVNDLYLIVK[+8]	X	693.392	2	1000000	X	X	X	X	X
AFNEQPFAVVK[+8]	X	629.34	2	1000000	X	X	X	X	X
AGIYTADLINTSEIK[+8]	X	808.935	2	1000000	X	X	X	X	X
AGYTVNNTPK[+8]	X	536.779	2	1000000	X	X	X	X	X
AHAVTTIDK[+8]	X	482.271	2	1000000	X	X	X	X	X
AHINDNAFEVK[+8]	X	633.322	2	1000000	X	X	X	X	X
AIDNLSQNLAK[+8]	X	597.832	2	1000000	X	X	X	X	X
AIEGTPTIENGVPTVPNVFK[+8]	X	1046.06	2	1000000	X	X	X	X	X
AIIDIFAK[+8]	X	449.778	2	1000000	X	X	X	X	X
AILIGDSEIAK[+8]	X	569.334	2	1000000	X	X	X	X	X
AININVDTK[+8]	X	498.284	2	1000000	X	X	X	X	X
AIPTLADAAK[+8]	X	489.789	2	1000000	X	X	X	X	X
ALDSILSFLEK[+8]	X	622.355	2	1000000	X	X	X	X	X
ALEGDAQYEEK[+8]	X	630.795	2	1000000	X	X	X	X	X
ANEFVTPDGK[+8]	X	543.271	2	1000000	X	X	X	X	X
ANQLASELNNQK[+8]	X	669.349	2	1000000	X	X	X	X	X
APNTNEEK[+8]	X	455.721	2	1000000	X	X	X	X	X
AQTAEVIIPNNTIDFK[+8]	X	891.48	2	1000000	X	X	X	X	X
ASYTLGEPFK[+8]	X	560.792	2	1000000	X	X	X	X	X
ATGNINSGFVK[+8]	X	558.3	2	1000000	X	X	X	X
ATGTDVTNK[+8]	X	457.737	2	1000000	X	X	X	X
AVNLVSFEYK[+8]	X	589.321	2	1000000	X	X	X	X
AVSAEEYK[+8]	X	452.729	2	1000000	X	X	X	X
DAEVNAEADK[+8]	X	535.248	2	1000000	X	X	X	X
DDPSQSANLLAEAK[+8]	X	733.864	2	1000000	X	X	X	X
DDYTQVLNTYDDLDGK[+8]	X	941.925	2	1000000	X	X	X	X
DIEFTFVEK[+8]	X	568.292	2	1000000	X	X	X	X
DIFGEVYTDSIGK[+8]	X	726.361	2	1000000	X	X	X	X
DIIDVNGITIDK[+8]	X	662.366	2	1000000	X	X	X	X
DIYADIPGYGK[+8]	X	610.308	2	1000000	X	X	X	X
DLAQQQFAGYAK[+8]	X	674.343	2	1000000	X	X	X	X
DLATNHNK[+8]	X	460.738	2	1000000	X	X	X	X
DLIETIHHK[+8]	X	557.311	2	1000000	X	X	X	X
DLMGPFYNK[+8]	X	546.767	2	1000000	X	X	X	X
DLNLFLGNK[+8]	X	521.295	2	1000000	X	X	X	X
DLTAPTAVK[+8]	X	462.268	2	1000000	X	X	X	X
DNFLTAEEAK[+8]	X	573.282	2	1000000	X	X	X	X
DNSVETIELK[+8]	X	578.303	2	1000000	X	X	X	X
DPNVSLINYLPK[+8]	X	690.884	2	1000000	X	X	X	X
DPVNELTEFGGEK[+8]	X	721.848	2	1000000	X	X	X	X
DSNVDLINYLPK[+8]	X	699.871	2	1000000	X	X	X	X
DTNQTQPATQPANTAK[+8]	X	847.415	2	1000000	X	X	X	X
DVENVTPNK[+8]	X	512.264	2	1000000	X	X	X	X
DVNIALANELTK[+8]	X	654.866	2	1000000	X	X	X	X
EDGNGVHVVK[+8]	X	531.277	2	1000000	X	X	X	X
EDIAVVQVEEK[+8]	X	633.837	2	1000000	X	X	X	X
EENFADEVK[+8]	X	544.753	2	1000000	X	X	X	X
EEVEELQK[+8]	X	506.258	2	1000000	X	X	X	X
EFELFHYLSK[+8]	X	660.839	2	1000000	X	X	X	X
EHALNGEAK[+8]	X	488.751	2	1000000	X	X	X
EIANQVLDTK[+8]	X	569.813	2	1000000	X	X	X
EIDIPASK[+8]	X	440.747	2	1000000	X	X	X
EIGNDLLIVQNLSK[+8]	X	782.445	2	1000000	X	X	X
EINVELEYK[+8]	X	572.803	2	1000000	X	X	X
EIPYEEYLQEIGVLK[+8]	X	915.984	2	1000000	X	X	X
EIYELNQSFNK[+8]	X	696.848	2	1000000	X	X	X
ELNEATTSASDNQSSDK[+8]	X	902.9	2	1000000	X	X	X
ELNLNGVTSTAK[+8]	X	627.843	2	1000000	X	X	X
ENLLNNVTPNSNK[+8]	X	732.88	2	1000000	X	X	X
ENTYEGVEAVIDK[+8]	X	737.861	2	1000000	X	X	X
EPYNVTITSDK[+8]	X	637.821	2	1000000	X	X	X
EVTQEDLK[+8]	X	485.253	2	1000000	X	X	X
FAQLLEEIK[+8]	X	549.818	2	1000000	X	X	X
FEEQFQQLSPK[+8]	X	694.851	2	1000000	X	X	X
FFVQYGDFK[+8]	X	579.789	2	1000000	X	X	X
FGAVEESK[+8]	X	437.724	2	1000000	X	X	X
FPVSDGTQELK[+8]	X	614.819	2	1000000	X	X	X
FQEELVQPMADHQK[+8]	X	854.416	2	1000000	X	X	X
FQVFLLGK[+8]	X	480.294	2	1000000	X	X	X
FSPNEQNK[+8]	X	486.237	2	1000000	X	X	X
FVESGENK[+8]	X	459.226	2	1000000	X	X	X
GAFEENIQK[+8]	X	522.266	2	1000000	X	X	X
GEVESSSTTPTK[+8]	X	615.801	2	1000000	X	X	X
GFYFEEDGK[+8]	X	550.245	2	1000000	X	X	X
GGEVLYQAFGLK[+8]	X	645.353	2	1000000	X	X	X
GGIYSVGGITK[+8]	X	530.3	2	1000000	X	X	X
GGLTGNITK[+8]	X	434.753	2	1000000	X	X	X
GGVIDDIK[+8]	X	412.734	2	1000000	X	X	X
GLAYIYADGK[+8]	X	539.787	2	1000000	X	X	X
GLTIGEYQSEDNNVVK[+8]	X	887.441	2	1000000	X	X	X
GLVNSGGFK[+8]	X	443.747	2	1000000	X	X	X
GNEASQLQFVVK[+8]	X	664.359	2	1000000	X	X	X
GNTIIVESTIAPK[+8]	X	675.89	2	1000000	X	X	X
GSDIEIIK[+8]	X	441.755	2	1000000	X	X	X
GSVLITSLNELDAALEGK[+8]	X	919.504	2	1000000	X	X	X
GVLENQGAAFNK[+8]	X	628.33	2	1000000	X	X	X
GYDGTTLDDIAK[+8]	X	638.811	2	1000000	X	X	X
GYEEFIIASSAFK[+8]	X	735.374	2	1000000	X	X	X
GYYVVTQNHK[+8]	X	608.814	2	1000000	X	X	X
HEQFAADEK[+8]	X	541.753	2	1000000	X	X	X
HLVTVEEK[+8]	X	481.774	2	1000000	X	X	X
IAIQYYGSGSPENVEK[+8]	X	881.941	2	1000000	X	X	X
IAVVAPTYAGGLK[+8]	X	634.379	2	1000000	X	X	X
IDAQTGEILEK[+8]	X	612.832	2	1000000	X	X	X
IDQFATYLQK[+8]	X	617.832	2	1000000	X	X	X
IDSADVSQK[+8]	X	485.75	2	1000000	X	X	X
IEAAISFIENNPK[+8]	X	727.393	2	1000000	X	X	X
IEDIGQGAEIIK[+8]	X	647.361	2	1000000	X	X	X
IEVTYYDK[+8]	X	519.765	2	1000000	X	X	X
IFEYLGNNEDIAK[+8]	X	767.387	2	1000000	X	X	X
IGDGDVEK[+8]	X	420.713	2	1000000	X	X	X
ILSQEDYFDK[+8]	X	633.311	2	1000000	X	X
ISELENDK[+8]	X	478.245	2	1000000	X	X
ITADGNNYTIDLSK[+8]	X	766.888	2	1000000	X	X
IYIYLNNDDISK[+8]	X	739.885	2	1000000	X	X
IYNEIDEALK[+8]	X	608.321	2	1000000	X	X
LDIPFIYLTAK[+8]	X	651.383	2	1000000	X	X
LHSDLANVYVK[+8]	X	633.85	2	1000000	X	X
LIDYQIADGDILK[+8]	X	742.908	2	1000000	X	X
LLLVDTPETK[+8]	X	568.836	2	1000000	X	X
LNAAVEGTDLESK[+8]	X	677.851	2	1000000	X	X	X
LNDSQAPK[+8]	X	440.734	2	1000000	X	X
LNYGFSVPNSAVK[+8]	X	702.374	2	1000000	X	X
LPDTGDSIK[+8]	X	477.255	2	1000000	X	X
LVEELLELTK[+8]	X	597.857	2	1000000	X	X
LYEQGGDIVK[+8]	X	565.303	2	1000000	X	X
LYNNSYNK[+8]	X	512.253	2	1000000	X	X
MGIIAGIIK[+8]	X	462.296	2	1000000	X	X
MYQLQFINLVYDTTK[+8]	X	942.986	2	1000000	X	X
NAENNTEHSTVSDK[+8]	X	777.35	2	1000000	X	X
NEHSISLK[+8]	X	468.255	2	1000000	X	X
NFVASEDK[+8]	X	459.226	2	1000000	X	X
NGTVFSYGGVTK[+8]	X	619.319	2	1000000	X	X
NGVAFYSNNAQGDGK[+8]	X	775.36	2	1000000	X	X
NIDSVTSTSTSSTYTINK[+8]	X	963.973	2	1000000	X	X
NITQSLQFNFLTEPNYDK[+8]	X	1090.54	2	1000000	X	X
NIYQDYAVTDVK[+8]	X	718.861	2	1000000	X	X
NLNIFYVNEDK[+8]	X	688.851	2	1000000	X	X
NNLYGNVGSGK[+8]	X	565.788	2	1000000	X	X
NPDVTVEAFLK[+8]	X	620.837	2	1000000	X	X
NPGFNLITK[+8]	X	506.289	2	1000000	X	X
NSGLPTTLGK[+8]	X	498.284	2	1000000	X	X
NSNITVLTDEK[+8]	X	621.327	2	1000000	X	X	X
NSTAPDDIGK[+8]	X	513.253	2	1000000	X	X
NSYEDVNTNTDGSALQINK[+8]	X	1045.99	2	1000000	X	X
NTAESYLGEK[+8]	X	560.274	2	1000000	X	X
NVGAYEVVGGVPAK[+8]	X	684.374	2	1000000	X	X
NVTGYISFIQPSIK[+8]	X	787.937	2	1000000	X	X
NYVTESINTGK[+8]	X	617.314	2	1000000	X	X
PAVSEQPAK[+8]	X	467.758	2	1000000	X	X
PIGPFYTK[+8]	X	465.762	2	1000000	X	X
PYFTTGANQSETSK[+8]	X	769.864	2	1000000	X	X
SAITEFQNVQPTNEK[+8]	X	857.43	2	1000000	X	X
SDDDGQQSPILSNK[+8]	X	756.357	2	1000000	X	X
SDTPQSPTIK[+8]	X	541.284	2	1000000	X	X
SEDYYGSNVLNFK[+8]	X	772.361	2	1000000	X	X
SESNEISSK[+8]	X	494.737	2	1000000	X	X
SESNNQAVSDNK[+8]	X	650.796	2	1000000	X	X
SFAVYFSPEIK[+8]	X	648.342	2	1000000	X	X
SFSETINYK[+8]	X	548.774	2	1000000	X	X
SGIYTANLINSSDIK[+8]	X	802.425	2	1000000	X	X
SGNTASIGGITK[+8]	X	557.303	2	1000000	X	X
SGSEDPTVYSATSTK[+8]	X	769.359	2	1000000	X	X
SIYEQSVK[+8]	X	481.258	2	1000000	X	X
SLIEQFTGK[+8]	X	515.787	2	1000000	X	X
SLIGEFNATGTK[+8]	X	623.332	2	1000000	X	X
SLVGLITK[+8]	X	419.778	2	1000000	X	X
SNSTHNASDAVYK[+8]	X	701.328	2	1000000	X	X
SPLAEISVK[+8]	X	476.284	2	1000000	X	X
SSAVATLPNK[+8]	X	498.284	2	1000000	X	X
STNEDLNTK[+8]	X	515.251	2	1000000	X	X
STTNAAADAK[+8]	X	479.24	2	1000000	X	X
TALEGQDIEDIK[+8]	X	670.345	2	1000000	X	X
TDLINAVAEQADLTK[+8]	X	805.43	2	1000000	X	X
TEAVASPTTTSEK[+8]	X	665.335	2	1000000	X	X
TFAEEPQEPK[+8]	X	592.29	2	1000000	X	X	X
TGVATASTVGVAK[+8]	X	585.335	2	1000000	X	X
TIAQAFLDK[+8]	X	507.789	2	1000000	X	X
TIEGATVSSK[+8]	X	500.774	2	1000000	X	X
TINVAVEPGYK[+8]	X	599.832	2	1000000	X	X
TIQQTFIDNDK[+8]	X	665.84	2	1000000	X	X
TLNTEDTDEVK[+8]	X	636.806	2	1000000	X	X
TLTWQDAVVDLSK[+8]	X	742.398	2	1000000	X	X
TSGVVSAPILNISK[+8]	X	697.411	2	1000000	X	X
TTNVDELK[+8]	X	464.247	2	1000000	X	X
TTYYNYK[+8]	X	480.731	2	1000000	X	X
TVDVHIK[+8]	X	410.244	2	1000000	X	X
TVGSGVVTEIIK[+8]	X	605.86	2	1000000	X	X
TVIVYVTDTQK[+8]	X	637.858	2	1000000	X	X
VAGLDYGADDYIVK[+8]	X	753.882	2	1000000	X	X
VAPTVVVDYNK[+8]	X	606.839	2	1000000	X	X
VASASSLSQDEVK[+8]	X	664.843	2	1000000	X	X	X
VDELYNATK[+8]	X	530.774	2	1000000	X	X
VDELYQAAK[+8]	X	522.776	2	1000000	X	X
VDNQQEVK[+8]	X	484.25	2	1000000	X	X
VDYGAAHAAK[+8]	X	505.761	2	1000000	X	X
VEAPQSTPPSTK[+8]	X	625.329	2	1000000	X	X
VEFENEALSK[+8]	X	587.298	2	1000000	X	X
VEIDGDSNK[+8]	X	492.74	2	1000000	X	X
VETGTDVTSK[+8]	X	522.769	2	1000000	X	X
VFYSFIDDK[+8]	X	571.287	2	1000000	X	X
VNVSNLTDNK[+8]	X	556.295	2	1000000	X	X
VQEAQANTESEK[+8]	X	671.322	2	1000000	X	X
VTLGEIVDLLYK[+8]	X	685.905	2	1000000	X	X
VTTTTSGK[+8]	X	401.724	2	1000000	X	X
VTVFGLTYK[+8]	X	518.302	2	1000000	X	X
VVELDPSAK[+8]	X	483.273	2	1000000	X	X
VVPSPQPISIIELESIK[+8]	X	929.045	2	1000000	X	X
VVSNVLNDFNK[+8]	X	628.84	2	1000000	X	X
VYEFTAEEK[+8]	X	562.274	2	1000000	X	X	X
YDQYQTNFK[+8]	X	607.782	2	1000000	X	X
YELGEAFK[+8]	X	482.747	2	1000000	X	X
YGGGSADGDSAVNPK[+8]	X	701.82	2	1000000	X	X
YGPEASAFTK[+8]	X	539.768	2	1000000	X	X
YIDENQFAK[+8]	X	568.279	2	1000000	X	X
YLTESQFHDK[+8]	X	638.308	2	1000000	X	X
YQLTNDDYNVK[+8]	X	690.83	2	1000000	X	X
YSGEGDLAIVK[+8]	X	580.308	2	1000000	X	X
YVDVTTGK[+8]	X	445.739	2	1000000	X	X
YVILNIIGLK[+8]	X	577.375	2	1000000	X	X
YVPYTIAVNGTSTPILSDLK[+8]	X	1080.59	2	1000000	X	X
YYTQPHFSLSGK[+8]	X	718.359	2	1000000	X	X
TVPLTVK[+8]		383.252	2	1000000	X
ADKLPSK[+8]		383.731	2	1000000	X
TGQSIEK[+8]		385.71	2	1000000	X
AIVNGYK[+8]		386.726	2	1000000	X
GVSEDMK[+8]		387.183	2	1000000	X
VHEAASAVDEK[+8]		389.867	2	1000000	X
LTIALIK[+8]		390.278	2	1000000	X
DNIVPSK[+8]		390.721	2	1000000	X
IQGTLIK[+8]		390.757	2	1000000	X
ALDEVVK[+8]		391.231	2	1000000	X
IDGVEIK[+8]		391.231	2	1000000	X
LIEAVTK[+8]		391.249	2	1000000	X
ISEDDAK[+8]		393.192	2	1000000	X
GDVMDLK[+8]		393.201	2	1000000	X
TMGATGLK[+8]		393.717	2	1000000	X
AGIEMMK[+8]		394.2	2	1000000	X
YSEDKTVDSK[+8]		395.195	2	1000000	X
IQQLGPK[+8]		396.247	2	1000000	X
GGIISIPK[+8]		396.757	2	1000000	X
EALLLVK[+8]		397.267	2	1000000	X
KVVDAQK[+8]		398.244	2	1000000	X
LNDLADK[+8]		398.718	2	1000000	X
IVQLSTK[+8]		398.755	2	1000000	X
QAQESVK[+8]		399.216	2	1000000	X
SLIEEAK[+8]		399.228	2	1000000	X
DTIAFPK[+8]		400.226	2	1000000	X
DAIEFAK[+8]		401.215	2	1000000	X
SFLALDK[+8]		401.233	2	1000000	X
IIGEHPK[+8]		401.239	2	1000000	X
VLSYGQK[+8]		401.731	2	1000000	X
METTVSK[+8]		402.207	2	1000000	X
AFAEACK[+8]		402.694	2	1000000	X
ISNQIPK[+8]		404.244	2	1000000	X
LSLTGAIK[+8]		405.762	2	1000000	X
AIFNITK[+8]		407.749	2	1000000	X
GFNVDEK[+8]		408.702	2	1000000	X
LEIPVIK[+8]		410.275	2	1000000	X
TYTSMSK[+8]		413.199	2	1000000	X
DDVIDLK[+8]		413.226	2	1000000	X
NVAESGLK[+8]		413.231	2	1000000	X
AMTEAAPK[+8]		413.715	2	1000000	X
MINVTLK[+8]		413.751	2	1000000	X
NEVAPYK[+8]		414.721	2	1000000	X
DTSKLEK[+8]		414.731	2	1000000	X
NVEAFLK[+8]		414.739	2	1000000	X
INDFANK[+8]		415.218	2	1000000	X
NFVVSQK[+8]		415.236	2	1000000	X
TISMINK[+8]		415.73	2	1000000	X
KLASEFK[+8]		415.747	2	1000000	X
AHQLIIK[+8]		415.771	2	1000000	X
YGVDQNK[+8]		416.208	2	1000000	X
SEQQTMSELK[+8]		417.531	2	1000000	X
KEVLLVK[+8]		418.788	2	1000000	X
ASSPVIEK[+8]		419.742	2	1000000	X
DLENNVK[+8]		420.221	2	1000000	X
VIPFLDK[+8]		420.26	2	1000000	X
DSGAAITAK[+8]		421.229	2	1000000	X
DALDNYK[+8]		423.708	2	1000000	X
TINSLYK[+8]		423.744	2	1000000	X
KALYMSK[+8]		424.743	2	1000000	X
IVAVQQGK[+8]		425.765	2	1000000	X
LQQLVDK[+8]		426.257	2	1000000	X
VLDQLGAK[+8]		426.257	2	1000000	X
HKDDFGK[+8]		427.716	2	1000000	X
VTIASNDK[+8]		428.237	2	1000000	X
MAQEQNK[+8]		428.707	2	1000000	X
VQTYIPK[+8]		428.755	2	1000000	X
LTIEVMK[+8]		429.248	2	1000000	X
DYEVEAK[+8]		431.208	2	1000000	X
MEAPMFK[+8]		431.208	2	1000000	X
KNYFYPDNPK[+8]		433.219	2	1000000	X
KAVDTPIDGIEK[+8]		433.245	2	1000000	X
AIQEQAAK[+8]		433.745	2	1000000	X
KDENAVVVDATK[+8]		434.237	2	1000000	X
TLIENAAK[+8]		434.255	2	1000000	X
ALPAVFGGK[+8]		434.262	2	1000000	X
YHSVIIK[+8]		434.262	2	1000000	X
EQELSQK[+8]		435.226	2	1000000	X
RLFGAIGK[+8]		435.276	2	1000000	X
TVSVDDVK[+8]		435.737	2	1000000	X
NALTGIFK[+8]		436.26	2	1000000	X
VTTLMGDK[+8]		436.736	2	1000000	X
GLEYEEK[+8]		438.216	2	1000000	X
TQHYSVEEAIK[+8]		439.561	2	1000000	X
EVGFGMSK[+8]		439.712	2	1000000	X
EPQIQEK[+8]		440.237	2	1000000	X
YQGYTNK[+8]		441.216	2	1000000	X
FAYASTSK[+8]		441.726	2	1000000	X
VDTGQLNK[+8]		441.742	2	1000000	X
VFPELAAK[+8]		441.762	2	1000000	X
VTTLTNVK[+8]		442.271	2	1000000	X
DEIWEGK[+8]		442.716	2	1000000	X
MIDIIEK[+8]		443.246	2	1000000	X
IFEDVQK[+8]		443.742	2	1000000	X
TATVDLMK[+8]		443.743	2	1000000	X
EQYGAPSK[+8]		444.221	2	1000000	X
AYLVDTAK[+8]		444.75	2	1000000	X
AHPDLTVK[+8]		444.755	2	1000000	X
QILLEHK[+8]		444.773	2	1000000	X
TFINEMK[+8]		445.73	2	1000000	X
SIQVLVPK[+8]		446.291	2	1000000	X
MNEEYAK[+8]		446.702	2	1000000	X
DDFLTFK[+8]		447.228	2	1000000	X
MLCMGFK[+8]		447.71	2	1000000	X
YKDYVAK[+8]		447.744	2	1000000	X
FSEGLHQAIEAK[+8]		447.905	2	1000000	X
VQGEIDVK[+8]		448.252	2	1000000	X
SAMEHGLK[+8]		448.723	2	1000000	X
GYVDLHGK[+8]		448.739	2	1000000	X
IALAMIEK[+8]		448.772	2	1000000	X
WNSLLEK[+8]		449.25	2	1000000	X
KALETLSK[+8]		449.278	2	1000000	X
VSIEDAEK[+8]		449.734	2	1000000	X
HAGYPFAK[+8]		449.737	2	1000000	X
TGETVVYK[+8]		452.747	2	1000000	X
VKIDADTGAVVEK[+8]		452.924	2	1000000	X
NLNPAIEK[+8]		453.76	2	1000000	X
ISYAYEMDVLK[+8]		453.895	2	1000000	X
VYDYTIK[+8]		455.244	2	1000000	X
NAEDLVLK[+8]		455.26	2	1000000	X
NIDISVLK[+8]		455.278	2	1000000	X
IDGVEIKK[+8]		455.278	2	1000000	X
HVNMIYK[+8]		456.746	2	1000000	X
HGGGCFSGK[+8]		457.705	2	1000000	X
FAQQIADVVQDK[+8]		458.581	2	1000000	X
APVFSFNK[+8]		459.252	2	1000000	X
SYGMNPTK[+8]		461.215	2	1000000	X
VEEPQSPK[+8]		461.242	2	1000000	X
FYQQLSK[+8]		461.25	2	1000000	X
EIGKEPNK[+8]		461.758	2	1000000	X
PNIEEDAK[+8]		462.232	2	1000000	X
QGTYFATK[+8]		462.239	2	1000000	X
PLLSASLSK[+8]		462.286	2	1000000	X
IQANMDPK[+8]		462.739	2	1000000	X
QMAPIVGGK[+8]		462.757	2	1000000	X
ITQQEVAK[+8]		462.766	2	1000000	X
SNQQDVVK[+8]		463.245	2	1000000	X
GVSVLVESK[+8]		463.276	2	1000000	X
ELASYLPK[+8]		464.765	2	1000000	X
KGSVSGLMK[+8]		465.762	2	1000000	X
HEISDVPK[+8]		466.75	2	1000000	X
SYEEIRK[+8]		466.75	2	1000000	X
TSEFEVSK[+8]		467.734	2	1000000	X
EEAKPQVK[+8]		468.766	2	1000000	X
VLSQINQK[+8]		469.281	2	1000000	X
VTIEQLVK[+8]		469.294	2	1000000	X
ASEGIVEVK[+8]		470.265	2	1000000	X
DTLQDLVK[+8]		470.265	2	1000000	X
LVLKDESK[+8]		470.284	2	1000000	X
LGISLSGTGK[+8]		470.781	2	1000000	X
AVMLEINEINQK[+8]		471.925	2	1000000	X
YVLLENGK[+8]		472.271	2	1000000	X
LIYEAAEK[+8]		472.763	2	1000000	X
DTISYIPK[+8]		472.763	2	1000000	X
RTDGFITK[+8]		473.266	2	1000000	X
ETDGYILK[+8]		473.752	2	1000000	X
YEIFNEK[+8]		475.739	2	1000000	X
SKVDVPGLK[+8]		475.792	2	1000000	X
ILDGLQTGK[+8]		476.781	2	1000000	X
SVDTPAIFMDHGK[+8]		477.238	2	1000000	X
VIGPFVADK[+8]		477.281	2	1000000	X
TFEYFNK[+8]		478.734	2	1000000
INAENPYK[+8]		478.75	2	1000000
IVFADDSGK[+8]		480.25	2	1000000
EKVTEAFK[+8]		480.268	2	1000000
HTVAQIVGK[+8]		480.789	2	1000000
AYAPEFEK[+8]		481.739	2	1000000
LTYLSDDK[+8]		481.75	2	1000000
FGIFNDDK[+8]		482.237	2	1000000
VTGIPIDNK[+8]		482.781	2	1000000
NFDALYSK[+8]		483.245	2	1000000
FQLNPPNK[+8]		483.268	2	1000000
EDAAELANK[+8]		484.742	2	1000000
IYPIIQSK[+8]		485.297	2	1000000
YMMDYLK[+8]		486.226	2	1000000
EIWEDGSK[+8]		486.232	2	1000000
NILNDTFK[+8]		486.766	2	1000000
ATYTVHFK[+8]		487.763	2	1000000
PTPPDKPSK[+8]		487.774	2	1000000
NQNIQIIK[+8]		489.795	2	1000000
ALEILGLDK[+8]		490.299	2	1000000
HLSNINFK[+8]		490.774	2	1000000
QFQILTPK[+8]		491.794	2	1000000
FIDINLNK[+8]		492.784	2	1000000
VLESMEGSK[+8]		494.249	2	1000000
YVDQQVTK[+8]		494.763	2	1000000
ESYDILIK[+8]		494.776	2	1000000
GDVDYDAVK[+8]		495.237	2	1000000
YKIDWEK[+8]		495.263	2	1000000
NGHVSINDK[+8]		496.256	2	1000000
DLSQDAHAK[+8]		496.748	2	1000000
LFQTFNSK[+8]		496.768	2	1000000
PGQELVVDK[+8]		496.779	2	1000000
INVVDVPTK[+8]		496.797	2	1000000
VPDVEGQDK[+8]		497.75	2	1000000
RETNLNIK[+8]		498.29	2	1000000
GDQSLENVK[+8]		499.256	2	1000000
DGELGYVLK[+8]		501.273	2	1000000
GLVIEHVTK[+8]		502.305	2	1000000
THVSNILSK[+8]		503.792	2	1000000
VFNMTPYK[+8]		504.259	2	1000000
LEAAIKDLK[+8]		504.813	2	1000000
KIDEQIEK[+8]		505.784	2	1000000
SYEQSYTK[+8]		507.237	2	1000000
VLQDAYGLK[+8]		507.789	2	1000000
NYVPNQFK[+8]		509.266	2	1000000
NSEGTFIDK[+8]		509.75	2	1000000
GMIEDYRK[+8]		510.257	2	1000000
DLNISLPLK[+8]		510.813	2	1000000
RGVGPSSVEK[+8]		512.287	2	1000000
NKLNALTDK[+8]		512.798	2	1000000
EREIEQSK[+8]		513.769	2	1000000
PQPQQPTPK[+8]		514.784	2	1000000
AFLDSLNIK[+8]		514.797	2	1000000
TTIGFGSPNK[+8]		515.276	2	1000000
AISTEEAEITLINK[+8]		515.286	2	1000000
TIAEDYEGK[+8]		517.25	2	1000000
NMLFIPFK[+8]		517.285	2	1000000
MNLFYNPK[+8]		517.765	2	1000000
GFVVDYSNK[+8]		518.763	2	1000000
ERQELLDK[+8]		519.787	2	1000000
TAEILLENK[+8]		519.8	2	1000000
GDATNFTHWEELK[+8]		520.583	2	1000000
ESFNPPTLK[+8]		520.779	2	1000000
YNTSVESIK[+8]		524.774	2	1000000
YGLAGYVIGK[+8]		524.799	2	1000000
LGFDWNYK[+8]		525.76	2	1000000
SYWMTLNK[+8]		525.762	2	1000000
NAYIFTGEK[+8]		525.771	2	1000000
QVSEDGGQVLFVGTK[+8]		525.946	2	1000000
TVEDTYSTK[+8]		526.255	2	1000000
EDVQIEALK[+8]		526.789	2	1000000
GLNQYLESK[+8]		530.282	2	1000000
IFEVNDTSK[+8]		530.774	2	1000000
TVITSSGFIK[+8]		530.81	2	1000000
SGVMEGNVITAEEVK[+8]		530.935	2	1000000
WYDPTTFK[+8]		533.26	2	1000000
DALYDGYLK[+8]		533.271	2	1000000
QLASPEIDGK[+8]		533.287	2	1000000
INDDDNNIK[+8]		534.756	2	1000000
RIEWSEIK[+8]		534.8	2	1000000
NVFIEAQNK[+8]		535.79	2	1000000
SGLAWPSAFK[+8]		536.289	2	1000000
VLTDNFLDK[+8]		536.792	2	1000000
ADYVDEILK[+8]		537.284	2	1000000
NDMSQTAATK[+8]		537.752	2	1000000
NYLVSELTK[+8]		537.8	2	1000000
FNSPGFITGK[+8]		538.287	2	1000000
QVFQEYEK[+8]		539.768	2	1000000
EDGFFSLEK[+8]		540.26	2	1000000
EDSIILADAK[+8]		541.795	2	1000000
LLNYITPDK[+8]		542.81	2	1000000
VTLFDQIIK[+8]		542.828	2	1000000
QLLVDMIAVQDLEK[+8]		542.971	2	1000000
LVTVFAGQDK[+8]		543.308	2	1000000
YNLGDYVWEDTNK[+8]		543.586	2	1000000
LSVNIQHGSK[+8]		545.808	2	1000000
LNGLNNFFIYPGQK[+8]		546.295	2	1000000
GIAGWILEVK[+8]		547.328	2	1000000
MFEVLGFTK[+8]		548.285	2	1000000
PLIDADFIGK[+8]		548.81	2	1000000
IALTEVWEK[+8]		548.81	2	1000000
DNIITNGLETTCASK[+8]		550.274	2	1000000
YVYELYDK[+8]		550.773	2	1000000
TSSTLIAYNK[+8]		553.303	2	1000000
VSGYAVNFIK[+8]		553.31	2	1000000
ELNTPLIVAK[+8]		553.339	2	1000000
AIEAVDECLGEVVDK[+8]		553.61	2	1000000
KNPGEVCPAK[+8]		554.289	2	1000000
RQQIDAEIK[+8]		554.814	2	1000000
VMVICENPK[+8]		557.28	2	1000000
SAVTDSDGIIK[+8]		557.298	2	1000000
ANDSTITGEAK[+8]		557.777	2	1000000
ASFYIYNTK[+8]		557.787	2	1000000
FVEIDNLEK[+8]		557.797	2	1000000
SMINLEPTIADSALGK[+8]		557.966	2	1000000
VDYQLLTEK[+8]		558.805	2	1000000
LIDIVNPTPK[+8]		559.339	2	1000000
RATIPVLIVK[+8]		559.381	2	1000000
DPNEPSYEEYLNAK[+8]		560.925	2	1000000
AMIVGIPNVGK[+8]		561.825	2	1000000
RLGFELSTAK[+8]		565.326	2	1000000
SAAFFAVGLIK[+8]		566.336	2	1000000
WLQQTPLLK[+8]		567.842	2	1000000
ITNSILIINK[+8]		568.86	2	1000000
LLAQFAPIEK[+8]		569.341	2	1000000
AVENIETLVITSDYK[+8]		569.64	2	1000000
EDNPGIMAASK[+8]		570.776	2	1000000
DSWNPVYGNQLFMK[+8]		570.943	2	1000000
VNFVQAEVTK[+8]		571.818	2	1000000
ANEMPDGYLK[+8]		573.273	2	1000000
FQNDTSGELK[+8]		573.779	2	1000000
FILINDFEK[+8]		573.818	2	1000000
ISVGVMYMLK[+8]		574.818	2	1000000
HLLVETSVDK[+8]		574.824	2	1000000
QYSLNGSFVK[+8]		575.803	2	1000000
SAVGIEVPNEK[+8]		575.813	2	1000000
HAGTLTNVGFK[+8]		576.816	2	1000000
SLLEILEISK[+8]		576.852	2	1000000
YPEGFEFEK[+8]		577.268	2	1000000
SSLVNEVLYK[+8]		580.326	2	1000000
VPAVVYGYGTK[+8]		581.323	2	1000000
LSIIGRPNVGK[+8]		581.363	2	1000000
QLDENFGVIEQPTLK[+8]		581.644	2	1000000
SPTCTQQDVK[+8]		586.279	2	1000000
KLSNENFVSK[+8]		587.321	2	1000000
TITVLVETYK[+8]		587.844	2	1000000
QFNLADQSESQMIPK[+8]		588.621	2	1000000
QMITASIYNK[+8]		588.812	2	1000000
QQLAPAGMGGIK[+8]		589.826	2	1000000
EIQHELFEK[+8]		590.808	2	1000000
DVPTISDLADK[+8]		591.311	2	1000000
SASQEVTAEQK[+8]		593.295	2	1000000
SIENIGSLAFK[+8]		593.832	2	1000000
MAVEEIFNVK[+8]		594.315	2	1000000
VYLENSDLVK[+8]		594.323	2	1000000
VSFDVDNAEGK[+8]		594.785	2	1000000
EGTLAQDVYGK[+8]		594.803	2	1000000
SLPNFLESFK[+8]		595.321	2	1000000
SDYLSVSALTK[+8]		596.321	2	1000000
DFWIQLHPK[+8]		596.324	2	1000000
IYNSIDDAFK[+8]		597.3	2	1000000
LLNANISQSVK[+8]		597.85	2	1000000
IMIGQIVFDGVDDTEK[+8]		597.973	2	1000000
TGESVIVNEIK[+8]		598.834	2	1000000
FGAFVELPEGK[+8]		601.321	2	1000000
NMFGYTGTYK[+8]		603.273	2	1000000
LLKDDIVEEK[+8]		605.345	2	1000000
DILFGPTITVK[+8]		606.36	2	1000000
QVFELEDLSK[+8]		608.321	2	1000000
LSGYVSEIIVK[+8]		608.357	2	1000000
KTLDQDTFDK[+8]		609.808	2	1000000
IQVVVGPGTVNK[+8]		609.868	2	1000000
MAELAFEDQCTTANPK[+8]		613.282	2	1000000
DGVQQEGFVIK[+8]		614.327	2	1000000
EAGIVLTDFQK[+8]		614.837	2	1000000
GIVTMCAPMGGK[+8]		615.3	2	1000000
FETPAGYLPTK[+8]		616.326	2	1000000
AMAVATEQEMK[+8]		616.791	2	1000000
SSPPWNDFFK[+8]		616.795	2	1000000
ASSTVEQTSTSK[+8]		617.306	2	1000000
ISEVLELPNLIEIQTK[+8]		617.694	2	1000000
ALYLQGYNSAK[+8]		618.329	2	1000000
VIGGGLPVGAFGGK[+8]		618.863	2	1000000
NVDITLGPEMK[+8]		620.82	2	1000000
GQAGGYAMMLPK[+8]		624.304	2	1000000
YIAEVTYAPSK[+8]		625.331	2	1000000
ALLDALDNGVIK[+8]		625.366	2	1000000
YYAIVGQTGSGK[+8]		626.327	2	1000000
LDLIAGEEGLSK[+8]		626.847	2	1000000
KAMDDVGGDITK[+8]		629.315	2	1000000
FDAVVEDVVEK[+8]		629.326	2	1000000
IGGQVNDTAGIENFITVK[+8]		630.006	2	1000000
TEYEMTQDLK[+8]		633.294	2	1000000
MLDEAGFTETK[+8]		633.294	2	1000000
QMLETIPGLEK[+8]		633.846	2	1000000
GEIGQPVNGFNK[+8]		634.33	2	1000000
TTLLNILSGEDQQFEGK[+8]		635.665	2	1000000
QSAEIISQFLK[+8]		636.358	2	1000000
EIFDVCINQK[+8]		637.321	2	1000000
LNTNENYTGLK[+8]		637.827	2	1000000
NNPILVGEAGVGK[+8]		638.361	2	1000000
MYPDILNYDK[+8]		640.31	2	1000000
YNEDILDYTK[+8]		641.308	2	1000000
FVIVVQALEEK[+8]		641.879	2	1000000
VAVVDFNEEGAK[+8]		643.329	2	1000000
DGISNTFSIVPK[+8]		643.347	2	1000000
DGQVIYPYSIK[+8]		645.845	2	1000000
VNVGNTMVNTLK[+8]		649.355	2	1000000
TNIPFLINVMK[+8]		649.375	2	1000000
IFVTGATGLIGIK[+8]		649.402	2	1000000
NLDDSKENEVK[+8]		649.819	2	1000000
SPSANAQYYYK[+8]		650.308	2	1000000
EQVDQITAIFK[+8]		650.355	2	1000000
MTEFNPITTLK[+8]		651.846	2	1000000
VLMLTSFIEDK[+8]		652.356	2	1000000
GENELVDPTVVK[+8]		654.35	2	1000000
GLGEAEIQNMIK[+8]		655.847	2	1000000
MLGPTGIGVLFGK[+8]		657.372	2	1000000
NADEVIVSSTSAEVTPVIK[+8]		657.688	2	1000000
GTLLWLMDETK[+8]		657.846	2	1000000
NTMFAPLIDYK[+8]		660.841	2	1000000
DVVTTPLSHDTK[+8]		660.848	2	1000000
ATNEESYLMQK[+8]		661.313	2	1000000
MNIILMGLPGAGK[+8]		661.874	2	1000000
QILEQAIVDGLK[+8]		667.892	2	1000000
ATDIEKTDEAIK[+8]		671.353	2	1000000
SICDIYPLLNK[+8]		672.36	2	1000000
GLFVEGFDTETK[+8]		675.837	2	1000000
IAGEQNIVQTMK[+8]		678.358	2	1000000
VEDFVQLLEGAK[+8]		678.369	2	1000000
VFNVLGETIDLK[+8]		678.387	2	1000000
AVIIAIGAGIINPK[+8]		679.437	2	1000000
IYPEQTFISQK[+8]		681.363	2	1000000
AGEFYTPQQVSK[+8]		681.843	2	1000000
TTTYDVESIDSK[+8]		683.827	2	1000000
LADEFLGEIPEK[+8]		684.861	2	1000000
LGNDAGITGAAGLIK[+8]		689.893	2	1000000
LSQTLDFYEEK[+8]		690.842	2	1000000
GIALVLATGGSGMVK[+8]		691.402	2	1000000
NEADSLVFQVEK[+8]		693.853	2	1000000
INNEPLLMDIAK[+8]		697.876	2	1000000
VELAGVLHDFCK[+8]		698.363	2	1000000
SIVADGGNSEGGAGAK[+8]		699.341	2	1000000
TANIGDVIVCTVK[+8]		699.381	2	1000000
LAVINPFGTFIAK[+8]		699.915	2	1000000
DYNSPTLIGWVK[+8]		700.869	2	1000000
AYFNEMTYDDK[+8]		702.797	2	1000000
QDEPYLNYNLK[+8]		702.848	2	1000000
MQYVIPNEFLK[+8]		703.367	2	1000000
VTTLDELTPLIGK[+8]		704.413	2	1000000
ENIMMPLILAGAK[+8]		704.893	2	1000000
GLYINGPANQLLK[+8]		704.906	2	1000000
NQCYFIPYGNK[+8]		706.331	2	1000000
GDTGYFFNQAYK[+8]		709.827	2	1000000
QMFIMLAPTAEK[+8]		710.359	2	1000000
TLEWTTASAIPPK[+8]		711.89	2	1000000
FNAETMAYQTDK[+8]		713.824	2	1000000
TINNNYQNYFK[+8]		713.846	2	1000000
SQDDLKDDLNEK[+8]		714.341	2	1000000
AWGEGMVSNVNEK[+8]		714.837	2	1000000
LIDDIEAQGILPK[+8]		716.91	2	1000000
HGVAMENGLQELK[+8]		717.369	2	1000000
QITNNEISLAEAK[+8]		719.885	2	1000000
VAAWASIVENEDK[+8]		720.366	2	1000000
RATEEMENNPDK[+8]		721.327	2	1000000
SLLFSQLGEDLSK[+8]		722.892	2	1000000
LQELQEELANEK[+8]		726.377	2	1000000
IIDDEGIVCPVSK[+8]		726.878	2	1000000
EIYEAPAAEVILK[+8]		727.405	2	1000000
MNPYDITGAEVLK[+8]		729.873	2	1000000
DMNQLNENQAFK[+8]		730.34	2	1000000
EIEETAYINQEK[+8]		737.861	2	1000000
QNTEFVGYATPNK[+8]		738.864	2	1000000
DADNMTLDSGFYK[+8]		742.826	2	1000000
LNVTAVYTIEQVK[+8]		743.424	2	1000000
LNNLNDKDYIEK[+8]		743.885	2	1000000
NGANLQTYPIFDK[+8]		744.882	2	1000000
LVVEQLLVGDEFK[+8]		748.926	2	1000000
AAMALNMEIATESK[+8]		752.367	2	1000000
VEYAWTDEELNK[+8]		752.856	2	1000000
VEFNSSDLANQFK[+8]		753.869	2	1000000
IGDDSNALYLYEK[+8]		754.872	2	1000000
YYDIIVTSNLATK[+8]		754.908	2	1000000
TPTMTSYTLAEYK[+8]		757.37	2	1000000
EACYAATPAIQLAK[+8]		757.892	2	1000000
VVIQGFGNAGSFLAK[+8]		758.424	2	1000000
APTVTVGNQTIEVGK[+8]		761.422	2	1000000
GQLSLDDTVTMTNK[+8]		765.882	2	1000000
DLFEAIEKGDYPK[+8]		766.89	2	1000000
LSIGDVPFIVEESK[+8]		770.921	2	1000000
SCNESIIPTSTGAAK[+8]		772.379	2	1000000
LNEVNGAIPQLNEK[+8]		773.919	2	1000000
AALLYTLEEECIK[+8]		780.907	2	1000000
IVADVESTLAPYFK[+8]		780.924	2	1000000
ASHILIK[+8]		785.5	2	1000000
YSSDQFVAYLNQK[+8]		785.885	2	1000000
IMDAADYEVSQAIK[+8]		789.384	2	1000000
GSEYQLSEISSGSVK[+8]		789.89	2	1000000
FTDISDDMEYVLK[+8]		792.373	2	1000000
TTNDANSIATNSELK[+8]		793.891	2	1000000
MEVTFFGTSAGLPTK[+8]		797.407	2	1000000
VEPDFVEVLPGVASK[+8]		797.434	2	1000000
YSVNNSDLLSTYSK[+8]		799.893	2	1000000
LQLQVAMGDVLPYK[+8]		799.939	2	1000000
SNLVMMGVLPLEFK[+8]		801.43	2	1000000
DYASQSK[+8]		802.37	2	1000000
ANAIAPGTIETPLVDK[+8]		809.451	2	1000000
DNYIEVMTIEQIK[+8]		810.408	2	1000000
GETVTEGSSSNAYAIK[+8]		811.393	2	1000000
LTADEMK[+8]		811.399	2	1000000
TDVLFDEAYATQIK[+8]		811.414	2	1000000
SINPADTSQVIANASK[+8]		812.425	2	1000000
IDNQDNQNQVSLNK[+8]		819.402	2	1000000
DGDILVGK[+8]		820.453	2	1000000
DIPSFLK[+8]		823.468	2	1000000
DTDSALQENEELFK[+8]		823.885	2	1000000
MFQVVAK[+8]		826.461	2	1000000
SQGSEFPIVIMPIVK[+8]		826.962	2	1000000
LILGQMSTVVLDTQK[+8]		827.47	2	1000000
AYGAELVLTPGSEAMK[+8]		830.921	2	1000000
NLNLSNMTPIEALVK[+8]		832.96	2	1000000
ETLLMPK[+8]		835.472	2	1000000
ELAFLNK[+8]		838.479	2	1000000
LLFESTK[+8]		841.479	2	1000000
DLGIIENTELDGEMK[+8]		842.913	2	1000000
FNATTFDELFEQTK[+8]		849.909	2	1000000
TIEGGVAFATQIVQEK[+8]		849.961	2	1000000
MNDVSETETVNTDNK[+8]		852.877	2	1000000
LSDSYYADPNDSNLK[+8]		855.391	2	1000000
AETVEALMETTLPNGK[+8]		856.437	2	1000000
AIQFADIYLMALPTK[+8]		859.967	2	1000000
TAAEQVDYLEQLVDK[+8]		865.44	2	1000000
INELLDSDNLYQSAK[+8]		865.938	2	1000000
TLSVSDLK[+8]		866.495	2	1000000
NTFDIAGK[+8]		869.448	2	1000000
VDGTFNDSLSYLDYK[+8]		872.911	2	1000000
VIPEIDGK[+8]		874.5	2	1000000
VGMNVQPK[+8]		876.473	2	1000000
IVLPVDTK[+8]		888.552	2	1000000
LSSIDQFEQVIEENK[+8]		893.951	2	1000000
LNVEVFADGADIEEMK[+8]		894.434	2	1000000
GMTSANPLDFPSYLEK[+8]		897.429	2	1000000
FLDELEK[+8]		897.469	2	1000000
EIDSLQQLPEDDYVK[+8]		900.443	2	1000000
GQSESIATNLIEMASLK[+8]		900.469	2	1000000
FQVVEPSLQDIFIEK[+8]		900.487	2	1000000
VEFSNLPQGYEVTPSK[+8]		901.956	2	1000000
ILEDLAPLEDEPIISK[+8]		901.997	2	1000000
LITQLATLYGLTADGMK[+8]		909.002	2	1000000
EFIQQAPSSPSYALFK[+8]		910.969	2	1000000
LIPMDTIPDNLNAFNK[+8]		912.476	2	1000000
AAMAGDGQVTLGQQVIMK[+8]		913.473	2	1000000
SLIADLISTPTSSSLMGK[+8]		914.994	2	1000000
IIEGNALEQFENVNDK[+8]		920.962	2	1000000
TLEIQPQQNVYMVSGK[+8]		921.979	2	1000000
QIVFDIGK[+8]		923.532	2	1000000
YEQTYDNFPILNNSK[+8]		927.443	2	1000000
YSTIATNCYDTAEVIK[+8]		928.945	2	1000000
GNCDFYPEFENEAVAK[+8]		949.411	2	1000000
EYFEGYAPSSPSFALVK[+8]		950.466	2	1000000
FPLAEQIQISTLVQGEK[+8]		955.03	2	1000000
PIEIPNFK[+8]		961.548	2	1000000
ELIEASMTYSDNTANNK[+8]		962.938	2	1000000
SACTTCGDVPSYPYLNK[+8]		970.934	2	1000000
PSTSEIQTTPTTPQESTK[+8]		970.981	2	1000000
TSQPAIGEFISAYEELGK[+8]		974.493	2	1000000
IAATQVEGIGFAIPSNEVK[+8]		976.533	2	1000000
GYDSAGIAVVNDDNTTVFK[+8]		997.483	2	1000000
ANDDGEPTGTAGVPMLDILK[+8]		1011.5	2	1000000
GVDFYEGNEVDEAEEEAK[+8]		1019.44	2	1000000
SGTYDANINIADEMFNNK[+8]		1020.96	2	1000000
ENLAEVLDK[+8]		1034.55	2	1000000
GQATNPTALIEQINAGAIGLK[+8]		1044.58	2	1000000
DIGIVFQNPDNQFVGSIVK[+8]		1049.56	2	1000000
QIMEDNGLVQISDEATLLK[+8]		1071.05	2	1000000
EAIGVSGLITPWNFPTNQTSLK[+8]		1191.13	2	1000000
IVNEEALGYGK[+8]		1196.63	2	1000000
ALLSSDDNVSFHIGQPFK[+8]	X	661.674	3	1000000	X	X	X	X	X
ASLYYHFDSK[+8]	X	413.536	3	1000000	X	X	X	X	X
DASLVLILSDHSEFK[+8]	X	561.301	3	1000000	X	X	X	X	X
DGAYDIHFVK[+8]	X	391.532	3	1000000	X	X	X	X	X
ELNDHLNSVK[+8]	X	392.875	3	1000000	X	X	X	X	X
GFVVPDLSEHIK[+8]	X	450.25	3	1000000	X	X	X	X	X
GITINTSHIEYQTDK[+8]	X	576.628	3	1000000	X	X	X	X	X
GIVTGAVSDHTTVEDTK[+8]	X	579.963	3	1000000	X	X	X	X	X
HGVDVLGVDINQQTIDK[+8]	X	620.33	3	1000000	X	X	X	X	X
HSTNEQLSLDEINNTIK[+8]	X	655.332	3	1000000	X	X	X	X	X
HVNDDEIIEYYVSGDK[+8]	X	635.298	3	1000000	X	X	X	X
IDTPNVATDLMDSTSYITK[+8]	X	698.345	3	1000000	X	X	X	X
ILSGELDSQTGHVSLGK[+8]	X	583.647	3	1000000	X	X	X	X
IPHFYNYK[+8]	X	363.858	3	1000000	X	X	X	X
IVISHGNGPQIGSLLIQQAK[+8]	X	694.403	3	1000000	X	X	X	X
LYTSYGTYGFLHQIK[+8]	X	600.313	3	1000000	X	X	X	X
NLSDSHFDK[+8]	X	357.505	3	1000000	X	X	X
SNVYALAAGSLNPYYK[+8]	X	580.301	3	1000000	X	X	X
SSETNTHLFVNK[+8]	X	462.236	3	1000000	X	X	X
STSSLIVHEQPK[+8]	X	445.245	3	1000000	X	X	X
TELIQNLAHDLK[+8]	X	468.264	3	1000000	X	X	X
TLLDQSTSHK[+8]	X	379.871	3	1000000	X	X	X
TNILQNLQFDFIDDPTYDK[+8]	X	770.046	3	1000000	X	X	X
TPVVSLEYDFEHK[+8]	X	524.599	3	1000000	X	X	X
TVIIHFNEK[+8]	X	370.213	3	1000000	X	X	X
VEVEEGSEIVGHK[+8]	X	473.912	3	1000000	X	X	X
VGEEVEIIGLHDTSK[+8]	X	545.289	3	1000000	X	X	X
VIHAFDETK[+8]	X	356.525	3	1000000	X	X	X
VNAFVTVSHAAK[+8]	X	417.903	3	1000000	X	X	X
VVEVTVGHTPYK[+8]	X	446.25	3	1000000	X	X	X
YDHHYNITYK[+8]	X	454.55	3	1000000	X	X
YNPTTHNYK[+8]	X	382.52	3	1000000	X	X
YYTQPHFSFSNK[+8]	X	509.577	3	1000000	X	X
QQILDEHEK[+8]		383.199	3	1000000	X	X
ANKHDDVLDK[+8]		388.203	3	1000000	X	X
LPSDADVSVKK[+8]		389.555	3	1000000	X	X
LFLEKEEEK[+8]		391.548	3	1000000	X	X
LKEFVTDTSK[+8]		392.551	3	1000000	X	X
LNDHIVVTEK[+8]		392.555	3	1000000	X	X
LRQEVAEQSK[+8]		399.222	3	1000000	X	X
EIGDYLVDHK[+8]		399.539	3	1000000	X	X
KLNQINKPLK[+8]		401.927	3	1000000	X	X
SKPVVEPMAPK[+8]		402.893	3	1000000	X	X
GKNAAEAIAILK[+8]		402.915	3	1000000	X	X
LIDQLENVKK[+8]		403.243	3	1000000	X	X
HNLHATFMPK[+8]		407.209	3	1000000	X	X
HTPVKPMSATK[+8]		407.556	3	1000000	X	X
MKLPIEDLEK[+8]		408.565	3	1000000	X	X
DKYTVELNLK[+8]		410.899	3	1000000	X	X
EKEFEEEYK[+8]		413.527	3	1000000	X	X
LLQFPHVHNK[+8]		414.24	3	1000000	X	X
AMRENEVIKK[+8]		414.564	3	1000000	X	X
TDDNKQPAQPK[+8]		417.214	3	1000000	X	X
LTLYSYIDKK[+8]		417.907	3	1000000	X	X
IAAEGLVHVETK[+8]		425.578	3	1000000	X	X
SNHTILLVLEK[+8]		425.59	3	1000000	X	X
VIDFQHVKPGK[+8]		425.915	3	1000000	X	X
QHEYLEDITK[+8]		428.55	3	1000000	X	X
VLAIYMVHPTK[+8]		432.581	3	1000000	X
ETGKFENIDLK[+8]		434.566	3	1000000	X
KLQLEDVSENK[+8]		437.573	3	1000000	X
EVVNHIEQTIK[+8]		439.913	3	1000000	X
ERGGMWDMDTK[+8]		445.197	3	1000000	X
ELHEQDSLQNK[+8]		450.224	3	1000000	X
LELLKPYQVNK[+8]		451.606	3	1000000	X
IVDKNFAVPESK[+8]		452.253	3	1000000	X
THNNFKEEMAK[+8]		452.887	3	1000000	X
GRPVTGPGNRPLK[+8]		452.937	3	1000000	X
WFEEKFPEIK[+8]		454.239	3	1000000	X
GKELQAQIDILK[+8]		455.273	3	1000000	X
EKEFEEEYKK[+8]		456.225	3	1000000	X
SETDKVDITKPK[+8]		456.92	3	1000000	X
KQGMSLENDNVK[+8]		457.566	3	1000000	X
GHVYNGISGGQFK[+8]		457.901	3	1000000	X
KYQLPIYANEK[+8]		458.922	3	1000000	X
EPGGVPTGEEIRK[+8]		459.58	3	1000000	X
KINQMMTMMNK[+8]		459.892	3	1000000	X
EKASYTLGEPFK[+8]		459.909	3	1000000	X
DFYMFAPHTVK[+8]		460.556	3	1000000	X
NVKLPSDADVSVK[+8]		460.592	3	1000000	X
NMMEQNNHFSK[+8]		463.204	3	1000000	X
KMLSEIAISDEK[+8]		463.246	3	1000000	X
AEHSFDVNEVIK[+8]		465.905	3	1000000	X
LTETLEMPKPDK[+8]		475.918	3	1000000	X
LDSQWATPNEHK[+8]		478.568	3	1000000	X
SGFVSIIGRPNVGK[+8]		480.28	3	1000000	X
IYDMTDKDYEK[+8]		482.218	3	1000000	X
FKETLNDLYAPK[+8]		482.929	3	1000000	X
DAWYGPELNHIK[+8]		484.245	3	1000000	X
KQVSSSDWNVGDK[+8]		486.575	3	1000000	X
HQDDELSFSTFK[+8]		487.896	3	1000000	X
QHITSLLSDTPDK[+8]		488.259	3	1000000	X
IFDHLNITIQDK[+8]		488.936	3	1000000	X
FPETSGIGIKPVSK[+8]		489.948	3	1000000	X
NTMQAATKPGITTK[+8]		495.932	3	1000000	X
KAQSEQDQAFLSK[+8]		496.591	3	1000000	X
SSEKTDLMVEESK[+8]		497.576	3	1000000	X
HVPGVYPEDDVEK[+8]		497.912	3	1000000	X
KCDPVILEPMMK[+8]		500.916	3	1000000	X
TKNNPILVGEAGVGK[+8]		502.291	3	1000000	X
INDGEKDYEVEAK[+8]		506.579	3	1000000	X
NEEDRLLDEKEK[+8]		509.258	3	1000000	X
ENGMTIVHPYDDK[+8]		509.573	3	1000000	X
HIGSDELAESVYAK[+8]		509.591	3	1000000	X
VFNEIGQNVLEHK[+8]		512.275	3	1000000	X
QHQEGLGVVSTTYK[+8]		518.938	3	1000000	X
QSSDSKDKETTSIK[+8]		521.265	3	1000000	X
QALMHSSNVYMFK[+8]		521.923	3	1000000	X
NNDVTQHVSYVASK[+8]		523.93	3	1000000	X
EMHISVGNYLEEK[+8]		524.92	3	1000000	X
QVGQAIVTIATSRPK[+8]		526.313	3	1000000	X
YSSFSGVARPGVQSK[+8]		526.61	3	1000000	X
KFTIVPSWETYAK[+8]		526.62	3	1000000	X
LIGHDIDHNALLNK[+8]		527.626	3	1000000	X
DYFNDRFENEVK[+8]		528.579	3	1000000	X
IVNLHNDIALALAAK[+8]		528.65	3	1000000	X
SDVMHGDYK[+8]		528.901	3	1000000	X
SHIVGQPVSK[+8]		528.97	3	1000000	X
MTFDDKNGK[+8]		530.916	3	1000000	X
RDVTIEAVKPLLTK[+8]		530.994	3	1000000	X
LYVYAHYK[+8]		531.451	3	1000000	X
IDKIEMLAK[+8]		533.479	3	1000000	X
FGTVHEMIK[+8]		533.947	3	1000000	X
KYNAHIGVYALDTK[+8]		534.291	3	1000000	X
RVAIEMASPLGWHK[+8]		534.96	3	1000000	X
QSQPNIHIK[+8]		535.467	3	1000000	X
ELPTLTEHK[+8]		536.962	3	1000000	X
LIDDLYEKLNIEK[+8]		538.634	3	1000000	X
IFEVAEHVK[+8]		538.967	3	1000000	X
KSDSDVYSIDEILK[+8]		540.613	3	1000000	X
VPNHAIINEAVEIAK[+8]		542.641	3	1000000	X
DETFNVMSTSHLNK[+8]		549.591	3	1000000	X
VCDVATMAFENAIAK[+8]		549.937	3	1000000	X
HLHIPLQSGSDTVLK[+8]		551.645	3	1000000	X
EFEEEYKK[+8]		553.93	3	1000000	X
EHDPAYIEK[+8]		553.936	3	1000000	X
GLTSHDVVFK[+8]		554.47	3	1000000	X
IVGTAGGGMVAVTVTGHK[+8]		554.974	3	1000000	X
TVQSLLGHVNLSTTGK[+8]		554.98	3	1000000	X
AQSILDITSDSVFHK[+8]		556.961	3	1000000	X
MEQINIQFPDGNKK[+8]		557.287	3	1000000	X
VVSHNGNAIEAINISK[+8]		558.64	3	1000000	X
ESGGNIHAVNPTSGAAGK[+8]		558.948	3	1000000	X
SVKPNNIVTMLSAGIK[+8]		560.658	3	1000000	X
KGPFAPDFIK[+8]		562.985	3	1000000	X
LGANIVAVNQQVDQSK[+8]		564.644	3	1000000	X
KTEIDYINGAVATLGK[+8]		567.649	3	1000000	X
LTKPAEYISDELTSK[+8]		568.304	3	1000000	X
DVNEQFSERPIHVK[+8]		569.296	3	1000000	X
SQEVIQVWHAVGAFK[+8]		569.642	3	1000000	X
YAQPGETLHVEEAQK[+8]		569.952	3	1000000	X
EEKPNHFLVAFDAGK[+8]		570.629	3	1000000	X
MNIHEYQGK[+8]		570.935	3	1000000	X
TGSSDTANYNHTITTK[+8]		573.607	3	1000000	X
YSDQNKPYK[+8]		574.449	3	1000000	X
DVEVGKDVDVTIDGQK[+8]		575.631	3	1000000	X
NSISHNVSATDLLNIK[+8]		578.647	3	1000000	X
KAQEDVLAGLTEVLDK[+8]		579.655	3	1000000	X
KKENDNEELNEELK[+8]		580.623	3	1000000	X
NHATAWQGFK[+8]		582.957	3	1000000	X
DGGYQGEIGVVHALPTK[+8]		583.64	3	1000000	X
GKVVLVTAMSPTPAGEGK[+8]		583.994	3	1000000	X
TLLFGPMKPVGLEDPK[+8]		583.995	3	1000000	X
KGMLLVTTDGK[+8]		584.5	3	1000000	X
KPMILPVIMK[+8]		588.033	3	1000000	X
VTELVKEQVK[+8]		589.519	3	1000000	X
VGNPREDGTQVGPIISK[+8]		592.323	3	1000000	X
LVTNELNHLK[+8]		593.509	3	1000000	X
VGNVLASHGLSK[+8]		594.007	3	1000000	X
QSGMVFQSYNLFPHK[+8]		597.631	3	1000000	X
GVIYPHPPVSK[+8]		600.009	3	1000000	X
VKPTPPDKPSK[+8]		600.019	3	1000000	X
VQAHDFTWQAEIMSK[+8]		600.294	3	1000000
AIEHLDIDYTEVDMK[+8]		600.625	3	1000000
SYVQSHSFIK[+8]		600.98	3	1000000
KDDHLTNQVK[+8]		601.986	3	1000000
FQYIHVDEYQDTNK[+8]		603.284	3	1000000
VHLETDVLFK[+8]		603.506	3	1000000
EEAYDKVQPK[+8]		606.475	3	1000000
KVDFGDVDALK[+8]		606.493	3	1000000
KDMDALTEFVNIYGAK[+8]		608.309	3	1000000
LKEVSDKYTK[+8]		608.509	3	1000000
HPQYSVQVQK[+8]		609.991	3	1000000
LVDGNDKDLPK[+8]		609.996	3	1000000
IVATSFDEIFDGKDHK[+8]		610.644	3	1000000
STVAFHTLGCK[+8]		613.48	3	1000000
AHDNSDVSTNDYHDIK[+8]		613.606	3	1000000
ASLIEAVAETSDELMEK[+8]		615.308	3	1000000
GTYTMYFDHYAEVPK[+8]		615.946	3	1000000
QWLNEPLPDKMPELK[+8]		615.994	3	1000000
GSGVDQVVTIVGHGAESVK[+8]		616.33	3	1000000
EHANAFTELNDPIDQK[+8]		617.298	3	1000000
FINGVLSNIKK[+8]		619.543	3	1000000
NFYPAEDYHQDYYK[+8]		620.937	3	1000000
QDVPEFDNDRYTIIK[+8]		620.979	3	1000000
FSNMILGHNGDGINEVK[+8]		623.64	3	1000000
GDMGVEIPPEKVPMVQK[+8]		626.658	3	1000000
ENVMYVHCTLLPYIK[+8]		629.991	3	1000000
HIGTPGEVLEPGLQVNVK[+8]		632.354	3	1000000
KVFYSFIDDK[+8]		633.998	3	1000000
MLFGLSSQQQAPPNFSK[+8]		635.32	3	1000000
MTLSHVEADEFSTFASK[+8]		636.636	3	1000000
TALLKDNDIYFPEELK[+8]		639.675	3	1000000
VVVVEHNYQGQLSSIIK[+8]		641.026	3	1000000
VTGIPIDNKFETPINQK[+8]		641.354	3	1000000
HQLDNDVESLNYQLVK[+8]		641.661	3	1000000
KSGSTGFGTSVNTSSNATSK[+8]		642.648	3	1000000
DVTCETCHGDGAKPGTSK[+8]		643.284	3	1000000
TPHALIAGATGSGK[+8]		643.523	3	1000000
TTTSNLIGHTLK[+8]		646.031	3	1000000
LMILGNDEPYNNEFKK[+8]		650.324	3	1000000
FAVAQPAAVASNNVNDLIK[+8]		650.689	3	1000000
VDKDDQPKDNK[+8]		653.992	3	1000000
EIGLVLAPVSVDIHHQNK[+8]		659.705	3	1000000
VDRLNSVVDAVK[+8]		660.544	3	1000000
VYYDMNKPSGK[+8]		661.982	3	1000000
SMPEHVNMMDK[+8]		662.455	3	1000000
TLDHPVIESLQDELTFK[+8]		665.017	3	1000000
IDYTLETDKTK[+8]		666.514	3	1000000
QDEDYKYDEK[+8]		669.455	3	1000000
KASEDNEWNLK[+8]		669.994	3	1000000
SHNYSYDQLYDLINEK[+8]		670.649	3	1000000
KAIGQDATVSLFDEFDKK[+8]		674.021	3	1000000
VQVEHTITEMVTGIDIVK[+8]		674.034	3	1000000
HGGGCFSGKDPTK[+8]		676.981	3	1000000
FYQPKPGTDLAWLSAVTK[+8]		677.366	3	1000000
HLPDPIYEQIK[+8]		679.535	3	1000000
QLIQECLGHLIDQGQSAK[+8]		682.689	3	1000000
FLKEEVPEEYYTVPLGK[+8]		683.694	3	1000000
VLCAMSGGVDSSVVAVLLHK[+8]		689.367	3	1000000
ISDSEIKEDSKK[+8]		692.528	3	1000000
KIAAGADAIVLDVK[+8]		695.085	3	1000000
FPVVQNVNAQGVTDKEVIK[+8]		698.388	3	1000000
DADIISLHVPANK[+8]		699.549	3	1000000
LKADIDFDDSGAK[+8]		700.515	3	1000000
TIDEEQLTAQILLQELNK[+8]		703.051	3	1000000
ITPDALESHISPK[+8]		707.049	3	1000000
ADALSMIGTAYEVAALYNTK[+8]		709.357	3	1000000
EEVDLRNEADSLVFQVEK[+8]		710.027	3	1000000
YGETETKYPVVK[+8]		710.038	3	1000000
VVGVVSLPYETFIPHGANVK[+8]		712.064	3	1000000
TDIPQFDSIQIGVISVAAQK[+8]		713.391	3	1000000
SGKVPAVVYGYGTK[+8]		716.062	3	1000000
NEDIDEAITHFK[+8]		719.013	3	1000000
QLVYVSATPGPYEIEHTDK[+8]		719.031	3	1000000
IEVIVPETVHNHDYMETK[+8]		721.361	3	1000000
VKPSDTIEVEGIKIEQEDK[+8]		722.386	3	1000000
HWADDDQDTSDLAYEASVK[+8]		725.318	3	1000000
GDQIDNANHFADK[+8]		725.498	3	1000000
DMIESVLHTEFK[+8]		727.529	3	1000000
YMGDLVFNHPEK[+8]		728.017	3	1000000
TGIDALAPALGSVHGPYKGEPK[+8]		729.395	3	1000000
TNLLAANLYTPEQFDESKK[+8]		730.711	3	1000000
KYYVENDLYDVLPSDFSK[+8]		735.028	3	1000000
YNAHIGVYALDTK[+8]		735.549	3	1000000
NHYQDYSVTDVK[+8]		737.51	3	1000000
IILGNTYHLWLQPGNDIIK[+8]		739.415	3	1000000
KEGNDISIITYGAMVQESMK[+8]		741.369	3	1000000
QQLVQELDTFYNHAEAVTK[+8]		748.046	3	1000000
AKPSTLTDGYYETSIHSFTK[+8]		752.042	3	1000000
KLDAGNIISQQAIK[+8]		752.604	3	1000000
IDRPSIGIGLINLK[+8]		757.633	3	1000000
LLDHMFENEAYK[+8]		758.027	3	1000000
HITDEELSDIQSK[+8]		760.542	3	1000000
KDILDAIENTNFK[+8]		763.573	3	1000000
SITEDKHLDLDQIPPISVAAK[+8]		766.753	3	1000000
YHNVFGIAAYDNDPLREGIK[+8]		767.39	3	1000000
SLLYSGIILHDIGK[+8]		767.612	3	1000000
EKYVPFGGPAGGDGGK[+8]		771.049	3	1000000
DMGAELGVMISASHNPVADNGIK[+8]		778.715	3	1000000
NGAVSNIKPSLINVK[+8]		780.125	3	1000000
VLAESTNKVESNAVTEDKADSK[+8]		781.73	3	1000000
VIIDTEDHEYIIYTQNDQK[+8]		782.384	3	1000000
RYINTSTDSNLFK[+8]		782.568	3	1000000
VDQGESLNAPTLNEIMLNVYK[+8]		786.07	3	1000000
QGQYYHFDIVDGK[+8]		788.042	3	1000000
MATYEILHSDTPAK[+8]		791.559	3	1000000
FYDATYYDMSDKNVVNLGLK[+8]		794.047	3	1000000
IINEPTAAALAYGLDKTDKDEK[+8]		795.419	3	1000000
TQLDMDPDDTIVSYSSIQNNK[+8]		798.04	3	1000000
LSILDDNFNHIYK[+8]		799.081	3	1000000
SMGATHIISGGQTMNPSTEDIVK[+8]		800.054	3	1000000
LKDYEPEELESVVEHEIQSK[+8]		803.735	3	1000000
EVSMGYDHVYTPVLANVDLYK[+8]		807.734	3	1000000
HLDLDQIPPISVAAK[+8]		811.625	3	1000000
LGVNHWQIPVNQPK[+8]		818.118	3	1000000
DNQSMSDSALDSILDQYSEDAK[+8]		819.355	3	1000000
VNCVAPGPFWSPLQISGGQPQSK[+8]		821.417	3	1000000
NIEQQGLLTEELKK[+8]		824.626	3	1000000
YYFATHLSDGNPSGK[+8]		831.558	3	1000000
IIIATPQQWMTHTK[+8]		837.122	3	1000000
IVAGLTNGNEQLTNMISTMEQDK[+8]		839.08	3	1000000
FTVTNGTNQDEHAIK[+8]		840.579	3	1000000
LLPNIPHVAIFDTAFHQTMPEK[+8]		843.113	3	1000000
GNVVESIYNYPTHQTFFSSSDK[+8]		843.399	3	1000000
SVTPFDLHLISINPK[+8]		843.641	3	1000000
DDYQLHWTSTNWK[+8]		850.055	3	1000000
QQALNEGKPENIVEK[+8]		851.618	3	1000000
LAQLKEEATQLEPVK[+8]		851.649	3	1000000
NSVHYEEVPEVEFK[+8]		856.078	3	1000000
YLDLLSQHFDTPEK[+8]		856.097	3	1000000
GVDNNKDQTYFLNQLSQQQLSK[+8]		859.433	3	1000000
IYVIAAGTSYHAGLVGK[+8]		863.146	3	1000000
LEELGYGDLISHFDK[+8]		871.102	3	1000000
RVQSSTLNEVVTDAISMNPTPTDK[+8]		871.109	3	1000000
AYLVDTAKPTPAPTPKPSTPTTNNK[+8]		873.469	3	1000000
FVDNNEININHTGVSDELGGQGVGK[+8]		874.428	3	1000000
SGAQVGPNFEGINSEVLEYDEVFK[+8]		879.425	3	1000000
EILDGQEKPATQLFAK[+8]		897.152	3	1000000
DGNFYQTNVDANGVNHGGSQMVQNK[+8]		901.408	3	1000000
YLQDMYADKDVTIVK[+8]		904.127	3	1000000
NSAVAIIPATLLAQGHVK[+8]		904.699	3	1000000
NEVIIIATGMQGEPVEALSQMAQHK[+8]		906.794	3	1000000
ESATQTQSVAPNTSEAGMSSAITQSTK[+8]		907.431	3	1000000
IFTNTANAMEGVTDDVK[+8]		924.104	3	1000000
ETNLGNAIADAMEAYGVK[+8]		936.62	3	1000000
QGEHGNISFGDQLFEAK[+8]		941.616	3	1000000
AIEIAEQALESVEPGVTK[+8]		945.173	3	1000000
FLIGIGQTEMAVSPVNQDIVSMGANAAK[+8]		957.161	3	1000000
KDELPQSVYANTSDTNK[+8]		958.132	3	1000000
VLAPLFDNHDVAPNQVAIVGDTANDMK[+8]		958.151	3	1000000
SSAEVQQTQQASMPASQK[+8]		964.121	3	1000000
NVEILNEDETTQTALQK[+8]		976.161	3	1000000
AQKPVDNITQIIGGTPVVK[+8]		992.242	3	1000000
IIPEDTVVFSSSPIPGNTK[+8]		1003.7	3	1000000
GSILQTVNGPFGHVAYVEK[+8]		1011.2	3	1000000
NDNLTEQEKNNYIAQIK[+8]		1020.68	3	1000000
NTDKNELYLVEGDSAGGSAK[+8]		1037.17	3	1000000
TYEVMYIVRPNIEEDAK[+8]		1038.19	3	1000000
ELTLGNTVDNTYMGPVINK[+8]		1042.7	3	1000000
ETGGLPDAEKFDTAINEFK[+8]		1044.18	3	1000000
IPTLNNEVMLTIPAGTQTGK[+8]		1052.24	3	1000000
IEVIQGGSDRNDTIMNIVK[+8]		1054.22	3	1000000
AQQAAIKEEASVNNLSNTSQEAQEIQETK[+8]		1056.52	3	1000000
HAPQSDDLTNDSNEDETEQSLKEPATYK[+8]		1057.48	3	1000000
NEIESAGYEQLTTAEDVDK[+8]		1059.16	3	1000000
ISEAMDANDPIPEMYYLDVASPGAERPIK[+8]		1067.52	3	1000000
MNDVSETETVNTDNKDTVK[+8]		1073.16	3	1000000
AAMNADTDGLAGLQQMAGDATLLYYTTDEAK[+8]		1081.84	3	1000000
ENGLYNEIDTIEGANGPEIK[+8]		1091.2	3	1000000
SQIYSTAVDNQPSVDVHVLQGERPMAADNK[+8]		1098.54	3	1000000
VTHISMMYNDANGPTYQAVK[+8]		1123.2	3	1000000
LADELNTQLLGELPLEQPSWNPK[+8]		1305.85	3	1000000
EQIEDAIQGADMVFVTSGMGGGTGTGAAPVVAK[+8]		1585.44	3	1000000

## Sheet: Table S3
Supporting information to
Optimizing SureQuant for Targeted Peptide Quantification: A Technical Comparison with PRM and SWATH-MS Methods
Table S3	List of peptides with their respective modifications and corresponding intensity thresholds tested under each condition. The conditions include the specific intensity threshold, 5x lower than the specific intensity threshold, and 25x lower than the specific intensity threshold.
Peptide #	Peptide Sequence	Heavy Peptide Sequence	Precursor m/z	Precursor Charge	Intensity Threshold (specific)	Intensity Threshold (5x less)	Intensity Threshold (25x less)		Modifications key
Peptide 1	TDFAVTNGGGIR	TDFAVTNGGGIR[+10]	609.311	2	2.16463e+08	43000000	8600000		K[+8] = Isotopically labeled Lysine
Peptide 2	AHAVTTIDK	AHAVTTIDK[+8]	482.271	2	1.98734e+08	40000000	8000000		R[+10] = Isotopically labeled Arginine
Peptide 3	AQTAEVIIPNNTIDFK	AQTAEVIIPNNTIDFK[+8]	891.48	2	3.7806e+08	76000000	15200000		C[+57] = Carboxyamidomethylcysteine
Peptide 4	DVENVTPNK	DVENVTPNK[+8]	512.264	2	5.44515e+08	110000000	22000000
Peptide 5	PAVSEQPAK	PAVSEQPAK[+8]	467.758	2	6.44859e+08	130000000	26000000
Peptide 6	TIEGATVSSK	TIEGATVSSK[+8]	500.774	2	5.06472e+08	100000000	20000000
Peptide 7	ELSQLDDR	ELSQLDDR[+10]	493.245	2	2.15741e+07	4300000	860000
Peptide 8	DNSVETIELK	DNSVETIELK[+8]	578.303	2	1.0234e+07	2000000	400000
Peptide 9	NNLDHIQFLQVR	NNLDHIQFLQVR[+10]	502.94	3	3.01244e+07	6000000	1200000
Peptide 10	IDQFATYLQK	IDQFATYLQK[+8]	617.832	2	3.92378e+07	7800000	1560000
Peptide 11	NFDVLDEATGLAQR	NFDVLDEATGLAQR[+10]	779.89	2	1.67918e+07	3400000	680000
Peptide 12	EVTQEDLK	EVTQEDLK[+8]	485.253	2	1.50086e+07	3000000	600000
Peptide 13	GFIFVEDAGR	GFIFVEDAGR[+10]	560.787	2	2.53193e+08	51000000	10200000
Peptide 14	NDTLVIAAGGGGIPVIR	NDTLVIAAGGGGIPVIR[+10]	544.982	3	2.15276e+07	4300000	860000
Peptide 15	GSVLITSLNELDAALEGK	GSVLITSLNELDAALEGK[+8]	919.504	2	3.34511e+08	67000000	13400000
Peptide 16	IEAAISFIENNPK	IEAAISFIENNPK[+8]	727.393	2	2.53743e+08	51000000	10200000
Peptide 17	SLVGLITK	SLVGLITK[+8]	419.778	2	4.457e+08	89000000	17800000
Peptide 18	TTNVDELK	TTNVDELK[+8]	464.247	2	4.228e+08	85000000	17000000
Peptide 19	VVPSPQPISIIELESIK	VVPSPQPISIIELESIK[+8]	929.045	2	3.3867e+08	68000000	13600000
Peptide 20	YIDENQFAK	YIDENQFAK[+8]	568.279	2	7.14059e+08	140000000	28000000
Peptide 21	PLFDSPAR	PLFDSPAR[+10]	456.744	2	7.96143e+08	160000000	32000000
Peptide 22	VVASPLPQSILEHQLIR	VVASPLPQSILEHQLIR[+10]	637.375	3	5.44541e+08	110000000	22000000
Peptide 23	EEVEELQK	EEVEELQK[+8]	506.258	2	4.61506e+08	92000000	18400000
Peptide 24	ENTYEGVEAVIDK	ENTYEGVEAVIDK[+8]	737.861	2	3.31075e+08	66000000	13200000
Peptide 25	FVESGENK	FVESGENK[+8]	459.226	2	2.80632e+08	56000000	11200000
Peptide 26	PIGPFYTK	PIGPFYTK[+8]	465.762	2	5.04011e+08	100000000	20000000
Peptide 27	IVISHGNGPQIGSLLIQQAK	IVISHGNGPQIGSLLIQQAK[+8]	694.403	3	2.80186e+08	56000000	11200000
Peptide 28	DIIDVNGITIDK	DIIDVNGITIDK[+8]	662.366	2	5.16061e+06	1000000	200000
Peptide 29	VAGLDYGADDYIVK	VAGLDYGADDYIVK[+8]	753.882	2	3.25389e+07	6500000	1300000
Peptide 30	LFETSNDNTVR	LFETSNDNTVR[+10]	653.319	2	1.83898e+07	3700000	740000
Peptide 31	LVEELLELTK	LVEELLELTK[+8]	597.857	2	4.10817e+07	8200000	1640000
Peptide 32	AFNEQPFAVVK	AFNEQPFAVVK[+8]	629.34	2	4.17113e+07	8300000	1660000
Peptide 33	DLTAPTAVK	DLTAPTAVK[+8]	462.268	2	2.82215e+07	5600000	1120000
Peptide 34	GVLENQGAAFNK	GVLENQGAAFNK[+8]	628.33	2	4.1621e+07	8300000	1660000
Peptide 35	AAYNVIQAIGK	AAYNVIQAIGK[+8]	578.334	2	3.82359e+07	7600000	1520000
Peptide 36	IDAQTGEILEK	IDAQTGEILEK[+8]	612.832	2	2.9844e+07	6000000	1200000
Peptide 37	NIYQDYAVTDVK	NIYQDYAVTDVK[+8]	718.861	2	2.00088e+07	4000000	800000
Peptide 38	VEIDGDSNK	VEIDGDSNK[+8]	492.74	2	3.08828e+07	6200000	1240000
Peptide 39	STSSLIVHEQPK	STSSLIVHEQPK[+8]	445.245	3	7.58859e+08	150000000	30000000
Peptide 40	EANVITNAPILNDSR	EANVITNAPILNDSR[+10]	818.93	2	7.12869e+08	140000000	28000000
Peptide 41	DNHDLFNHLR	DNHDLFNHLR[+10]	430.879	3	6.49207e+08	130000000	26000000
Peptide 42	GYEEFIIASSAFK	GYEEFIIASSAFK[+8]	735.374	2	1.19434e+08	24000000	4800000
Peptide 43	VNAFVTVSHAAK	VNAFVTVSHAAK[+8]	417.903	3	2.95499e+08	59000000	11800000
Peptide 44	ILEELVHNNR	ILEELVHNNR[+10]	416.231	3	4.38478e+08	88000000	17600000
Peptide 45	ALDSILSFLEK	ALDSILSFLEK[+8]	622.355	2	5.49469e+08	110000000	22000000
Peptide 46	DVNIALANELTK	DVNIALANELTK[+8]	654.866	2	7.26405e+08	150000000	30000000
Peptide 47	GNTIIVESTIAPK	GNTIIVESTIAPK[+8]	675.89	2	1.19669e+08	24000000	4800000
Peptide 48	VTVFGLTYK	VTVFGLTYK[+8]	518.302	2	4.2082e+08	84000000	16800000
Peptide 49	DASLVLILSDHSEFK	DASLVLILSDHSEFK[+8]	561.301	3	3.52757e+07	7100000	1420000
Peptide 50	HGVDVLGVDINQQTIDK	HGVDVLGVDINQQTIDK[+8]	620.33	3	2.10019e+08	42000000	8400000
Peptide 51	NLSDSHFDK	NLSDSHFDK[+8]	357.505	3	1000000	1000000	200000
Peptide 52	EYAEEYGNTVYIYR	EYAEEYGNTVYIYR[+10]	890.409	2	1.7346e+08	35000000	7000000
Peptide 53	NEEIQVNDR	NEEIQVNDR[+10]	563.772	2	4.99174e+08	100000000	20000000
Peptide 54	ADLTSTTDHHIFEVHR	ADLTSTTDHHIFEVHR[+10]	630.311	3	4.70945e+08	94000000	18800000
Peptide 55	AIEGTPTIENGVPTVPNVFK	AIEGTPTIENGVPTVPNVFK[+8]	1046.06	2	1.76831e+08	35000000	7000000
Peptide 56	VTLGEIVDLLYK	VTLGEIVDLLYK[+8]	685.905	2	2.1986e+08	44000000	8800000
Peptide 57	HVNDDEIIEYYVSGDK	HVNDDEIIEYYVSGDK[+8]	635.298	3	7.83021e+07	16000000	3200000
Peptide 58	FDGNNYIDR	FDGNNYIDR[+10]	562.256	2	4.47928e+08	90000000	18000000
Peptide 59	FIDFNDQPSR	FIDFNDQPSR[+10]	624.798	2	5.51939e+08	110000000	22000000
Peptide 60	NVGAYEVVGGVPAK	NVGAYEVVGGVPAK[+8]	684.374	2	3.49104e+08	70000000	14000000
Peptide 61	TFSYLQGGTLNLEGTSGR	TFSYLQGGTLNLEGTSGR[+10]	955.978	2	2.48376e+08	50000000	10000000
Peptide 62	IYLNVFFR	IYLNVFFR[+10]	541.307	2	1.20094e+08	24000000	4800000
Peptide 63	GLTIGEYQSEDNNVVK	GLTIGEYQSEDNNVVK[+8]	887.441	2	2.8038e+08	56000000	11200000
Peptide 64	YVILNIIGLK	YVILNIIGLK[+8]	577.375	2	3.53388e+08	71000000	14200000
Peptide 65	IDTPNVATDLMDSTSYITK	IDTPNVATDLMDSTSYITK[+8]	698.345	3	3.95404e+06	790000	158000
Peptide 66	GYYTVYLNTPLAEDR	GYYTVYLNTPLAEDR[+10]	892.94	2	5.55264e+06	1100000	220000
Peptide 67	NSGLPTTLGK	NSGLPTTLGK[+8]	498.284	2	2.34693e+07	4700000	940000
Peptide 68	ELNLNGVTSTAK	ELNLNGVTSTAK[+8]	627.843	2	1000000	1000000	200000
Peptide 69	LNYGFSVPNSAVK	LNYGFSVPNSAVK[+8]	702.374	2	2.38569e+07	4800000	960000
Peptide 70	ENINGQFSLPLFTDR	ENINGQFSLPLFTDR[+10]	880.946	2	1000000	1000000	200000
Peptide 71	YGGGSADGDSAVNPK	YGGGSADGDSAVNPK[+8]	701.82	2	1.31367e+07	2600000	520000
Peptide 72	AVSAEEYK	AVSAEEYK[+8]	452.729	2	2.64136e+07	5300000	1060000
Peptide 73	GAFEENIQK	GAFEENIQK[+8]	522.266	2	2.09652e+07	4200000	840000
Peptide 74	ISELENDK	ISELENDK[+8]	478.245	2	3.41203e+07	6800000	1360000
Peptide 75	NLIPTVIETTNR	NLIPTVIETTNR[+10]	690.89	2	8.13763e+06	1600000	320000
Peptide 76	DNFLTAEEAK	DNFLTAEEAK[+8]	573.282	2	2.55066e+07	5100000	1020000
Peptide 77	AEETTQPVAQPLVK	AEETTQPVAQPLVK[+8]	759.916	2	1.74296e+07	3500000	700000
Peptide 78	VDNQQEVK	VDNQQEVK[+8]	484.25	2	1.00438e+07	2000000	400000
Peptide 79	YNPTTHNYK	YNPTTHNYK[+8]	382.52	3	7.55414e+06	1500000	300000
Peptide 80	DGTLDPVIGR	DGTLDPVIGR[+10]	526.784	2	3.64682e+07	7300000	1460000
Peptide 81	SNNTPTLDSLAR	SNNTPTLDSLAR[+10]	649.832	2	2.14295e+07	4300000	860000
Peptide 82	DAAVHAQEFENAANLR	DAAVHAQEFENAANLR[+10]	589.288	3	3.53469e+07	7100000	1420000
Peptide 83	DIEFTFVEK	DIEFTFVEK[+8]	568.292	2	6.07501e+06	1200000	240000
Peptide 84	FFVQYGDFK	FFVQYGDFK[+8]	579.789	2	3.6664e+07	7300000	1460000
Peptide 85	YQLTNDDYNVK	YQLTNDDYNVK[+8]	690.83	2	1.70099e+07	3400000	680000
Peptide 86	LGESVQVR	LGESVQVR[+10]	449.255	2	4.49062e+07	9000000	1800000
Peptide 87	LTSADQELR	LTSADQELR[+10]	521.774	2	3.45243e+07	6900000	1380000
Peptide 88	AHINDNAFEVK	AHINDNAFEVK[+8]	633.322	2	2.42358e+07	4800000	960000
Peptide 89	VIQNPEGSR	VIQNPEGSR[+10]	505.269	2	1.40428e+07	2800000	560000
Peptide 90	DAEVNAEADK	DAEVNAEADK[+8]	535.248	2	4.31234e+07	8600000	1720000
Peptide 91	NTAESYLGEK	NTAESYLGEK[+8]	560.274	2	1.57359e+07	3100000	620000
Peptide 92	TALEGQDIEDIK	TALEGQDIEDIK[+8]	670.345	2	3.11519e+07	6200000	1240000
Peptide 93	AGIYTADLINTSEIK	AGIYTADLINTSEIK[+8]	808.935	2	4.80435e+08	96000000	19200000
Peptide 94	AININVDTK	AININVDTK[+8]	498.284	2	2.56605e+08	51000000	10200000
Peptide 95	SGIYTANLINSSDIK	SGIYTANLINSSDIK[+8]	802.425	2	4.30649e+08	86000000	17200000
Peptide 96	YVPYTIAVNGTSTPILSDLK	YVPYTIAVNGTSTPILSDLK[+8]	1080.59	2	6.62339e+07	13000000	2600000
Peptide 97	EHALNGEAK	EHALNGEAK[+8]	488.751	2	4.46704e+06	890000	178000
Peptide 98	SNSTHNASDAVYK	SNSTHNASDAVYK[+8]	701.328	2	7.52489e+06	1500000	300000
Peptide 99	ANGLSGNNIR	ANGLSGNNIR[+10]	513.272	2	1.75618e+08	35000000	7000000
Peptide 100	HTVNGQENLYR	HTVNGQENLYR[+10]	447.558	3	7.97506e+07	16000000	3200000
Peptide 101	DLATNHNK	DLATNHNK[+8]	460.737	2	7.06209e+08	140000000	28000000
Peptide 102	IAIQYYGSGSPENVEK	IAIQYYGSGSPENVEK[+8]	881.941	2	3.74774e+08	75000000	15000000
Peptide 103	NAENNTEHSTVSDK	NAENNTEHSTVSDK[+8]	777.35	2	6.84609e+07	14000000	2800000
Peptide 104	PYFTTGANQSETSK	PYFTTGANQSETSK[+8]	769.864	2	6.56424e+08	130000000	26000000
Peptide 105	YDQYQTNFK	YDQYQTNFK[+8]	607.782	2	1.78305e+07	3600000	720000
Peptide 106	LIQAQNLVR	LIQAQNLVR[+10]	532.826	2	3.00852e+07	6000000	1200000
Peptide 107	THTVSAHR	THTVSAHR[+10]	459.743	2	7.3551e+06	1500000	300000
Peptide 108	AVNLVSFEYK	AVNLVSFEYK[+8]	589.321	2	2.46987e+07	4900000	980000
Peptide 109	NFVASEDK	NFVASEDK[+8]	459.226	2	2.04156e+07	4100000	820000
Peptide 110	VNVSNLTDNK	VNVSNLTDNK[+8]	556.295	2	3.74206e+07	7500000	1500000
Peptide 111	TFAEEPQEPK	TFAEEPQEPK[+8]	592.29	2	2.94443e+07	5900000	1180000
Peptide 112	VVSNVLNDFNK	VVSNVLNDFNK[+8]	628.84	2	6.99515e+07	14000000	2800000
Peptide 113	GQLLVENDR	GQLLVENDR[+10]	527.282	2	7.49958e+06	1500000	300000
Peptide 114	LIDYQIADGDILK	LIDYQIADGDILK[+8]	742.908	2	4.28889e+07	8600000	1720000
Peptide 115	DDYTQVLNTYDDLDGK	DDYTQVLNTYDDLDGK[+8]	941.925	2	8.48439e+06	1700000	340000
Peptide 116	ENLLNNVTPNSNK	ENLLNNVTPNSNK[+8]	732.88	2	1.59961e+07	3200000	640000
Peptide 117	ALLSSDDNVSFHIGQPFK	ALLSSDDNVSFHIGQPFK[+8]	661.674	3	7.35939e+06	1500000	300000
Peptide 118	AQGEIAANWEGQAFSR	AQGEIAANWEGQAFSR[+10]	872.918	2	3.55754e+06	710000	142000
Peptide 119	SQSYGQGSDQIR	SQSYGQGSDQIR[+10]	668.312	2	1.27632e+07	2600000	520000
Peptide 120	FAQLLEEIK	FAQLLEEIK[+8]	549.818	2	5.68006e+07	11000000	2200000
Peptide 121	FEEQFQQLSPK	FEEQFQQLSPK[+8]	694.85	2	2.99896e+07	6000000	1200000
Peptide 122	AIDNLSQNLAK	AIDNLSQNLAK[+8]	597.832	2	5.21952e+07	10000000	2000000
Peptide 123	FQEELVQPMADHQK	FQEELVQPMADHQK[+8]	854.416	2	2.13585e+06	430000	86000
Peptide 124	GGEVLYQAFGLK	GGEVLYQAFGLK[+8]	645.353	2	3.99288e+07	8000000	1600000
Peptide 125	IAVVAPTYAGGLK	IAVVAPTYAGGLK[+8]	634.379	2	4.81186e+07	9600000	1920000
Peptide 126	IGDGDVEK	IGDGDVEK[+8]	420.713	2	4.27792e+07	8600000	1720000
Peptide 127	VAPTVVVDYNK	VAPTVVVDYNK[+8]	606.839	2	3.09213e+07	6200000	1240000
Peptide 128	AETVNDLYLIVK	AETVNDLYLIVK[+8]	693.392	2	1.78639e+07	3600000	720000
Peptide 129	IFEYLGNNEDIAK	IFEYLGNNEDIAK[+8]	767.387	2	3.70193e+07	7400000	1480000
Peptide 130	VETGTDVTSK	VETGTDVTSK[+8]	522.769	2	2.45398e+07	4900000	980000
Peptide 131	GIVTGAVSDHTTVEDTK	GIVTGAVSDHTTVEDTK[+8]	579.963	3	1.50452e+06	300000	60000
Peptide 132	ATGTDVTNK	ATGTDVTNK[+8]	457.737	2	1.11559e+07	2200000	440000
Peptide 133	NGVAFYSNNAQGDGK	NGVAFYSNNAQGDGK[+8]	775.36	2	1.46272e+06	290000	58000
Peptide 134	VEVEEGSEIVGHK	VEVEEGSEIVGHK[+8]	473.912	3	7.7868e+06	1600000	320000
Peptide 135	EVSNVPILFLSSR	EVSNVPILFLSSR[+10]	735.913	2	3.54738e+07	7100000	1420000
Peptide 136	TLTWQDAVVDLSK	TLTWQDAVVDLSK[+8]	742.398	2	1.78986e+07	3600000	720000
Peptide 137	VYEFTAEEK	VYEFTAEEK[+8]	562.274	2	3.46711e+07	6900000	1380000
Peptide 138	DLAETPFQR	DLAETPFQR[+10]	543.776	2	1.80555e+07	3600000	720000
Peptide 139	LIFPLQNEIVER	LIFPLQNEIVER[+10]	740.924	2	4.17941e+07	8400000	1680000
Peptide 140	DSNVDLINYLPK	DSNVDLINYLPK[+8]	699.871	2	2.57019e+07	5100000	1020000
Peptide 141	IDSADVSQK	IDSADVSQK[+8]	485.75	2	3.38164e+07	6800000	1360000
Peptide 142	IEDIGQGAEIIK	IEDIGQGAEIIK[+8]	647.361	2	6.08841e+07	12000000	2400000
Peptide 143	ITVTYQR	ITVTYQR[+10]	445.752	2	2.38352e+07	4800000	960000
Peptide 144	DSFHPTYGNELFLAGR	DSFHPTYGNELFLAGR[+10]	611.965	3	3.74502e+07	7500000	1500000
Peptide 145	SNFNPEFLSVLSHR	SNFNPEFLSVLSHR[+10]	552.95	3	1.75323e+07	3500000	700000
Peptide 146	ATGNINSGFVK	ATGNINSGFVK[+8]	558.3	2	3.98859e+07	8000000	1600000
Peptide 147	GSDIEIIK	GSDIEIIK[+8]	441.755	2	2.02108e+07	4000000	800000
Peptide 148	TTYYNYK	TTYYNYK[+8]	480.731	2	6.02501e+06	1200000	240000
Peptide 149	VFYSFIDDK	VFYSFIDDK[+8]	571.286	2	2.73646e+07	5500000	1100000
Peptide 150	TVDVHIK	TVDVHIK[+8]	410.244	2	9.38364e+06	1900000	380000
Peptide 151	VQCLVVDDDPR	VQC[+57]LVVDDDPR[+10]	663.323	2	1.3189e+07	2600000	520000
Peptide 152	HEQFAADEK	HEQFAADEK[+8]	541.753	2	1.3815e+07	2800000	560000
Peptide 153	EIDIPASK	EIDIPASK[+8]	440.747	2	3.51232e+07	7000000	1400000
Peptide 154	TDLINAVAEQADLTK	TDLINAVAEQADLTK[+8]	805.43	2	1.65272e+07	3300000	660000
Peptide 155	FGAVEESK	FGAVEESK[+8]	437.723	2	7.06402e+07	14000000	2800000
Peptide 156	GYDGTTLDDIAK	GYDGTTLDDIAK[+8]	638.811	2	1.88668e+07	3800000	760000
Peptide 157	SIYEQSVK	SIYEQSVK[+8]	481.258	2	9.67998e+06	1900000	380000
Peptide 158	ASLYYHFDSK	ASLYYHFDSK[+8]	413.536	3	2.96565e+07	5900000	1180000
Peptide 159	TGVSASTWAAIIAR	TGVSASTWAAIIAR[+10]	707.39	2	2.29534e+06	460000	92000
Peptide 160	DGAYDIHFVK	DGAYDIHFVK[+8]	391.532	3	2.68926e+07	5400000	1080000
Peptide 161	GNEASQLQFVVK	GNEASQLQFVVK[+8]	664.358	2	2.92532e+07	5900000	1180000
Peptide 162	VVEVTVGHTPYK	VVEVTVGHTPYK[+8]	446.25	3	1.69046e+07	3400000	680000
Peptide 163	AIPTLADAAK	AIPTLADAAK[+8]	489.789	2	1.85412e+07	3700000	740000
Peptide 164	SESNNQAVSDNK	SESNNQAVSDNK[+8]	650.796	2	1.7349e+07	3500000	700000
Peptide 165	TINVAVEPGYK	TINVAVEPGYK[+8]	599.832	2	2.63554e+07	5300000	1060000
Peptide 166	GEVESSSTTPTK	GEVESSSTTPTK[+8]	615.801	2	6.71239e+06	1300000	260000
Peptide 167	SAITEFQNVQPTNEK	SAITEFQNVQPTNEK[+8]	857.43	2	1.53958e+07	3100000	620000
Peptide 168	TEAVASPTTTSEK	TEAVASPTTTSEK[+8]	665.335	2	1.98721e+07	4000000	800000
Peptide 169	YDHHYNITYK	YDHHYNITYK[+8]	454.55	3	2.58915e+07	5200000	1040000
Peptide 170	SITQLGDQFNR	SITQLGDQFNR[+10]	644.83	2	4.88167e+07	9800000	1960000
Peptide 171	ELNDHLNSVK	ELNDHLNSVK[+8]	392.875	3	1.15741e+07	2300000	460000
Peptide 172	LVSYSPVPEDHAYIR	LVSYSPVPEDHAYIR[+10]	585.97	3	1.85666e+07	3700000	740000
Peptide 173	DTNQTQPATQPANTAK	DTNQTQPATQPANTAK[+8]	847.415	2	8.41828e+06	1700000	340000
Peptide 174	FPVSDGTQELK	FPVSDGTQELK[+8]	614.819	2	1.1253e+07	2300000	460000
Peptide 175	SDDDGQQSPILSNK	SDDDGQQSPILSNK[+8]	756.357	2	1.08767e+07	2200000	440000
Peptide 176	TLNTEDTDEVK	TLNTEDTDEVK[+8]	636.806	2	1.37137e+07	2700000	540000
Peptide 177	VDYGAAHAAK	VDYGAAHAAK[+8]	505.761	2	1.97701e+07	4000000	800000
Peptide 178	STTNAAADAK	STTNAAADAK[+8]	479.24	2	3.01896e+07	6000000	1200000
Peptide 179	EGATDLNR	EGATDLNR[+10]	443.219	2	1.92517e+07	3900000	780000
Peptide 180	SSAVATLPNK	SSAVATLPNK[+8]	498.284	2	3.37746e+07	6800000	1360000
Peptide 181	ANEFVTPDGK	ANEFVTPDGK[+8]	543.271	2	2.43654e+07	4900000	980000
Peptide 182	SFSETINYK	SFSETINYK[+8]	548.774	2	1.60272e+07	3200000	640000
Peptide 183	GSSDTSEFEISYGR	GSSDTSEFEISYGR[+10]	772.841	2	1.82506e+06	370000	74000
Peptide 184	DPNVSLINYLPK	DPNVSLINYLPK[+8]	690.884	2	2.07329e+07	4100000	820000
Peptide 185	ESNYSETISYQQPSYR	ESNYSETISYQQPSYR[+10]	981.441	2	4.8253e+06	970000	194000
Peptide 186	SEIFSLTR	SEIFSLTR[+10]	481.763	2	2.10362e+07	4200000	840000
Peptide 187	TGGDFSINR	TGGDFSINR[+10]	488.74	2	2.94976e+07	5900000	1180000
Peptide 188	TKSEIFSLTR	TK[+8]SEIFSLTR[+10]	481.763	2	5.50499e+06	1000000	200000
Peptide 189	GGLTGNITK	GGLTGNITK[+8]	434.753	2	1.3629e+07	2700000	540000
Peptide 190	NITQSLQFNFLTEPNYDK	NITQSLQFNFLTEPNYDK[+8]	1090.54	2	3.40292e+06	680000	136000
Peptide 191	TLLDQSTSHK	TLLDQSTSHK[+8]	379.871	3	1.70761e+07	3400000	680000
Peptide 192	NSTAPDDIGK	NSTAPDDIGK[+8]	513.253	2	2.46279e+07	4900000	980000
Peptide 193	TNILQNLQFDFIDDPTYDK	TNILQNLQFDFIDDPTYDK[+8]	770.046	3	2.18851e+06	440000	88000
Peptide 194	TIAQAFLDK	TIAQAFLDK[+8]	507.789	2	6.87053e+07	14000000	2800000
Peptide 195	GIAYLTTR	GIAYLTTR[+10]	452.76	2	3.60043e+06	720000	144000
Peptide 196	TGVATASTVGVAK	TGVATASTVGVAK[+8]	585.334	2	2.62209e+07	5200000	1040000
Peptide 197	VASASSLSQDEVK	VASASSLSQDEVK[+8]	664.843	2	1.54528e+07	3100000	620000
Peptide 198	VIHAFDETK	VIHAFDETK[+8]	356.525	3	1000000	1000000	200000
Peptide 199	NISLSIPVR	NISLSIPVR[+10]	504.807	2	1.66462e+07	3300000	660000
Peptide 200	DLNLFLGNK	DLNLFLGNK[+8]	521.295	2	2.46015e+07	4900000	980000
Peptide 201	SLIGEFNATGTK	SLIGEFNATGTK[+8]	623.332	2	2.83647e+07	5700000	1140000
Peptide 202	DIFGEVYTDSIGK	DIFGEVYTDSIGK[+8]	726.361	2	1.15383e+07	2300000	460000
Peptide 203	TIQQTFIDNDK	TIQQTFIDNDK[+8]	665.84	2	2.43857e+07	4900000	980000
Peptide 204	DLMGPFYNK	DLMGPFYNK[+8]	546.767	2	4.22332e+06	840000	168000
Peptide 205	HSTNEQLSLDEINNTIK	HSTNEQLSLDEINNTIK[+8]	655.332	3	5.79666e+06	1200000	240000
Peptide 206	DIYADIPGYGK	DIYADIPGYGK[+8]	610.308	2	2.24396e+07	4500000	900000
Peptide 207	NSYEDVNTNTDGSALQINK	NSYEDVNTNTDGSALQINK[+8]	1045.99	2	1.39256e+07	2800000	560000
Peptide 208	GLAYIYADGK	GLAYIYADGK[+8]	539.787	2	1.69376e+07	3400000	680000
Peptide 209	LLLVDTPETK	LLLVDTPETK[+8]	568.836	2	3.82444e+07	7600000	1520000
Peptide 210	SGSEDPTVYSATSTK	SGSEDPTVYSATSTK[+8]	769.359	2	8.84271e+06	1800000	360000
Peptide 211	YGPEASAFTK	YGPEASAFTK[+8]	539.768	2	2.93349e+07	5900000	1180000
Peptide 212	SLIEQFTGK	SLIEQFTGK[+8]	515.787	2	4.28288e+07	8600000	1720000
Peptide 213	MGIIAGIIK	MGIIAGIIK[+8]	462.296	2	1.28255e+07	2600000	520000
Peptide 214	AIIDIFAK	AIIDIFAK[+8]	449.778	2	2.96605e+07	5900000	1180000
Peptide 215	IIEIYGPESSGK	IIEIYGPESSGK[+8]	650.847	2	37740300	7548060	1509612
Peptide 216	SNTTAIFINQIR	SNTTAIFINQIR[+10]	694.382	2	747387	149477	29895.5
Peptide 217	TVIIHFNEK	TVIIHFNEK[+8]	370.213	3	1000000	1000000	200000
Peptide 218	TNSSVVVEDNPAIR	TNSSVVVEDNPAIR[+10]	755.89	2	5.69131e+06	1100000	220000
Peptide 219	HLVTVEEK	HLVTVEEK[+8]	481.774	2	2.76337e+07	5500000	1100000
Peptide 220	LDIPFIYLTAK	LDIPFIYLTAK[+8]	651.383	2	2.53747e+07	5100000	1020000
Peptide 221	VTTTTSGK	VTTTTSGK[+8]	401.723	2	1.15895e+07	2300000	460000
Peptide 222	TPLASIISYSEGLR	TPLASIISYSEGLR[+10]	758.916	2	9.49798e+06	1900000	380000
Peptide 223	EIYELNQSFNK	EIYELNQSFNK[+8]	696.848	2	2.49777e+07	5000000	1000000
Peptide 224	TELIQNLAHDLK	TELIQNLAHDLK[+8]	468.264	3	2.74078e+07	5500000	1100000
Peptide 225	IEVTYYDK	IEVTYYDK[+8]	519.765	2	1.93873e+08	39000000	7800000
Peptide 226	NPGFNLITK	NPGFNLITK[+8]	506.289	2	6.33954e+08	130000000	26000000
Peptide 227	VVELDPSAK	VVELDPSAK[+8]	483.273	2	5.28309e+08	110000000	22000000
Peptide 228	GFVVPDLSEHIK	GFVVPDLSEHIK[+8]	450.25	3	9.97878e+07	20000000	4000000
Peptide 229	AILIGDSEIAK	AILIGDSEIAK[+8]	569.334	2	6.15699e+08	120000000	24000000
Peptide 230	EIGNDLLIVQNLSK	EIGNDLLIVQNLSK[+8]	782.445	2	4.94489e+08	99000000	19800000
Peptide 231	EIPYEEYLQEIGVLK	EIPYEEYLQEIGVLK[+8]	915.984	2	2.37763e+08	48000000	9600000
Peptide 232	ILSGELDSQTGHVSLGK	ILSGELDSQTGHVSLGK[+8]	583.647	3	5.36515e+08	110000000	22000000
Peptide 233	LYEQGGDIVK	LYEQGGDIVK[+8]	565.303	2	3.61724e+07	7200000	1440000
Peptide 234	VEFENEALSK	VEFENEALSK[+8]	587.298	2	3.2428e+07	6500000	1300000
Peptide 235	TVLILVNAQQR	TVLILVNAQQR[+10]	632.884	2	1.33924e+07	2700000	540000
Peptide 236	ILSQEDYFDK	ILSQEDYFDK[+8]	633.311	2	2.95255e+07	5900000	1180000
Peptide 237	SESNEISSK	SESNEISSK[+8]	494.737	2	1.54921e+07	3100000	620000
Peptide 238	TVIVYVTDTQK	TVIVYVTDTQK[+8]	637.858	2	4.56245e+06	910000	182000
Peptide 239	NTYISISEEQR	NTYISISEEQR[+10]	675.332	2	931360	190000	38000
Peptide 240	DLIETIHHK	DLIETIHHK[+8]	557.311	2	8.20217e+06	1600000	320000
Peptide 241	DIISYIGIDQSR	DIISYIGIDQSR[+10]	695.366	2	4.34903e+06	870000	174000
Peptide 242	IFVSVTPIQR	IFVSVTPIQR[+10]	585.35	2	1.43358e+07	2900000	580000
Peptide 243	NEHSISLK	NEHSISLK[+8]	468.255	2	1.35615e+07	2700000	540000
Peptide 244	IYIYLNNDDISK	IYIYLNNDDISK[+8]	739.885	2	7.27473e+06	1500000	300000
Peptide 245	VFNEFNISER	VFNEFNISER[+10]	632.813	2	3.51065e+07	7000000	1400000
Peptide 246	SPLAEISVK	SPLAEISVK[+8]	476.284	2	1.84848e+07	3700000	740000
Peptide 247	DPVNELTEFGGEK	DPVNELTEFGGEK[+8]	721.848	2	1.14419e+07	2300000	460000
Peptide 248	GLVNSGGFK	GLVNSGGFK[+8]	443.747	2	1.75088e+07	3500000	700000
Peptide 249	NYVTESINTGK	NYVTESINTGK[+8]	617.314	2	1.67253e+07	3300000	660000
Peptide 250	YLTESQFHDK	YLTESQFHDK[+8]	638.308	2	9.74941e+06	1900000	380000
Peptide 251	SNVYALAAGSLNPYYK	SNVYALAAGSLNPYYK[+8]	580.301	3	3.10177e+06	620000	124000
Peptide 252	IYNEIDEALK	IYNEIDEALK[+8]	608.321	2	4.30015e+07	8600000	1720000
Peptide 253	ELNEATTSASDNQSSDK	ELNEATTSASDNQSSDK[+8]	902.9	2	4.91531e+06	980000	196000
Peptide 254	STNEDLNTK	STNEDLNTK[+8]	515.251	2	1.03429e+07	2100000	420000
Peptide 255	LNAAVEGTDLESK	LNAAVEGTDLESK[+8]	677.851	2	2.04794e+07	4100000	820000
Peptide 256	VDELYNATK	VDELYNATK[+8]	530.774	2	3.43474e+07	6900000	1380000
Peptide 257	GGVIDDIK	GGVIDDIK[+8]	412.734	2	1.04753e+07	2100000	420000
Peptide 258	VDELYQAAK	VDELYQAAK[+8]	522.776	2	3.52638e+07	7100000	1420000
Peptide 259	EQQNAFYEILHLPNLTEEQR	EQQNAFYEILHLPNLTEEQR[+10]	828.079	3	1.29924e+07	2600000	520000
Peptide 260	ADAQQNNFNK	ADAQQNNFNK[+8]	579.275	2	1.53772e+07	3100000	620000
Peptide 261	DDPSQSANLLAEAK	DDPSQSANLLAEAK[+8]	733.864	2	3.01257e+07	6000000	1200000
Peptide 262	EDGNGVHVVK	EDGNGVHVVK[+8]	531.277	2	2.85581e+06	570000	114000
Peptide 263	LNDSQAPK	LNDSQAPK[+8]	440.734	2	2.43198e+07	4900000	980000
Peptide 264	EDIAVVQVEEK	EDIAVVQVEEK[+8]	633.837	2	8.6388e+06	1700000	340000
Peptide 265	SFAVYFSPEIK	SFAVYFSPEIK[+8]	648.342	2	1.98886e+07	4000000	800000
Peptide 266	LPDTGDSIK	LPDTGDSIK[+8]	477.255	2	3.89828e+07	7800000	1560000
Peptide 267	YVDVTTGK	YVDVTTGK[+8]	445.739	2	4.06527e+07	8100000	1620000
Peptide 268	VSEMNYGHGAGVVTSR	VSEMNYGHGAGVVTSR[+10]	558.603	3	279477	56000	11200
Peptide 269	AGYTVNNTPK	AGYTVNNTPK[+8]	536.779	2	9.28505e+06	1900000	380000
Peptide 270	DGENSNIDVFILR	DGENSNIDVFILR[+10]	751.38	2	2.10719e+07	4200000	840000
Peptide 271	HYLEVTVGQQHSR	HYLEVTVGQQHSR[+10]	521.935	3	4.10635e+06	820000	164000
Peptide 272	DGSFYNLDLR	DGSFYNLDLR[+10]	605.292	2	1.7692e+07	3500000	700000
Peptide 273	TSGVVSAPILNISK	TSGVVSAPILNISK[+8]	697.411	2	1.91252e+07	3800000	760000
Peptide 274	NIDSVTSTSTSSTYTINK	NIDSVTSTSTSSTYTINK[+8]	963.973	2	1000000	1000000	200000
Peptide 275	SGNTASIGGITK	SGNTASIGGITK[+8]	557.303	2	3.21128e+07	6400000	1280000
Peptide 276	LHSDLANVYVK	LHSDLANVYVK[+8]	633.85	2	1.25595e+07	2500000	500000
Peptide 277	YYTQPHFSFSNK	YYTQPHFSFSNK[+8]	509.577	3	9.24145e+06	1800000	360000
Peptide 278	LYNNSYNK	LYNNSYNK[+8]	512.253	2	6.20014e+06	1200000	240000
Peptide 279	ITADGNNYTIDLSK	ITADGNNYTIDLSK[+8]	766.888	2	4.19063e+07	8400000	1680000
Peptide 280	YYTQPHFSLSGK	YYTQPHFSLSGK[+8]	718.358	2	5.09809e+06	1000000	200000
Peptide 281	NLNIFYVNEDK	NLNIFYVNEDK[+8]	688.85	2	1.81707e+07	3600000	720000
Peptide 282	NVTGYISFIQPSIK	NVTGYISFIQPSIK[+8]	787.937	2	5.36104e+06	1100000	220000
Peptide 283	APNTNEEK	APNTNEEK[+8]	455.721	2	2.06076e+07	4100000	820000
Peptide 284	SDTPQSPTIK	SDTPQSPTIK[+8]	541.284	2	1.59508e+07	3200000	640000
Peptide 285	NNLYGNVGSGK	NNLYGNVGSGK[+8]	565.788	2	2.4332e+07	4900000	980000
Peptide 286	VEAPQSTPPSTK	VEAPQSTPPSTK[+8]	625.329	2	1.68587e+07	3400000	680000
Peptide 287	DEGDGIATYGR	DEGDGIATYGR[+10]	582.264	2	1.26645e+07	2500000	500000
Peptide 288	NGTVFSYGGVTK	NGTVFSYGGVTK[+8]	619.319	2	3.62831e+06	730000	146000
Peptide 289	EINVELEYK	EINVELEYK[+8]	572.802	2	5.40144e+06	1100000	220000
Peptide 290	VENYNGSNVVR	VENYNGSNVVR[+10]	630.814	2	5.06929e+06	1000000	200000
Peptide 291	SSETNTHLFVNK	SSETNTHLFVNK[+8]	462.236	3	9.89941e+06	2000000	400000
Peptide 292	FQVFLLGK	FQVFLLGK[+8]	480.294	2	5.96372e+07	12000000	2400000
Peptide 293	GGIYSVGGITK	GGIYSVGGITK[+8]	530.3	2	1.87445e+07	3700000	740000
Peptide 294	SEDYYGSNVLNFK	SEDYYGSNVLNFK[+8]	772.361	2	2.22247e+07	4400000	880000
Peptide 295	EHANVILPNNDR	EHANVILPNNDR[+10]	701.359	2	4.66685e+06	930000	186000
Peptide 296	FSPNEQNK	FSPNEQNK[+8]	486.237	2	1.97053e+07	3900000	780000
Peptide 297	YSGEGDLAIVK	YSGEGDLAIVK[+8]	580.308	2	2.98662e+07	6000000	1200000
Peptide 298	DLAQQQFAGYAK	DLAQQQFAGYAK[+8]	674.343	2	7.86821e+07	16000000	3200000
Peptide 299	GFYFEEDGK	GFYFEEDGK[+8]	550.245	2	1.4332e+07	2900000	580000
Peptide 300	NSNITVLTDEK	NSNITVLTDEK[+8]	621.327	2	6.93516e+06	1400000	280000
Peptide 301	YELGEAFK	YELGEAFK[+8]	482.747	2	3.53403e+07	7100000	1420000
Peptide 302	QGIGTSRPIVYER	QGIGTSR[+10]PIVYER[+10]	495.94	3	6.31324e+06	1300000	260000
Peptide 303	MYQLQFINLVYDTTK	MYQLQFINLVYDTTK[+8]	942.986	2	7.16268e+06	1400000	280000
Peptide 304	NNVIPVSNGDHYR	NNVIPVSNGDHYR[+10]	747.87	2	1.40349e+06	280000	56000
Peptide 305	ASYTLGEPFK	ASYTLGEPFK[+8]	560.792	2	2.692e+07	5400000	1080000
Peptide 306	GYYVVTQNHK	GYYVVTQNHK[+8]	608.814	2	2.17186e+06	430000	86000
Peptide 307	LYTSYGTYGFLHQIK	LYTSYGTYGFLHQIK[+8]	600.313	3	8.97391e+06	1800000	360000
Peptide 308	IGVLTVVEGSTDEEAAR	IGVLTVVEGSTDEEAAR[+10]	878.454	2	1.40908e+06	280000	56000
Peptide 309	EENFADEVK	EENFADEVK[+8]	544.753	2	3.17178e+07	6300000	1260000
Peptide 310	EIANQVLDTK	EIANQVLDTK[+8]	569.813	2	3.05803e+07	6100000	1220000
Peptide 311	NPDVTVEAFLK	NPDVTVEAFLK[+8]	620.837	2	3.93733e+06	790000	158000
Peptide 312	LLDYAEAGDNIGALLR	LLDYAEAGDNIGALLR[+10]	857.456	2	2.17033e+07	4300000	860000
Peptide 313	ALEGDAQYEEK	ALEGDAQYEEK[+8]	630.795	2	3.44903e+07	6900000	1380000
Peptide 314	TVGSGVVTEIIK	TVGSGVVTEIIK[+8]	605.86	2	1.12288e+07	2200000	440000
Peptide 315	GITINTSHIEYQTDK	GITINTSHIEYQTDK[+8]	576.628	3	1.41411e+07	2800000	560000
Peptide 316	VGEEVEIIGLHDTSK	VGEEVEIIGLHDTSK[+8]	545.289	3	4.12559e+06	830000	166000
Peptide 317	ANQLASELNNQK	ANQLASELNNQK[+8]	669.349	2	4.38682e+07	8800000	1760000
Peptide 318	EPYNVTITSDK	EPYNVTITSDK[+8]	637.821	2	2.0342e+07	4100000	820000
Peptide 319	IPHFYNYK	IPHFYNYK[+8]	363.858	3	1000000	1000000	200000
Peptide 320	SGSLVGISQIDSSHLTER	SGSLVGISQIDSSHLTER[+10]	632.661	3	1.23039e+06	250000	50000
Peptide 321	TPVVSLEYDFEHK	TPVVSLEYDFEHK[+8]	524.599	3	6.48968e+06	1300000	260000
Peptide 322	EFVANVSHELR	EFVANVSHELR[+10]	655.84	2	1.7257e+07	3500000	700000
Peptide 323	EIVEAHNGR	EIVEAHNGR[+10]	517.766	2	4.53433e+06	910000	182000
Peptide 324	VQEAQANTESEK	VQEAQANTESEK[+8]	671.322	2	1.79092e+07	3600000	720000
Peptide 325	IEDDPSHPEYIVTR	IEDDPSHPEYIVTR[+10]	840.909	2	4.59159e+06	920000	184000
Peptide 326	EFELFHYLSK	EFELFHYLSK[+8]	660.839	2	2.07775e+07	4200000	840000

## Sheet: Table S4.1
Table S4.1	SureQuant settings used for the measurement of 24 selected peptides for comparison with PRM. The table includes precursor m/z, charge, resolution for both heavy and light peptides, and corresponding maximum injection times
Compound	m/z	z	HCD Collision Energies (%)	Orbitrap Resolution	Maximum Injection Time (ms)
AIIDIFAK	445.771	2	27	60000	116
AIIDIFAK[+8]	449.778	2	27	15000	22
ALEGDAQYEEK	626.788	2	27	60000	116
ALEGDAQYEEK[+8]	630.795	2	27	15000	22
ATGNINSGFVK	554.293	2	27	60000	116
ATGNINSGFVK[+8]	558.3	2	27	15000	22
DGTLDPVIGR	521.78	2	27	60000	116
DGTLDPVIGR[+10]	526.784	2	27	15000	22
DLTAPTAVK	458.261	2	27	60000	116
DLTAPTAVK[+8]	462.268	2	27	15000	22
EENFADEVK	540.746	2	27	60000	116
EENFADEVK[+8]	544.753	2	27	15000	22
EIANQVLDTK	565.806	2	27	60000	116
EIANQVLDTK[+8]	569.813	2	27	15000	22
FAQLLEEIK	545.811	2	27	60000	116
FAQLLEEIK[+8]	549.818	2	27	15000	22
FFVQYGDFK	575.782	2	27	60000	116
FFVQYGDFK[+8]	579.789	2	27	15000	22
FGAVEESK	433.716	2	27	60000	116
FGAVEESK[+8]	437.724	2	27	15000	22
GEVESSSTTPTK	611.794	2	27	60000	116
GEVESSSTTPTK[+8]	615.801	2	27	15000	22
ITVTYQR	440.748	2	27	60000	116
ITVTYQR[+10]	445.752	2	27	15000	22
LNDSQAPK	436.727	2	27	60000	116
LNDSQAPK[+8]	440.734	2	27	15000	22
PLFDSPAR	451.74	2	27	60000	116
PLFDSPAR[+10]	456.744	2	27	15000	22
SLIEQFTGK	511.779	2	27	60000	116
SLIEQFTGK[+8]	515.787	2	27	15000	22
TEAVASPTTTSEK	661.328	2	27	60000	116
TEAVASPTTTSEK[+8]	665.335	2	27	15000	22
TIAQAFLDK	503.782	2	27	60000	116
TIAQAFLDK[+8]	507.789	2	27	15000	22
TSGVVSAPILNISK	693.404	2	27	60000	116
TSGVVSAPILNISK[+8]	697.411	2	27	15000	22
VAPTVVVDYNK	602.832	2	27	60000	116
VAPTVVVDYNK[+8]	606.839	2	27	15000	22
VDELYNATK	526.767	2	27	60000	116
VDELYNATK[+8]	530.774	2	27	15000	22
VDELYQAAK	518.769	2	27	60000	116
VDELYQAAK[+8]	522.776	2	27	15000	22
VETGTDVTSK	518.761	2	27	60000	116
VETGTDVTSK[+8]	522.769	2	27	15000	22
VQEAQANTESEK	667.315	2	27	60000	116
VQEAQANTESEK[+8]	671.322	2	27	15000	22
YVDVTTGK	441.732	2	27	60000	116
YVDVTTGK[+8]	445.739	2	27	15000	22

## Sheet: Table S4.2
Table S4.2	PRM settings used for the measurement of 24 selected peptides for comparison with SureQuant. The table includes precursor m/z, charge, resolution for both heavy and light peptides, retention times (± 5 minutes), and corresponding maximum injection times.
Compound	m/z	z	t start (min)	t stop (min)	HCD Collision Energies (%)	Orbitrap Resolution	Maximum Injection Time (ms)
AIIDIFAK	445.771	2	59.18	69.18	30	60000	116
AIIDIFAK[+8]	449.778	2	59.18	69.18	30	15000	22
ALEGDAQYEEK	626.788	2	35.23	45.23	30	60000	116
ALEGDAQYEEK[+8]	630.795	2	35.23	45.23	30	15000	22
ATGNINSGFVK	554.293	2	40.02	50.02	30	60000	116
ATGNINSGFVK[+8]	558.3	2	40.02	50.02	30	15000	22
DGTLDPVIGR	521.78	2	46.72	56.72	30	60000	116
DGTLDPVIGR[+10]	526.784	2	46.72	56.72	30	15000	22
DLTAPTAVK	458.261	2	40.28	50.28	30	60000	116
DLTAPTAVK[+8]	462.268	2	40.28	50.28	30	15000	22
EENFADEVK	540.746	2	40.2	50.2	30	60000	116
EENFADEVK[+8]	544.753	2	40.2	50.2	30	15000	22
EIANQVLDTK	565.806	2	42.49	52.49	30	60000	116
EIANQVLDTK[+8]	569.813	2	42.49	52.49	30	15000	22
FAQLLEEIK	545.811	2	56.24	66.24	30	60000	116
FAQLLEEIK[+8]	549.818	2	56.24	66.24	30	15000	22
FFVQYGDFK	575.782	2	55.77	65.77	30	60000	116
FFVQYGDFK[+8]	579.789	2	55.77	65.77	30	15000	22
FGAVEESK	433.716	2	32.68	42.68	30	60000	116
FGAVEESK[+8]	437.724	2	32.68	42.68	30	15000	22
GEVESSSTTPTK	611.794	2	28.28	38.28	30	60000	116
GEVESSSTTPTK[+8]	615.801	2	28.28	38.28	30	15000	22
ITVTYQR	440.748	2	37.59	47.59	30	60000	116
ITVTYQR[+10]	445.752	2	37.59	47.59	30	15000	22
LNDSQAPK	436.727	2	26.94	36.94	30	60000	116
LNDSQAPK[+8]	440.734	2	26.94	36.94	30	15000	22
PLFDSPAR	451.74	2	43.03	53.03	30	60000	116
PLFDSPAR[+10]	456.744	2	43.03	53.03	30	15000	22
SLIEQFTGK	511.779	2	51.97	61.97	30	60000	116
SLIEQFTGK[+8]	515.787	2	51.97	61.97	30	15000	22
TEAVASPTTTSEK	661.328	2	32.59	42.59	30	60000	116
TEAVASPTTTSEK[+8]	665.335	2	32.59	42.59	30	15000	22
TIAQAFLDK	503.782	2	50.36	60.36	30	60000	116
TIAQAFLDK[+8]	507.789	2	50.36	60.36	30	15000	22
TSGVVSAPILNISK	693.404	2	55.28	65.28	30	60000	116
TSGVVSAPILNISK[+8]	697.411	2	55.28	65.28	30	15000	22
VAPTVVVDYNK	602.832	2	45.21	55.21	30	60000	116
VAPTVVVDYNK[+8]	606.839	2	45.21	55.21	30	15000	22
VDELYNATK	526.767	2	38.11	48.11	30	60000	116
VDELYNATK[+8]	530.774	2	38.11	48.11	30	15000	22
VDELYQAAK	518.769	2	38.64	48.64	30	60000	116
VDELYQAAK[+8]	522.776	2	38.64	48.64	30	15000	22
VETGTDVTSK	518.761	2	29.6	39.6	30	60000	116
VETGTDVTSK[+8]	522.769	2	29.6	39.6	30	15000	22
VQEAQANTESEK	667.315	2	26.94	36.94	30	60000	116
VQEAQANTESEK[+8]	671.322	2	26.94	36.94	30	15000	22
YVDVTTGK	441.732	2	33.56	43.56	30	60000	116
YVDVTTGK[+8]	445.739	2	33.56	43.56	30	15000	22

## Sheet: Table S5
Supporting information to
Optimizing SureQuant for Targeted Peptide Quantification: A Technical Comparison with PRM and SWATH-MS Methods
Table S5	CalibraCurve results for three peptides, showing the coefficient of variation (CV) and average percent bias (PBav) for both PRM and SureQuant.
Concentration (fmol/ul)	Peptide	Protein	CV - PRM	CV - SureQuant	AvgPerBias (PBAv) - PRM	AvgPerBias (PBAv) - SureQuant
0.01	FGAVEESK	IcaR	18.774	2.153	12.31	1.793
0.1			3.229	1.384	11.716	6.613
1			4.298	2.023	3.362	1.723
10			2.626	6.996	8.73	7.59
0.01	GEVESSSTTPTK	IsdB	1.198	6.335	0.707	3.866
0.1			1.631	0.593	3.749	0.469
1			3.161	0.67	3.088	0.591
10			3.073	2.436	6.437	2.013
0.01	YVDVTTGK	SasA	5.185	1.065	3.877	1.03
0.1			1.271	0.961	13.865	3.251
1			3.062	1.43	5.218	2.841
10			2.491	0.9	17.661	5.744

## Sheet: Table S6
Supporting information to
Optimizing SureQuant for Targeted Peptide Quantification: A Technical Comparison with PRM and SWATH-MS Methods
Table S6	List of cycle times (ms) for each target at various resolutions. Colors indicate when the cycle time exceeds the maximum MS cycle time of 0.8 seconds.
Targets	Cycle time 15K (ms)	Cycle time 30K (ms)	Cycle time 60K (ms)	Cycle time 120K (ms)	Cycle time 240K (ms)	Cycle time 480K (ms)
50	0.382296	0.393501	0.411109	0.467455	0.566061	0.791445
50	0.382057	0.393563	0.411644	0.469504	0.570759	0.802199
50	0.381154	0.39242	0.410123	0.466773	0.56591	0.79251
100	0.42351	0.443985	0.476161	0.579123	0.759308	1.17116
100	0.423204	0.443417	0.47518	0.576823	0.754697	1.16127
100	0.420905	0.440804	0.472073	0.572135	0.747243	1.14749
200	0.501957	0.540895	0.602084	0.797889	1.14055	1.92377
200	0.506075	0.545975	0.608676	0.809316	1.16044	1.963
200	0.505151	0.544642	0.6067	0.805285	1.15281	1.94715
400	0.622627	0.683792	0.779908	1.08748	1.62573	2.85601
400	0.624034	0.685817	0.782904	1.09358	1.63727	2.87999
400	0.625227	0.686966	0.783985	1.09445	1.63775	2.8796
800	0.737873	0.796139	0.887699	1.18069	1.69343	2.86541
800	0.742496	0.801839	0.895092	1.1935	1.71572	2.90937
800	0.736648	0.794986	0.886661	1.18002	1.69339	2.86682
1600	0.966307	1.02019	1.10486	1.37579	1.84994	2.93369
1600	0.971019	1.02577	1.1118	1.38709	1.86886	2.97005
1600	0.968809	1.02389	1.11044	1.38741	1.87212	2.98

## Sheet: Table S7.1
Table S7.1	MSstats output of SWATH analysis of time-course experiment. The table includes key metrics such as protein group and gene information, peptide counts, fold changes (log2FC) across various time points (T0, T2, T6, T8) for control (CTR) and stress (STRESS) conditions, statistical values (p-values and q-values), and log2 intensities for each sample.
X	PG.ProteinGroups	GeneName	FASTAheader	uniquePeptideCount	medianFeatureCountperSample	SmplWithMore50missing	PG.Cscore	PG.Qvalue	min_EG.Qvalue	log2FC_CTR.T0.vs.CTR.T2	log2FC_CTR.T0.vs.CTR.T6	log2FC_CTR.T0.vs.CTR.T8	log2FC_CTR.T0.vs.STRESS.T0	log2FC_CTR.T0.vs.STRESS.T2	log2FC_CTR.T0.vs.STRESS.T6	log2FC_CTR.T0.vs.STRESS.T8	log2FC_CTR.T2.vs.CTR.T6	log2FC_CTR.T2.vs.CTR.T8	log2FC_CTR.T2.vs.STRESS.T0	log2FC_CTR.T2.vs.STRESS.T2	log2FC_CTR.T2.vs.STRESS.T6	log2FC_CTR.T2.vs.STRESS.T8	log2FC_CTR.T6.vs.CTR.T8	log2FC_CTR.T6.vs.STRESS.T0	log2FC_CTR.T6.vs.STRESS.T2	log2FC_CTR.T6.vs.STRESS.T6	log2FC_CTR.T6.vs.STRESS.T8	log2FC_CTR.T8.vs.STRESS.T0	log2FC_CTR.T8.vs.STRESS.T2	log2FC_CTR.T8.vs.STRESS.T6	log2FC_CTR.T8.vs.STRESS.T8	log2FC_STRESS.T0.vs.STRESS.T2	log2FC_STRESS.T0.vs.STRESS.T6	log2FC_STRESS.T0.vs.STRESS.T8	log2FC_STRESS.T2.vs.STRESS.T6	log2FC_STRESS.T2.vs.STRESS.T8	log2FC_STRESS.T6.vs.STRESS.T8	pvalue_CTR.T0.vs.CTR.T2	pvalue_CTR.T0.vs.CTR.T6	pvalue_CTR.T0.vs.CTR.T8	pvalue_CTR.T0.vs.STRESS.T0	pvalue_CTR.T0.vs.STRESS.T2	pvalue_CTR.T0.vs.STRESS.T6	pvalue_CTR.T0.vs.STRESS.T8	pvalue_CTR.T2.vs.CTR.T6	pvalue_CTR.T2.vs.CTR.T8	pvalue_CTR.T2.vs.STRESS.T0	pvalue_CTR.T2.vs.STRESS.T2	pvalue_CTR.T2.vs.STRESS.T6
1	O05154	tagX	>sp|O05154|TAGX_STAA8 Putative glycosyltransferase TagX OS=Staphylococcus aureus (strain NCTC 8325 / PS 47) OX=93061 GN=tagX PE=3 SV=2	14	49	16 of 24	52.5167	0	1.37293e-23	-0.279344	-0.307884	-1.35951	-0.242989	0.360085	-2.79032	-2.81134	-0.0285401	-1.08017	0.0363549	0.639428	-2.51097	-2.532	-1.05163	0.064895	0.667968	-2.48243	-2.50346	1.11652	1.71959	-1.43081	-1.45183	0.603073	-2.54733	-2.56835	-3.1504	-3.17142	-0.0210205	0.472288	0.429056	0.00248823	0.531006	0.356765	1.62578e-06	1.47948e-06	0.940978	0.0116629	0.924864	0.11137	5.9201e-06
2	O05204	ahpF	>sp|O05204|AHPF_STAA8 Alkyl hydroperoxide reductase subunit F OS=Staphylococcus aureus (strain NCTC 8325 / PS 47) OX=93061 GN=ahpF PE=3 SV=1	30	100	1 of 24	54.0133	0	1.05953e-36	0.124801	-0.316187	-0.808609	-0.466538	0.190882	-0.482411	0.268316	-0.440988	-0.93341	-0.591339	0.0660804	-0.607213	0.143515	-0.492422	-0.150351	0.507069	-0.166224	0.584503	0.342071	0.99949	0.326197	1.07692	0.657419	-0.0158738	0.734854	-0.673293	0.0774344	0.750727	0.616926	0.214564	0.00446994	0.074641	0.446642	0.0661679	0.288984	0.0903256	0.00152264	0.0279498	0.790532	0.0245464
3	O06446	secA1	>sp|O06446|SECA1_STAA8 Protein translocase subunit SecA 1 OS=Staphylococcus aureus (strain NCTC 8325 / PS 47) OX=93061 GN=secA1 PE=1 SV=2	42	100	0 of 24	58.0099	0	7.60409e-47	-0.363495	0.0232384	-0.224536	-0.29185	-0.0299321	-1.38733	-1.44541	0.386734	0.138959	0.0716455	0.333563	-1.02384	-1.08192	-0.247775	-0.315088	-0.0531706	-1.41057	-1.46865	-0.0673135	0.194604	-1.1628	-1.22087	0.261918	-1.09548	-1.15356	-1.3574	-1.41548	-0.0580772	0.138946	0.921929	0.350367	0.229136	0.899557	2.06008e-05	1.29017e-05	0.117014	0.559937	0.762836	0.172208	0.000459967
4	O07325	ftsA	>sp|O07325|FTSA_STAA8 Cell division protein FtsA OS=Staphylococcus aureus (strain NCTC 8325 / PS 47) OX=93061 GN=ftsA PE=1 SV=2	28	100	0 of 24	54.4815	0	2.41527e-37	-0.511175	-0.289463	-0.855851	-0.564448	0.107266	-0.101883	-0.444227	0.221711	-0.344676	-0.0532736	0.61844	0.409291	0.0669477	-0.566388	-0.274985	0.396729	0.18758	-0.154764	0.291403	0.963117	0.753968	0.411624	0.671714	0.462565	0.120221	-0.209149	-0.551493	-0.342344	0.192284	0.452022	0.0367149	0.152276	0.778806	0.789612	0.254086	0.563147	0.372302	0.888952	0.119064	0.291869
5	O08387	secY	>sp|O08387|SECY_STAA8 Protein translocase subunit SecY OS=Staphylococcus aureus (strain NCTC 8325 / PS 47) OX=93061 GN=secY PE=3 SV=2	14	51	8 of 24	51.1814	0	2.15662e-33	0.150066	-0.0792522	-0.664308	-0.3185	0.776849	-1.629	-1.72254	-0.229319	-0.814374	-0.468566	0.626783	-1.77906	-1.8726	-0.585055	-0.239248	0.856102	-1.54974	-1.64328	0.345808	1.44116	-0.964689	-1.05823	1.09535	-1.3105	-1.40404	-2.40585	-2.49938	-0.0935384	0.748395	0.865327	0.167858	0.498474	0.110535	0.00270907	0.00176288	0.624785	0.0956087	0.323379	0.191747	0.00136019
6	O33599	lytM	>sp|O33599|LYTM_STAA8 Glycyl-glycine endopeptidase LytM OS=Staphylococcus aureus (strain NCTC 8325 / PS 47) OX=93061 GN=lytM PE=1 SV=3	5	18	9 of 21	48.0647	0	3.88086e-24	1.83389	Inf	2.97711	-0.00901306	-0.509585	-0.0945181	1.12826	Inf	1.14322	-1.8429	-2.34347	-1.9284	-0.705627	-Inf	-Inf	-Inf	-Inf	-Inf	-2.98612	-3.48669	-3.07163	-1.84885	-0.500572	-0.0855051	1.13727	0.415067	1.63784	1.22278	0.00131662		1.41765e-05	0.984594	0.285108	0.839643	0.0274681		0.0257925	0.00126685	0.000158393	0.000880341
7	O34090	hemC	>sp|O34090|HEM3_STAA8 Porphobilinogen deaminase OS=Staphylococcus aureus (strain NCTC 8325 / PS 47) OX=93061 GN=hemC PE=3 SV=1	27	83	13 of 24	53.507	0	1.37756e-35	0.144975	0.556116	-0.656598	-0.570838	0.623652	0.231977	0.507747	0.411142	-0.801573	-0.715813	0.478677	0.087002	0.362773	-1.21271	-1.12695	0.0675356	-0.32414	-0.0483691	0.0857599	1.28025	0.888575	1.16435	1.19449	0.802815	1.07859	-0.391675	-0.115905	0.275771	0.812244	0.368032	0.290273	0.355818	0.314326	0.704283	0.410152	0.503239	0.200496	0.250508	0.436923	0.886582
8	O50581	recG	>sp|O50581|RECG_STAA8 ATP-dependent DNA helicase RecG OS=Staphylococcus aureus (strain NCTC 8325 / PS 47) OX=93061 GN=recG PE=3 SV=1	25	75	17 of 24	53.365	0	6.38042e-29	-0.11052	0.268778	-0.92265	-0.507793	0.478185	-2.73722	-2.89443	0.379297	-0.812131	-0.397274	0.588705	-2.6267	-2.78391	-1.19143	-0.776571	0.209407	-3.006	-3.16321	0.414857	1.40084	-1.81457	-1.97178	0.985978	-2.22943	-2.38664	-3.21541	-3.37262	-0.157213	0.851404	0.649599	0.131539	0.394661	0.422203	0.000233478	0.000134619	0.522789	0.180903	0.503547	0.32562	0.000345381
9	O52582	cdr	>sp|O52582|CDR_STAA8 Coenzyme A disulfide reductase OS=Staphylococcus aureus (strain NCTC 8325 / PS 47) OX=93061 GN=cdr PE=1 SV=3	30	100	5 of 24	57.1669	0	3.6102e-45	-0.354333	0.0224857	-0.982479	-0.512697	0.135057	-0.557667	-0.612578	0.376818	-0.628147	-0.158364	0.48939	-0.203334	-0.258245	-1.00497	-0.535182	0.112571	-0.580152	-0.635064	0.469783	1.11754	0.424813	0.369901	0.647754	-0.0449699	-0.0998813	-0.692724	-0.747635	-0.0549113	0.374265	0.954463	0.0220879	0.204576	0.732086	0.169548	0.133622	0.345495	0.124691	0.688309	0.224883	0.607107
10	P02976	spa	>sp|P02976|SPA_STAA8 Immunoglobulin G-binding protein A OS=Staphylococcus aureus (strain NCTC 8325 / PS 47) OX=93061 GN=spa PE=1 SV=3	32	100	11 of 24	54.0613	0	9.14411e-39	0.0237421	1.71143	2.19291	-0.956243	-1.9713	-1.34264	-1.34766	1.68769	2.16917	-0.979986	-1.99505	-1.36639	-1.37141	0.48148	-2.66767	-3.68273	-3.05407	-3.05909	-3.14915	-4.16421	-3.53555	-3.54057	-1.01506	-0.386401	-0.39142	0.62866	0.623641	-0.00501872	0.947074	0.000173491	1.20751e-05	0.0152666	3.99623e-05	0.00152911	0.00148382	0.000199021	1.3692e-05	0.0132906	3.50645e-05	0.00132645
11	P0A011	lacD	>sp|P0A011|LACD_STAA8 Tagatose 1,6-diphosphate aldolase OS=Staphylococcus aureus (strain NCTC 8325 / PS 47) OX=93061 GN=lacD PE=1 SV=1	30	100	1 of 24	52.15	0	1.37561e-26	-2.75074	-1.61928	-2.1031	-0.397267	-1.81598	-1.19725	-0.782702	1.13146	0.647638	2.35347	0.93476	1.55349	1.96803	-0.483823	1.22201	-0.196702	0.422024	0.836573	1.70583	0.287122	0.905847	1.3204	-1.41871	-0.799985	-0.385436	0.618726	1.03327	0.414549	2.45483e-07	0.000127964	7.21163e-06	0.236691	3.83637e-05	0.00192155	0.0276674	0.00295415	0.0622752	1.83317e-06	0.0105987	0.000193336
12	P0A084	msrA1	>sp|P0A084|MSRA1_STAA8 Peptide methionine sulfoxide reductase MsrA 1 OS=Staphylococcus aureus (strain NCTC 8325 / PS 47) OX=93061 GN=msrA1 PE=3 SV=1	7	25	9 of 24	53.9663	0	1.92205e-23	-0.23825	0.27902	-0.975631	-1.69102	-0.049781	-2.12623	-2.13742	0.51727	-0.737381	-1.45277	0.188469	-1.88798	-1.89917	-1.25465	-1.97004	-0.328801	-2.40525	-2.41644	-0.715384	0.92585	-1.1506	-1.16179	1.64123	-0.435219	-0.446408	-2.07645	-2.08764	-0.0111888	0.687198	0.637561	0.112531	0.0102162	0.932784	0.00211557	0.00203124	0.386498	0.222543	0.0236543	0.74985	0.00502636
13	P0A086	msrA2	>sp|P0A086|MSRA2_STAA8 Peptide methionine sulfoxide reductase MsrA 2 OS=Staphylococcus aureus (strain NCTC 8325 / PS 47) OX=93061 GN=msrA2 PE=1 SV=1	11	43	12 of 24	52.9061	0	2.02279e-31	0.141292	-1.22009	-2.70994	-0.509231	-0.0467331	-2.04407	-2.34189	-1.36139	-2.85123	-0.650523	-0.188025	-2.18536	-2.48319	-1.48984	0.710864	1.17336	-0.823972	-1.1218	2.20071	2.6632	0.665871	0.368043	0.462498	-1.53484	-1.83266	-1.99733	-2.29516	-0.297828	0.79713	0.0383356	0.000127408	0.36017	0.932178	0.00163551	0.000514703	0.0228077	7.55355e-05	0.246309	0.732494	0.000943185
14	P0A088	msrB	>sp|P0A088|MSRB_STAA8 Peptide methionine sulfoxide reductase MsrB OS=Staphylococcus aureus (strain NCTC 8325 / PS 47) OX=93061 GN=msrB PE=1 SV=1	12	50	11 of 23	51.1101	0	3.39553e-30	0.103393	-0.118141	-2.013	-1.21553	-0.0886545	-1.90118	-1.73134	-0.221534	-2.1164	-1.31892	-0.192047	-2.00457	-1.83473	-1.89486	-1.09739	0.0294867	-1.78304	-1.6132	0.797475	1.92435	0.111824	0.281665	1.12687	-0.685651	-0.51581	-1.81253	-1.64268	0.169841	0.892021	0.876746	0.0168539	0.125367	0.90733	0.0226946	0.0353912	0.745405	0.0064749	0.0676908	0.778241	0.00910394
15	P0A0B7	ahpC	>sp|P0A0B7|AHPC_STAA8 Alkyl hydroperoxide reductase C OS=Staphylococcus aureus (strain NCTC 8325 / PS 47) OX=93061 GN=ahpC PE=1 SV=1	23	100	0 of 24	53.0374	0	2.62505e-33	0.457829	0.755799	0.0596359	-0.406372	0.221982	-0.568277	0.27912	0.29797	-0.398193	-0.864201	-0.235847	-1.02611	-0.17871	-0.696163	-1.16217	-0.533817	-1.32408	-0.47668	-0.466008	0.162346	-0.627913	0.219484	0.628354	-0.161905	0.685492	-0.790259	0.0571377	0.847396	0.255016	0.0690543	0.879704	0.310254	0.574992	0.162185	0.482054	0.453459	0.319781	0.0405376	0.551607	0.0176121
16	P0A0B9	lacC	>sp|P0A0B9|LACC_STAA8 Tagatose-6-phosphate kinase OS=Staphylococcus aureus (strain NCTC 8325 / PS 47) OX=93061 GN=lacC PE=1 SV=1	9	31	9 of 23	50.8863	0	7.31101e-33	-1.20227	0.928102	-0.483753	0.226494	0.347674	-1.07794	-0.447789	2.13037	0.718515	1.42876	1.54994	0.124325	0.75448	-1.41185	-0.701608	-0.580428	-2.00604	-1.37589	0.710247	0.831427	-0.59419	0.0359642	0.12118	-1.30444	-0.674282	-1.42562	-0.795462	0.630155	0.173438	0.287285	0.57377	0.791407	0.685233	0.219501	0.602304	0.012632	0.354734	0.0769795	0.0571895	0.870963
17	P0A0F4	rplK	>sp|P0A0F4|RL11_STAA8 50S ribosomal protein L11 OS=Staphylococcus aureus (strain NCTC 8325 / PS 47) OX=93061 GN=rplK PE=3 SV=2	19	100	1 of 24	56.7798	0	5.11849e-34	0.478029	1.62258	1.03555	0.524864	1.09296	1.66125	1.87649	1.14455	0.557517	0.0468351	0.614928	1.18323	1.39846	-0.587036	-1.09772	-0.529626	0.0386728	0.253911	-0.510682	0.0574104	0.625709	0.840947	0.568093	1.13639	1.35163	0.568298	0.783536	0.215238	0.184828	0.000238998	0.00844444	0.147639	0.00596031	0.000190076	5.45188e-05	0.00435119	0.125593	0.893695	0.0936273	0.00343487
18	P0A0F8	rplO	>sp|P0A0F8|RL15_STAA8 50S ribosomal protein L15 OS=Staphylococcus aureus (strain NCTC 8325 / PS 47) OX=93061 GN=rplO PE=1 SV=1	28	100	2 of 24	54.3526	0	2.41827e-25	0.0531068	1.55304	0.877169	-0.52822	0.41369	0.550049	0.919302	1.49993	0.824063	-0.581327	0.360583	0.496943	0.866195	-0.675868	-2.08126	-1.13935	-1.00299	-0.633735	-1.40539	-0.463479	-0.32712	0.0421326	0.94191	1.07827	1.44752	0.136359	0.505612	0.369253	0.837271	1.52036e-05	0.00330696	0.0543318	0.123443	0.0460961	0.00233078	2.25575e-05	0.00513512	0.0362889	0.175539	0.0684823
19	P0A0G2	rpmD	>sp|P0A0G2|RL30_STAA8 50S ribosomal protein L30 OS=Staphylococcus aureus (strain NCTC 8325 / PS 47) OX=93061 GN=rpmD PE=1 SV=1	18	88	0 of 24	54.0408	0	6.18748e-25	0.375635	0.452892	0.740869	0.508049	0.0422852	1.89811	2.29203	0.0772568	0.365233	0.132414	-0.33335	1.52247	1.9164	0.287977	0.0551567	-0.410607	1.44522	1.83914	-0.23282	-0.698584	1.15724	1.55116	-0.465764	1.39006	1.78398	1.85582	2.24975	0.393921	0.117141	0.0631343	0.00484753	0.0396292	0.854437	3.07284e-07	2.37078e-08	0.7378	0.126855	0.567462	0.160995	4.98291e-06
20	P0A0G6	SAOUHSC_00526	>sp|P0A0G6|RXL7_STAA8 Putative ribosomal protein L7Ae-like OS=Staphylococcus aureus (strain NCTC 8325 / PS 47) OX=93061 GN=SAOUHSC_00526 PE=3 SV=1	4	9	6 of 24	56.6986	0	2.27716e-24	-0.0218045	0.59262	-0.305792	0.063267	1.26968	-0.544102	-0.734437	0.614424	-0.283988	0.0850715	1.29148	-0.522297	-0.712632	-0.898412	-0.529353	0.67706	-1.13672	-1.32706	0.369059	1.57547	-0.23831	-0.428645	1.20641	-0.607369	-0.797704	-1.81378	-2.00412	-0.190335	0.965769	0.253403	0.549556	0.900923	0.0219114	0.292804	0.161404	0.237068	0.57808	0.867081	0.0200612	0.311916
21	P0A0H0	rpsL	>sp|P0A0H0|RS12_STAA8 30S ribosomal protein S12 OS=Staphylococcus aureus (strain NCTC 8325 / PS 47) OX=93061 GN=rpsL PE=1 SV=1	21	100	0 of 24	51.2706	0	4.61883e-28	0.397327	1.05036	0.554895	0.345734	0.802436	0.0823014	-0.113819	0.653035	0.157568	-0.0515928	0.405109	-0.315025	-0.511146	-0.495468	-0.704628	-0.247926	-0.968061	-1.16418	-0.209161	0.247541	-0.472593	-0.668713	0.456702	-0.263432	-0.459553	-0.720134	-0.916255	-0.19612	0.0918899	0.0002219	0.0234794	0.138268	0.00229413	0.715207	0.614525	0.0094696	0.487281	0.818849	0.0862315	0.174332
22	P0A0I4	secE	>sp|P0A0I4|SECE_STAA8 Protein translocase subunit SecE OS=Staphylococcus aureus (strain NCTC 8325 / PS 47) OX=93061 GN=secE PE=3 SV=1	3	6	8 of 12	43.1962	0.00157233	1.37995e-17	Inf	Inf	-0.432346	-0.72711	Inf	-3.00334	-3.10848		-Inf	-Inf		-Inf	-Inf	-Inf	-Inf		-Inf	-Inf	-0.294765	Inf	-2.57099	-2.67613	Inf	-2.27623	-2.38137	-Inf	-Inf	-0.105138			0.690054	0.530856		0.0233851	0.020254
23	P0A0J0	sigA	>sp|P0A0J0|SIGA_STAA8 RNA polymerase sigma factor SigA OS=Staphylococcus aureus (strain NCTC 8325 / PS 47) OX=93061 GN=sigA PE=1 SV=1	33	100	6 of 24	59.2527	0	6.25206e-46	0.282031	1.41593	0.161301	-0.569662	0.369256	0.0545914	0.152527	1.1339	-0.12073	-0.851693	0.0872248	-0.22744	-0.129504	-1.25463	-1.9856	-1.04668	-1.36134	-1.26341	-0.730963	0.207955	-0.10671	-0.008774	0.938918	0.624253	0.722189	-0.314664	-0.216729	0.0979359	0.533663	0.00565002	0.72074	0.217096	0.417152	0.90353	0.735289	0.0210724	0.788855	0.0727151	0.846501	0.614942
24	P0A0J3	sodA	>sp|P0A0J3|SODM1_STAA8 Superoxide dismutase [Mn] 1 OS=Staphylococcus aureus (strain NCTC 8325 / PS 47) OX=93061 GN=sodA PE=1 SV=1	17	74	13 of 24	51.9879	0	1.80754e-29	0.877358	1.28395	0.830649	-0.501082	0.172869	-0.186332	-0.140057	0.406587	-0.0467086	-1.37844	-0.704489	-1.06369	-1.01741	-0.453296	-1.78503	-1.11108	-1.47028	-1.424	-1.33173	-0.657781	-1.01698	-0.970706	0.673951	0.31475	0.361026	-0.359201	-0.312926	0.0462755	0.0219042	0.00188192	0.028724	0.166424	0.623759	0.597217	0.690667	0.256633	0.894181	0.00105754	0.0583938	0.00720895
25	P0A0K3	SAOUHSC_02013	>sp|P0A0K3|Y2013_STAA8 Uncharacterized protein SAOUHSC_02013 OS=Staphylococcus aureus (strain NCTC 8325 / PS 47) OX=93061 GN=SAOUHSC_02013 PE=3 SV=1	21	79	6 of 24	51.6529	0	5.25981e-26	-0.379784	-0.468198	-1.75932	-1.01883	-0.100785	-1.29067	-1.18724	-0.0884143	-1.37953	-0.639044	0.278999	-0.910884	-0.807453	-1.29112	-0.55063	0.367414	-0.82247	-0.719038	0.740489	1.65853	0.468649	0.572081	0.918044	-0.27184	-0.168408	-1.18988	-1.08645	0.103431	0.481261	0.387197	0.00415072	0.0709462	0.850653	0.0261436	0.0385578	0.868789	0.0185973	0.24261	0.603574	0.102966
26	P0A0M9	SAOUHSC_00995	>sp|P0A0M9|ATSE_STAA8 Putative acetyltransferase SAOUHSC_00995 OS=Staphylococcus aureus (strain NCTC 8325 / PS 47) OX=93061 GN=SAOUHSC_00995 PE=3 SV=1	9	24	14 of 20	51.8815	0	4.58878e-26	1.11778	3.0155	-0.519308	-1.44495	2.24841	-1.64572	-2.10133	1.89772	-1.63709	-2.56273	1.13063	-2.7635	-3.21911	-3.5348	-4.46044	-0.767085	-4.66122	-5.11683	-0.92564	2.76772	-1.12641	-1.58202	3.69336	-0.200771	-0.656382	-3.89413	-4.34974	-0.45561	0.323221	0.026075	0.640803	0.247463	0.0828999	0.155207	0.0766783	0.105786	0.117411	0.0359208	0.317919	0.014686
27	P0A0Q0	lacR	>sp|P0A0Q0|LACR_STAA8 Lactose phosphotransferase system repressor OS=Staphylococcus aureus (strain NCTC 8325 / PS 47) OX=93061 GN=lacR PE=4 SV=1	11	43	14 of 23	50.0269	0	2.61187e-23	-0.346543	-0.30959	-1.88082	-0.606002	0.299204	-2.02078	-2.41687	0.0369526	-1.53428	-0.259459	0.645747	-1.67424	-2.07033	-1.57123	-0.296412	0.608794	-1.71119	-2.10728	1.27482	2.18002	-0.139961	-0.536047	0.905206	-1.41478	-1.81087	-2.31999	-2.71607	-0.396086	0.506606	0.552369	0.00217041	0.252596	0.565626	0.00123805	0.000260362	0.93642	0.00422586	0.577403	0.17676	0.0022501
28	P0A0Q4	SAOUHSC_00996	>sp|P0A0Q4|Y996_STAA8 Uncharacterized protein SAOUHSC_00996 OS=Staphylococcus aureus (strain NCTC 8325 / PS 47) OX=93061 GN=SAOUHSC_00996 PE=4 SV=1	4	11	8 of 17	45.1034	0.000534188	2.06248e-19	-1.41473	-2.22445	-3.23939	-2.2682	0.00478829	-3.46927	-3.76459	-0.809723	-1.82465	-0.853472	1.41952	-2.05453	-2.34986	-1.01493	-0.0437483	2.22924	-1.24481	-1.54013	0.971182	3.24417	-0.22988	-0.525204	2.27299	-1.20106	-1.49639	-3.47405	-3.76938	-0.295324	0.340841	0.148273	0.0372153	0.141338	0.997712	0.0280047	0.0194527	0.498669	0.115813	0.476397	0.339293	0.0817162
29	P0C0V7	glmM	>sp|P0C0V7|GLMM_STAA8 Phosphoglucosamine mutase OS=Staphylococcus aureus (strain NCTC 8325 / PS 47) OX=93061 GN=glmM PE=1 SV=1	29	100	0 of 24	54.3183	0	5.36637e-32	-0.234931	0.259631	-0.0510854	-0.30089	0.090303	0.381228	0.724736	0.494562	0.183846	-0.0659586	0.325234	0.616159	0.959667	-0.310716	-0.560521	-0.169328	0.121597	0.465105	-0.249805	0.141388	0.432313	0.775821	0.391193	0.682118	1.02563	0.290925	0.634433	0.343508	0.35224	0.305374	0.837586	0.237512	0.71748	0.139546	0.00929768	0.0607915	0.464255	0.791361	0.203313	0.023064
30	P0C7Y1	psmA1	>sp|P0C7Y1|PSMA1_STAA8 Phenol-soluble modulin alpha 1 peptide OS=Staphylococcus aureus (strain NCTC 8325 / PS 47) OX=93061 GN=psmA1 PE=1 SV=1	1	3	0 of 15	46.6586	0	2.60235e-21		-Inf	-Inf		-Inf	-Inf	-Inf	-Inf	-Inf		-Inf	-Inf	-Inf	0.703187	Inf	5.36331	1.72312	1.51337	Inf	4.66012	1.01993	0.81018	-Inf	-Inf	-Inf	-3.64019	-3.84994	-0.209754
31	P0C7Z3	psmA2	>sp|P0C7Z3|PSMA2_STAA8 Phenol-soluble modulin alpha 2 peptide OS=Staphylococcus aureus (strain NCTC 8325 / PS 47) OX=93061 GN=psmA2 PE=3 SV=1	2	4	1 of 7	45.3564	0.000534188	1.96917e-21	-Inf	-Inf	-Inf					-2.72228	-2.85753	Inf	Inf	Inf	Inf	-0.135246	Inf	Inf	Inf	Inf	Inf	Inf	Inf	Inf														0.0566798	0.0494634
32	P0C818	psmA4	>sp|P0C818|PSMA4_STAA8 Phenol-soluble modulin alpha 4 peptide OS=Staphylococcus aureus (strain NCTC 8325 / PS 47) OX=93061 GN=psmA4 PE=3 SV=1	1	6	2 of 14	52.4495	0	1.66644e-13	-Inf	-Inf	-Inf			-Inf	-Inf	-5.85327	-5.03188	Inf	Inf	-5.64616	-5.44501	0.821388	Inf	Inf	0.207111	0.408259	Inf	Inf	-0.614277	-0.413129		-Inf	-Inf	-Inf	-Inf	0.201147								1.61109e-07	5.91825e-07			2.19993e-07
33	P47768	rpoB	>sp|P47768|RPOB_STAA8 DNA-directed RNA polymerase subunit beta OS=Staphylococcus aureus (strain NCTC 8325 / PS 47) OX=93061 GN=rpoB PE=3 SV=2	32	100	0 of 24	54.1838	0	4.4368e-33	0.203514	1.05822	0.886345	0.0213709	0.514092	0.792295	1.02206	0.854705	0.682831	-0.182143	0.310578	0.588781	0.818543	-0.171874	-1.03685	-0.544127	-0.265925	-0.0361625	-0.864974	-0.372253	-0.0940504	0.135712	0.492722	0.770924	1.00069	0.278202	0.507965	0.229762	0.218611	5.49664e-06	4.16986e-05	0.89471	0.0051851	0.000134838	8.30831e-06	6.15876e-05	0.00055477	0.268621	0.0683873	0.00192335
34	P48860	rplL	>sp|P48860|RL7_STAA8 50S ribosomal protein L7/L12 OS=Staphylococcus aureus (strain NCTC 8325 / PS 47) OX=93061 GN=rplL PE=3 SV=2	18	84	1 of 24	55.1529	0	5.18476e-33	1.12886	2.85311	2.66768	-0.614522	0.892754	1.58477	2.13042	1.72425	1.53882	-1.74338	-0.236104	0.455912	1.00156	-0.18543	-3.46763	-1.96035	-1.26834	-0.722692	-3.2822	-1.77492	-1.08291	-0.537262	1.50728	2.19929	2.74494	0.692016	1.23766	0.545646	0.000248644	2.49961e-09	6.55831e-09	0.0213988	0.00192321	6.3742e-06	1.48199e-07	2.28593e-06	9.02614e-06	1.99304e-06	0.341784	0.0767432
35	P48940	rpsG	>sp|P48940|RS7_STAA8 30S ribosomal protein S7 OS=Staphylococcus aureus (strain NCTC 8325 / PS 47) OX=93061 GN=rpsG PE=1 SV=2	24	100	0 of 24	54.6643	0	6.08685e-40	0.160845	1.2256	0.417412	0.0991144	0.708034	0.457977	0.343468	1.06476	0.256567	-0.061731	0.547189	0.297132	0.182623	-0.808189	-1.12649	-0.517567	-0.767624	-0.882133	-0.318298	0.290622	0.0405646	-0.0739439	0.60892	0.358863	0.244354	-0.250057	-0.364566	-0.114509	0.603638	0.000957481	0.188245	0.748378	0.0331298	0.151037	0.274733	0.00292598	0.410663	0.841488	0.0904502	0.34244
36	P52078	SAOUHSC_00997	>sp|P52078|Y997_STAA8 Uncharacterized protein SAOUHSC_00997 OS=Staphylococcus aureus (strain NCTC 8325 / PS 47) OX=93061 GN=SAOUHSC_00997 PE=3 SV=2	20	72	15 of 24	51.9192	0	2.73476e-29	-0.363614	0.428273	0.259692	-0.211585	0.252288	-0.506023	-0.429524	0.791888	0.623307	0.152029	0.615902	-0.142409	-0.0659094	-0.168581	-0.639858	-0.175986	-0.934297	-0.857797	-0.471278	-0.00740466	-0.765716	-0.689216	0.463873	-0.294438	-0.217939	-0.758311	-0.681812	0.0764995	0.164898	0.105793	0.314052	0.409546	0.327616	0.059841	0.104859	0.00594542	0.0239209	0.55139	0.0253875	0.576591
37	P60070	rsbV	>sp|P60070|RSBV_STAA8 Anti-sigma-B factor antagonist OS=Staphylococcus aureus (strain NCTC 8325 / PS 47) OX=93061 GN=rsbV PE=3 SV=1	8	28	15 of 23	50.4325	0	8.18364e-28	0.0582256	0.152207	0.222315	-2.48903	-0.289431	-2.10686	-1.39567	0.0939816	0.164089	-2.54726	-0.347656	-2.16508	-1.4539	0.0701074	-2.64124	-0.441638	-2.25906	-1.54788	-2.71135	-0.511745	-2.32917	-1.61799	2.1996	0.382174	1.09336	-1.81743	-1.10624	0.711182	0.90582	0.782292	0.652511	0.000120005	0.558674	0.000566829	0.0113505	0.86441	0.739232	9.53365e-05	0.483514	0.000445523
38	P60393	rsmH	>sp|P60393|RSMH_STAA8 Ribosomal RNA small subunit methyltransferase H OS=Staphylococcus aureus (strain NCTC 8325 / PS 47) OX=93061 GN=rsmH PE=3 SV=1	20	61	14 of 24	57.3242	0	6.57742e-37	-0.538121	0.811119	-0.333684	-0.40226	1.22203	-0.362166	-0.656758	1.34924	0.204438	0.135861	1.76015	0.175955	-0.118637	-1.1448	-1.21338	0.410908	-1.17328	-1.46788	-0.0685762	1.55571	-0.0284826	-0.323074	1.62429	0.0400936	-0.254498	-1.58419	-1.87878	-0.294592	0.169217	0.0453931	0.385208	0.297776	0.00481858	0.346975	0.0980047	0.00234949	0.591943	0.72099	0.000236303	0.644159
39	P60430	rplB	>sp|P60430|RL2_STAA8 50S ribosomal protein L2 OS=Staphylococcus aureus (strain NCTC 8325 / PS 47) OX=93061 GN=rplB PE=1 SV=1	21	100	0 of 24	52.3495	0	1.30903e-32	0.213172	1.03814	0.637255	0.00136674	0.650155	-0.240076	-0.521892	0.824965	0.424083	-0.211805	0.436983	-0.453248	-0.735064	-0.400881	-1.03677	-0.387981	-1.27821	-1.56003	-0.635888	0.0129	-0.877332	-1.15915	0.648788	-0.241443	-0.523258	-0.890232	-1.17205	-0.281815	0.381025	0.00045936	0.0159991	0.995463	0.0143065	0.325416	0.0423921	0.00305074	0.0920358	0.384012	0.0833743	0.0734886
40	P60611	lytR	>sp|P60611|LYTR_STAA8 Transcriptional regulatory protein LytR OS=Staphylococcus aureus (strain NCTC 8325 / PS 47) OX=93061 GN=lytR PE=1 SV=1	9	27	11 of 24	47.9276	0	4.39048e-23	0.102446	1.29797	0.675979	-0.166756	0.731772	-0.764234	-0.832888	1.19553	0.573533	-0.269203	0.629326	-0.86668	-0.935334	-0.621993	-1.46473	-0.5662	-2.06221	-2.13086	-0.842735	0.0557934	-1.44021	-1.50887	0.898529	-0.597478	-0.666132	-1.49601	-1.56466	-0.0686542	0.784519	0.00282241	0.0851942	0.656893	0.0644108	0.0545407	0.0380676	0.00507379	0.139088	0.475527	0.106926	0.0317818
41	P68805	mscL	>sp|P68805|MSCL_STAA8 Large-conductance mechanosensitive channel OS=Staphylococcus aureus (strain NCTC 8325 / PS 47) OX=93061 GN=mscL PE=1 SV=1	10	53	10 of 24	57.1956	0	6.1179e-37	-0.880679	-0.56225	-1.20619	-0.0406222	-0.0907599	-2.41001	-2.63044	0.318429	-0.325506	0.840057	0.789919	-1.52933	-1.74976	-0.643935	0.521628	0.47149	-1.84776	-2.06819	1.16556	1.11543	-1.20382	-1.42426	-0.0501378	-2.36938	-2.58982	-2.31925	-2.53968	-0.220437	0.142086	0.338875	0.0504764	0.944099	0.87555	0.000642928	0.000288382	0.584341	0.576098	0.160157	0.185042	0.0163787
42	P69848	moaA	>sp|P69848|MOAA_STAA8 GTP 3',8-cyclase OS=Staphylococcus aureus (strain NCTC 8325 / PS 47) OX=93061 GN=moaA PE=1 SV=1	19	54	14 of 24	52.7732	0	2.49717e-36	0.648871	0.914764	-0.876578	-0.267913	1.23543	-0.491714	-0.972005	0.265893	-1.52545	-0.916784	0.586562	-1.14059	-1.62088	-1.79134	-1.18268	0.320669	-1.40648	-1.88677	0.608665	2.11201	0.384864	-0.0954265	1.50335	-0.223801	-0.704092	-1.72715	-2.20744	-0.48029	0.258205	0.117857	0.132802	0.634898	0.0402483	0.387471	0.0981707	0.637434	0.0140542	0.117108	0.304973	0.055964
43	P72360	scdA	>sp|P72360|SCDA_STAA8 Iron-sulfur cluster repair protein ScdA OS=Staphylococcus aureus (strain NCTC 8325 / PS 47) OX=93061 GN=scdA PE=1 SV=2	3	7	5 of 10	38.5277	0.00453172	6.06164e-15		-Inf	-Inf	-Inf		-Inf	-Inf	-Inf	-Inf	-Inf		-Inf	-Inf	-0.982285	-1.44081	Inf	-2.15464	-1.10959	-0.458522	Inf	-1.17236	-0.1273	Inf	-0.713837	0.331222	-Inf	-Inf	1.04506
44	P95689	serS	>sp|P95689|SYS_STAA8 Serine--tRNA ligase OS=Staphylococcus aureus (strain NCTC 8325 / PS 47) OX=93061 GN=serS PE=1 SV=1	36	100	0 of 24	57.5349	0	8.24122e-33	-0.0804482	0.505101	0.00875862	-0.511478	-0.321915	0.172757	0.684875	0.585549	0.0892068	-0.43103	-0.241466	0.253205	0.765324	-0.496342	-1.01658	-0.827015	-0.332344	0.179774	-0.520237	-0.330673	0.163998	0.676117	0.189564	0.684235	1.19635	0.494672	1.00679	0.512118	0.786999	0.103741	0.976504	0.0997947	0.287798	0.563379	0.0326185	0.0627677	0.764522	0.16035	0.421631	0.399896
45	Q05615	aroA	>sp|Q05615|AROA_STAA8 3-phosphoshikimate 1-carboxyvinyltransferase OS=Staphylococcus aureus (strain NCTC 8325 / PS 47) OX=93061 GN=aroA PE=3 SV=2	14	55	16 of 24	53.2713	0	5.17156e-30	0.986509	1.18132	0.546312	-0.16499	1.38923	-0.965289	-0.667428	0.194813	-0.440197	-1.1515	0.402717	-1.9518	-1.65394	-0.63501	-1.34631	0.207904	-2.14661	-1.84875	-0.711303	0.842914	-1.5116	-1.21374	1.55422	-0.800299	-0.502438	-2.35452	-2.05665	0.297861	0.0963509	0.050419	0.342462	0.771435	0.0242588	0.103113	0.249405	0.73173	0.442035	0.055823	0.481194	0.00299287
46	Q2FUP5	SAOUHSC_02070	>tr|Q2FUP5|Q2FUP5_STAA8 Phi PV83 orf 19-like protein OS=Staphylococcus aureus (strain NCTC 8325 / PS 47) OX=93061 GN=SAOUHSC_02070 PE=4 SV=1	3	9	1 of 7	36.6924	0.00649675	2.21251e-12					-Inf	-Inf	-Inf				-Inf	-Inf	-Inf			-Inf	-Inf	-Inf		-Inf	-Inf	-Inf	-Inf	-Inf	-Inf	-1.87025	-1.86161	0.00863718
47	Q2FUQ0	rpmH	>sp|Q2FUQ0|RL34_STAA8 50S ribosomal protein L34 OS=Staphylococcus aureus (strain NCTC 8325 / PS 47) OX=93061 GN=rpmH PE=1 SV=1	2	4	16 of 21	43.6726	0.00105374	1.6299e-17	0.784066	1.4662	1.08589	1.17282	1.41339	1.41666	1.49053	0.682135	0.301827	0.388757	0.629322	0.632596	0.706469	-0.380309	-0.293379	-0.0528132	-0.0495396	0.0243336	0.0869301	0.327495	0.330769	0.404642	0.240565	0.243839	0.317712	0.00327357	0.0771467	0.0738732	0.498715	0.177541	0.310265	0.274705	0.231732	0.191622	0.170947	0.518751	0.773791	0.71153	0.585931	0.549109
48	Q2FUQ1	rnpA	>sp|Q2FUQ1|RNPA_STAA8 Ribonuclease P protein component OS=Staphylococcus aureus (strain NCTC 8325 / PS 47) OX=93061 GN=rnpA PE=1 SV=1	9	22	17 of 24	47.0057	0	8.25868e-15	-0.553343	0.33203	-0.656605	-0.820153	-0.217231	-2.67663	-3.1337	0.885373	-0.103262	-0.26681	0.336113	-2.12328	-2.58036	-0.988635	-1.15218	-0.549261	-3.00866	-3.46573	-0.163548	0.439375	-2.02002	-2.4771	0.602923	-1.85647	-2.31355	-2.4594	-2.91647	-0.457077	0.416819	0.623778	0.33735	0.234503	0.747741	0.000965068	0.000230979	0.200986	0.878335	0.69307	0.61955	0.00559657
49	Q2FUQ2	mnmE	>sp|Q2FUQ2|MNME_STAA8 tRNA modification GTPase MnmE OS=Staphylococcus aureus (strain NCTC 8325 / PS 47) OX=93061 GN=mnmE PE=3 SV=1	30	100	15 of 24	52.583	0	1.8178e-28	0.275066	0.600685	-0.0641203	-0.111122	-0.0352214	-2.46531	-2.52594	0.325619	-0.339187	-0.386189	-0.310288	-2.74037	-2.801	-0.664805	-0.711808	-0.635907	-3.06599	-3.12662	-0.0470022	0.028899	-2.40119	-2.46182	0.0759011	-2.35418	-2.41481	-2.43008	-2.49072	-0.0606314	0.453642	0.112915	0.860154	0.760352	0.922878	3.67661e-06	2.7303e-06	0.376732	0.357676	0.296873	0.399076	9.8298e-07
50	Q2FUQ3	mnmG	>sp|Q2FUQ3|MNMG_STAA8 tRNA uridine 5-carboxymethylaminomethyl modification enzyme MnmG OS=Staphylococcus aureus (strain NCTC 8325 / PS 47) OX=93061 GN=mnmG PE=3 SV=2	30	100	2 of 24	52.4112	0	2.38471e-31	0.21105	1.31322	0.440949	-0.28989	-0.299619	-0.702418	-0.35164	1.10217	0.229899	-0.500941	-0.51067	-0.913468	-0.562691	-0.872268	-1.60311	-1.61284	-2.01564	-1.66486	-0.730839	-0.740568	-1.14337	-0.792589	-0.00972901	-0.412528	-0.0617501	-0.402799	-0.0520211	0.350778	0.60467	0.0046539	0.286178	0.478687	0.464295	0.0979177	0.391933	0.0140031	0.573106	0.22803	0.219532	0.0362442
51	Q2FUQ4	rsmG	>sp|Q2FUQ4|RSMG_STAA8 Ribosomal RNA small subunit methyltransferase G OS=Staphylococcus aureus (strain NCTC 8325 / PS 47) OX=93061 GN=rsmG PE=3 SV=1	18	59	9 of 24	51.6983	0	1.30828e-31	0.278047	1.75134	0.362686	-0.503834	-0.0446458	-0.415567	-0.188225	1.47329	0.0846393	-0.781881	-0.322693	-0.693614	-0.466272	-1.38865	-2.25517	-1.79598	-2.1669	-1.93956	-0.86652	-0.407332	-0.778254	-0.550911	0.459188	0.0882666	0.315609	-0.370922	-0.143579	0.227343	0.645857	0.00941145	0.549841	0.40859	0.940987	0.493992	0.755308	0.0245657	0.888412	0.20639	0.594249	0.25979
52	Q2FUQ5	SAOUHSC_03049	>tr|Q2FUQ5|Q2FUQ5_STAA8 ParB domain-containing protein OS=Staphylococcus aureus (strain NCTC 8325 / PS 47) OX=93061 GN=SAOUHSC_03049 PE=3 SV=1	19	59	15 of 24	48.1629	0	2.35814e-27	-0.200033	0.602102	-0.295407	-0.53211	-0.464549	-2.12095	-2.53718	0.802134	-0.0953746	-0.332078	-0.264516	-1.92092	-2.33715	-0.897509	-1.13421	-1.06665	-2.72305	-3.13928	-0.236703	-0.169142	-1.82554	-2.24177	0.0675612	-1.58884	-2.00507	-1.6564	-2.07263	-0.416232	0.614111	0.141201	0.458638	0.190235	0.249781	5.31775e-05	7.02801e-06	0.0558246	0.809427	0.405869	0.506214	0.000148246
53	Q2FUQ8	SAOUHSC_03046	>tr|Q2FUQ8|Q2FUQ8_STAA8 Helix-turn-helix domain protein OS=Staphylococcus aureus (strain NCTC 8325 / PS 47) OX=93061 GN=SAOUHSC_03046 PE=4 SV=1	2	2	4 of 5	43.7817	0.00105374	1.39638e-13						-Inf	-Inf					-Inf	-Inf				-Inf	-Inf			-Inf	-Inf		-Inf	-Inf	-Inf	-Inf	0.519766
54	Q2FUQ9	SAOUHSC_03045	>tr|Q2FUQ9|Q2FUQ9_STAA8 Cold shock protein CspA OS=Staphylococcus aureus (strain NCTC 8325 / PS 47) OX=93061 GN=SAOUHSC_03045 PE=4 SV=1	4	12	4 of 20	47.0859	0	4.82346e-26	0.11589	2.05386	3.32501	-2.39342	-1.1586	-0.0939666	1.32552	1.93796	3.20912	-2.50931	-1.27449	-0.209857	1.20963	1.27116	-4.44728	-3.21245	-2.14782	-0.728337	-5.71843	-4.48361	-3.41898	-1.99949	1.23482	2.29946	3.71894	1.06463	2.48412	1.41949	0.904034	0.148744	0.0280064	0.0257882	0.241876	0.922116	0.184379	0.171032	0.0328437	0.0205509	0.200618	0.827297
55	Q2FUR8	SAOUHSC_03034	>tr|Q2FUR8|Q2FUR8_STAA8 Uncharacterized protein OS=Staphylococcus aureus (strain NCTC 8325 / PS 47) OX=93061 GN=SAOUHSC_03034 PE=3 SV=1	12	41	12 of 24	54.1934	0	7.95419e-30	0.146141	-1.33329	-2.91042	-0.479908	-0.0938679	-2.30864	-2.05382	-1.47944	-3.05656	-0.62605	-0.240009	-2.45478	-2.19996	-1.57713	0.853385	1.23943	-0.975344	-0.720521	2.43051	2.81656	0.601785	0.856608	0.386041	-1.82873	-1.57391	-2.21477	-1.95995	0.254823	0.84707	0.0926843	0.00126424	0.528908	0.90138	0.00693151	0.0140985	0.0646507	0.000837298	0.413458	0.751689	0.00459184
56	Q2FUR9	nixA	>sp|Q2FUR9|NIXA_STAA8 Nickel transporter NixA OS=Staphylococcus aureus (strain NCTC 8325 / PS 47) OX=93061 GN=nixA PE=1 SV=1	3	8	7 of 13	48.8828	0	2.14543e-29	-1.16953	Inf	-0.225921	-0.328951	0.567565	-1.99138	-2.36054	Inf	0.943609	0.840579	1.7371	-0.821848	-1.19101	-Inf	-Inf	-Inf	-Inf	-Inf	-0.10303	0.793487	-1.76546	-2.13462	0.896516	-1.66243	-2.03159	-2.55894	-2.92811	-0.369166	0.0401581		0.581745	0.429247	0.252354	0.00160023	0.000657715		0.0510972	0.0735157	0.00821265	0.0658301
57	Q2FUS2	SAOUHSC_03030	>tr|Q2FUS2|Q2FUS2_STAA8 Na(+)/dicarboxylate symporter OS=Staphylococcus aureus (strain NCTC 8325 / PS 47) OX=93061 GN=SAOUHSC_03030 PE=3 SV=1	7	25	15 of 24	48.864	0	2.30881e-29	-0.661694	-0.725764	-1.48962	-0.667126	-0.698412	-3.15	-3.34118	-0.06407	-0.827931	-0.00543162	-0.0367178	-2.4883	-2.67949	-0.763861	0.0586383	0.0273521	-2.42423	-2.61542	0.822499	0.791213	-1.66037	-1.85156	-0.0312862	-2.48287	-2.67406	-2.45158	-2.64277	-0.191188	0.315472	0.272426	0.0330304	0.311642	0.290235	0.000149748	8.21006e-05	0.921319	0.213142	0.993318	0.954855	0.00128183
58	Q2FUS3	SAOUHSC_03028	>tr|Q2FUS3|Q2FUS3_STAA8 Uncharacterized protein OS=Staphylococcus aureus (strain NCTC 8325 / PS 47) OX=93061 GN=SAOUHSC_03028 PE=4 SV=1	2	5	4 of 22	53.253	0	1.61481e-27	0.211067	0.752072	0.0191331	-1.16252	0.257168	-0.933578	-0.392282	0.541005	-0.191934	-1.37359	0.0461012	-1.14464	-0.603349	-0.732939	-1.91459	-0.494903	-1.68565	-1.14435	-1.18165	0.238035	-0.952711	-0.411415	1.41969	0.228943	0.770239	-1.19075	-0.64945	0.541296	0.696484	0.17781	0.968378	0.0279287	0.596037	0.0690464	0.421862	0.367256	0.722677	0.0213286	0.931922	0.0486451
59	Q2FUS4	SAOUHSC_03027	>tr|Q2FUS4|Q2FUS4_STAA8 PadR domain-containing protein OS=Staphylococcus aureus (strain NCTC 8325 / PS 47) OX=93061 GN=SAOUHSC_03027 PE=4 SV=1	1	3	1 of 10	46.494	0	5.09982e-12	-0.436595	0.189075	-0.38872	0.0624305	Inf	-0.268638	Inf	0.62567	0.0478745	0.499025	Inf	0.167957	Inf	-0.577796	-0.126645	Inf	-0.457713	Inf	0.451151	Inf	0.120082	Inf	Inf	-0.331069	Inf	-Inf		Inf	0.619175	0.789575	0.589007	0.929477		0.757276		0.483799	0.955794	0.571925		0.866486
60	Q2FUS5	SAOUHSC_03026	>tr|Q2FUS5|Q2FUS5_STAA8 Uncharacterized protein OS=Staphylococcus aureus (strain NCTC 8325 / PS 47) OX=93061 GN=SAOUHSC_03026 PE=4 SV=1	3	6	8 of 19	43.9051	0.00105374	4.20785e-21	-1.05724	-0.53797	-1.83763	-1.36714	-0.630837	-3.42319	-3.56628	0.519271	-0.780393	-0.309903	0.426403	-2.36595	-2.50904	-1.29966	-0.829174	-0.0928673	-2.88522	-3.02831	0.47049	1.2068	-1.58555	-1.72865	0.736307	-2.05604	-2.19914	-2.79235	-2.93544	-0.143091	0.177137	0.388053	0.00633124	0.0294069	0.314546	6.13437e-05	4.27099e-05	0.493499	0.282902	0.6626	0.572548	0.00569347
61	Q2FUS6	pcp	>sp|Q2FUS6|PCP_STAA8 Pyrrolidone-carboxylate peptidase OS=Staphylococcus aureus (strain NCTC 8325 / PS 47) OX=93061 GN=pcp PE=3 SV=1	4	11	7 of 14	52.3763	0	5.33054e-28	0.408805	Inf	1.36276	-1.47479	-0.758488	-2.11143	-1.23682	Inf	0.953958	-1.88359	-1.16729	-2.52024	-1.64563	-Inf	-Inf	-Inf	-Inf	-Inf	-2.83755	-2.12125	-3.4742	-2.59959	0.716301	-0.636643	0.237966	-1.35294	-0.478335	0.874609	0.722676		0.257811	0.146573	0.454561	0.0520466	0.213257		0.417109	0.0755092	0.262575	0.0269117
62	Q2FUS7	trhO	>sp|Q2FUS7|TRHO_STAA8 tRNA uridine(34) hydroxylase OS=Staphylococcus aureus (strain NCTC 8325 / PS 47) OX=93061 GN=trhO PE=3 SV=1	17	51	9 of 17	50.8353	0	2.25508e-25	1.24718	-1.67748	-1.91406	-1.34788	0.92539	-1.56552	-1.74203	-2.92466	-3.16124	-2.59506	-0.321791	-2.81271	-2.98921	-0.236574	0.3296	2.60287	0.111958	-0.0645468	0.566175	2.83945	0.348533	0.172028	2.27327	-0.217642	-0.394147	-2.49092	-2.66742	-0.176505	0.177674	0.0807487	0.0514849	0.052266	0.203149	0.0289314	0.0179253	0.0207152	0.0143298	0.013956	0.730242	0.00926058
63	Q2FUS8	drp35	>sp|Q2FUS8|DRP35_STAA8 Lactonase drp35 OS=Staphylococcus aureus (strain NCTC 8325 / PS 47) OX=93061 GN=drp35 PE=3 SV=2	13	37	9 of 23	51.7606	0	1.9372e-34	-0.682046	-1.29837	-2.75804	0.396724	-0.391779	-2.94552	-2.10928	-0.616323	-2.07599	1.07877	0.290266	-2.26348	-1.42723	-1.45967	1.69509	0.906589	-1.64715	-0.810908	3.15476	2.36626	-0.187483	0.648764	-0.788503	-3.34225	-2.506	-2.55374	-1.7175	0.836246	0.422734	0.137499	0.00454173	0.638558	0.642716	0.00285321	0.0222452	0.418077	0.0133294	0.165596	0.700448	0.00797028
64	Q2FUS9	SAOUHSC_03022	>sp|Q2FUS9|Y3022_STAA8 UPF0312 protein SAOUHSC_03022 OS=Staphylococcus aureus (strain NCTC 8325 / PS 47) OX=93061 GN=SAOUHSC_03022 PE=3 SV=1	9	29	15 of 24	54.2345	0	1.81919e-25	-0.301627	-0.147153	-0.655934	-0.722783	-1.2122	-1.88426	-1.06495	0.154474	-0.354307	-0.421156	-0.910575	-1.58263	-0.76332	-0.508781	-0.57563	-1.06505	-1.73711	-0.917794	-0.066849	-0.556268	-1.22833	-0.409013	-0.489419	-1.16148	-0.342164	-0.672058	0.147255	0.819313	0.362852	0.653838	0.058553	0.0392914	0.00169557	2.45663e-05	0.00445242	0.63793	0.287497	0.209403	0.0121278	0.0001555
65	Q2FUT0	SAOUHSC_03021	>tr|Q2FUT0|Q2FUT0_STAA8 Uncharacterized protein OS=Staphylococcus aureus (strain NCTC 8325 / PS 47) OX=93061 GN=SAOUHSC_03021 PE=3 SV=1	3	6	8 of 14	48.6966	0	8.90813e-28	-0.456194	-1.13634	-0.736164	-0.124678	Inf	-0.485361	-0.208408	-0.680149	-0.27997	0.331516	Inf	-0.0291671	0.247786	0.400179	1.01166	Inf	0.650981	0.927934	0.611486	Inf	0.250803	0.527756	Inf	-0.360683	-0.0837303	-Inf	-Inf	0.276953	0.659524	0.289611	0.39359	0.888692		0.567863	0.804327	0.514968	0.739735	0.711016		0.972277
66	Q2FUT2	SAOUHSC_03019	>tr|Q2FUT2|Q2FUT2_STAA8 ABC transporter, ATP-binding protein, putative OS=Staphylococcus aureus (strain NCTC 8325 / PS 47) OX=93061 GN=SAOUHSC_03019 PE=4 SV=1	7	16	8 of 17	50.4908	0	6.29505e-30	-1.40214	-1.68463	-2.97256	-2.02691	-2.40507	-3.77983	-3.74196	-0.282489	-1.57043	-0.624778	-1.00294	-2.3777	-2.33983	-1.28794	-0.342289	-0.720448	-2.09521	-2.05734	0.945648	0.56749	-0.80727	-0.769402	-0.378158	-1.75292	-1.71505	-1.37476	-1.33689	0.0378678	0.0256132	0.0106899	0.000201428	0.0038468	0.00327154	3.20828e-05	3.47369e-05	0.526471	0.00305253	0.179041	0.0884635	0.000184762
67	Q2FUT4	SAOUHSC_03017	>tr|Q2FUT4|Q2FUT4_STAA8 N-acetyltransferase domain-containing protein OS=Staphylococcus aureus (strain NCTC 8325 / PS 47) OX=93061 GN=SAOUHSC_03017 PE=4 SV=1	6	13	10 of 16	54.6591	0	1.82527e-26	0.979433	0.348132	-0.00809655	0.740945	Inf	-1.33898	-1.33663	-0.631301	-0.987529	-0.238488	Inf	-2.31841	-2.31607	-0.356228	0.392813	Inf	-1.68711	-1.68476	0.749041	Inf	-1.33088	-1.32854	Inf	-2.07993	-2.07758	-Inf	-Inf	0.00234801	0.120395	0.557103	0.988327	0.22664		0.0345638	0.0348121	0.208683	0.0454422	0.621252		0.000406713
68	Q2FUT7	hisG	>sp|Q2FUT7|HIS1_STAA8 ATP phosphoribosyltransferase OS=Staphylococcus aureus (strain NCTC 8325 / PS 47) OX=93061 GN=hisG PE=3 SV=1	1	3	0 of 7	51.249	0	3.4167e-29				-Inf		-Inf	-Inf			-Inf		-Inf	-Inf		-Inf		-Inf	-Inf	-Inf		-Inf	-Inf	Inf	-1.66691	-1.69554	-Inf	-Inf	-0.0286295
69	Q2FUT8	hisD	>tr|Q2FUT8|Q2FUT8_STAA8 Histidinol dehydrogenase OS=Staphylococcus aureus (strain NCTC 8325 / PS 47) OX=93061 GN=hisD PE=3 SV=1	1	2	1 of 4	43.8306	0.00105374	2.36971e-13		-Inf		-Inf		-Inf		-Inf		-Inf		-Inf		Inf	-0.0148059	Inf	0.759589	Inf	-Inf		-Inf		Inf	0.774395	Inf	-Inf		Inf
70	Q2FUT9	SAOUHSC_03012	>tr|Q2FUT9|Q2FUT9_STAA8 Putative pyridoxal phosphate-dependent acyltransferase OS=Staphylococcus aureus (strain NCTC 8325 / PS 47) OX=93061 GN=SAOUHSC_03012 PE=3 SV=1	12	26	9 of 16	48.3665	0	5.82846e-22	0.957475	-0.243868	-1.50995	-1.40685	Inf	-3.68455	-3.77966	-1.20134	-2.46742	-2.36433	Inf	-4.64202	-4.73713	-1.26608	-1.16298	Inf	-3.44068	-3.53579	0.103098	Inf	-2.1746	-2.26971	Inf	-2.2777	-2.37281	-Inf	-Inf	-0.0951079	0.597089	0.91944	0.450533	0.481112		0.0642363	0.0587965	0.600007	0.191598	0.209083		0.0157068
71	Q2FUU1	hisH	>tr|Q2FUU1|Q2FUU1_STAA8 Imidazole glycerol phosphate synthase subunit HisH OS=Staphylococcus aureus (strain NCTC 8325 / PS 47) OX=93061 GN=hisH PE=3 SV=1	4	10	5 of 11	45.2322	0.000534188	1.28219e-23	1.48535	Inf	Inf	0.692652	Inf	-0.911653	-0.99122	Inf	Inf	-0.792697	Inf	-2.397	-2.47657		-Inf		-Inf	-Inf	-Inf		-Inf	-Inf	Inf	-1.60431	-1.68387	-Inf	-Inf	-0.0795673	0.0421697			0.192101		0.0784284	0.0608019			0.218825		0.00454904
72	Q2FUU2	hisA	>sp|Q2FUU2|HIS4_STAA8 1-(5-phosphoribosyl)-5-[(5-phosphoribosylamino)methylideneamino] imidazole-4-carboxamide isomerase OS=Staphylococcus aureus (strain NCTC 8325 / PS 47) OX=93061 GN=hisA PE=3 SV=1	7	12	18 of 23	49.7228	0	1.54839e-30	-0.224706	1.15744	0.153092	-0.334753	0.610101	-1.23388	-1.60779	1.38215	0.377798	-0.110047	0.834807	-1.00917	-1.38308	-1.00435	-1.4922	-0.547342	-2.39132	-2.76523	-0.487845	0.457009	-1.38697	-1.76088	0.944854	-0.899124	-1.27304	-1.84398	-2.21789	-0.373914	0.560871	0.015185	0.691045	0.389585	0.127182	0.00521125	0.000690978	0.00514508	0.333187	0.77483	0.0430993	0.01744
73	Q2FUU3	hisF	>tr|Q2FUU3|Q2FUU3_STAA8 Histidine biosynthesis bifunctional protein HisIE OS=Staphylococcus aureus (strain NCTC 8325 / PS 47) OX=93061 GN=hisF PE=3 SV=1	4	10	14 of 19	41.2379	0.00308483	7.27588e-18	0.19008	1.37895	-0.285463	0.419431	Inf	0.621306	0.473904	1.18887	-0.475543	0.229351	Inf	0.431226	0.283824	-1.66441	-0.959515	Inf	-0.757639	-0.905042	0.704894	Inf	0.906769	0.759367	Inf	0.201875	0.0544728	-Inf	-Inf	-0.147402	0.514118	0.000789547	0.332571	0.163715		0.0483466	0.119534	0.0012209	0.0845186	0.382274		0.113867
74	Q2FUU5	lipA	>sp|Q2FUU5|LIP1_STAA8 Lipase 1 OS=Staphylococcus aureus (strain NCTC 8325 / PS 47) OX=93061 GN=lipA PE=1 SV=1	37	100	13 of 20	53.6524	0	1.04958e-31	-4.71363	-5.81211	-5.75754	-2.6868	-4.89534	-8.60046	-8.73572	-1.09848	-1.04391	2.02684	-0.181708	-3.88683	-4.02209	0.0545692	3.12532	0.916774	-2.78835	-2.92361	3.07075	0.862205	-2.84292	-2.97818	-2.20855	-5.91367	-6.04893	-3.70512	-3.84038	-0.135262	3.97928e-07	3.98259e-08	4.42481e-08	0.000601646	2.64238e-07	4.54908e-10	3.79522e-10	0.00678171	0.00916293	0.0011111	0.599158	7.40724e-08
75	Q2FUV2	SAOUHSC_02999	>tr|Q2FUV2|Q2FUV2_STAA8 Capsular polysaccharide biosynthesis protein Cap5B OS=Staphylococcus aureus (strain NCTC 8325 / PS 47) OX=93061 GN=SAOUHSC_02999 PE=4 SV=1	1	3	0 of 24	48.4751	0	9.49088e-24	-0.765424	-0.737287	-0.68165	0.79596	0.0524017	-0.43973	-0.750074	0.0281364	0.0837735	1.56138	0.817825	0.325694	0.0153496	0.055637	1.53325	0.789689	0.297558	-0.0127868	1.47761	0.734052	0.241921	-0.0684239	-0.743558	-1.23569	-1.54603	-0.492131	-0.802476	-0.310344	0.136091	0.150078	0.181272	0.122174	0.915767	0.380603	0.143579	0.954707	0.865765	0.00555844	0.112974	0.513754
76	Q2FUV3	SAOUHSC_02998	>tr|Q2FUV3|Q2FUV3_STAA8 Tyrosine-protein phosphatase OS=Staphylococcus aureus (strain NCTC 8325 / PS 47) OX=93061 GN=SAOUHSC_02998 PE=3 SV=1	1	3	0 of 6	36.2518	0.00698603	1.11442e-12			-Inf	-Inf		-Inf	-Inf		-Inf	-Inf		-Inf	-Inf	-Inf	-Inf		-Inf	-Inf	0.377118	Inf	1.36093	2.31076	Inf	0.983815	1.93365	-Inf	-Inf	0.949831
77	Q2FUV4	SAOUHSC_02997	>tr|Q2FUV4|Q2FUV4_STAA8 N-acetyltransferase domain-containing protein OS=Staphylococcus aureus (strain NCTC 8325 / PS 47) OX=93061 GN=SAOUHSC_02997 PE=4 SV=1	8	22	16 of 22	47.7311	0	2.13162e-24	0.311327	0.408502	-0.332469	-0.273747	0.524728	-2.79082	-3.13412	0.0971752	-0.643796	-0.585074	0.213401	-3.10215	-3.44545	-0.740972	-0.682249	0.116226	-3.19932	-3.54263	0.0587222	0.857198	-2.45835	-2.80165	0.798476	-2.51707	-2.86038	-3.31555	-3.65885	-0.343303	0.487022	0.406885	0.458487	0.540289	0.248835	1.65562e-05	4.65964e-06	0.826886	0.121081	0.15583	0.59292	1.46634e-06
78	Q2FUV5	SAOUHSC_02996	>tr|Q2FUV5|Q2FUV5_STAA8 Peptide-methionine (S)-S-oxide reductase OS=Staphylococcus aureus (strain NCTC 8325 / PS 47) OX=93061 GN=SAOUHSC_02996 PE=4 SV=1	7	24	6 of 12	46.2186	0.000534188	3.37683e-24	0.32293	Inf	-0.923676	-0.469631	Inf	-2.81326	-3.03927	Inf	-1.24661	-0.792562	Inf	-3.13619	-3.3622	-Inf	-Inf		-Inf	-Inf	0.454045	Inf	-1.88958	-2.11559	Inf	-2.34363	-2.56964	-Inf	-Inf	-0.226013	0.459435		0.0401086	0.232731		0.000151773	9.83186e-05		0.0124763	0.0663743		8.23255e-05
79	Q2FUV6	SAOUHSC_02995	>tr|Q2FUV6|Q2FUV6_STAA8 Flavin_Reduct domain-containing protein OS=Staphylococcus aureus (strain NCTC 8325 / PS 47) OX=93061 GN=SAOUHSC_02995 PE=4 SV=1	10	37	7 of 24	47.3111	0	4.0529e-23	-0.289313	-0.154948	-1.46124	-0.187791	-0.304025	-2.35825	-2.60753	0.134364	-1.17193	0.101522	-0.0147124	-2.06893	-2.31822	-1.30629	-0.0328426	-0.149077	-2.2033	-2.45259	1.27345	1.15721	-0.897008	-1.14629	-0.116234	-2.17046	-2.41974	-2.05422	-2.30351	-0.249287	0.508462	0.721906	0.0035372	0.66651	0.487458	4.72125e-05	1.54559e-05	0.757484	0.0145351	0.815402	0.972987	0.000182109
80	Q2FUV7	SAOUHSC_02994	>tr|Q2FUV7|Q2FUV7_STAA8 Uncharacterized protein OS=Staphylococcus aureus (strain NCTC 8325 / PS 47) OX=93061 GN=SAOUHSC_02994 PE=4 SV=1	12	48	17 of 24	50.98	0	4.95644e-33	0.00853392	0.17939	-1.07812	0.0370465	0.229223	-3.33923	-3.71058	0.170856	-1.08665	0.0285126	0.220689	-3.34776	-3.71912	-1.25751	-0.142344	0.0498327	-3.51862	-3.88997	1.11516	1.30734	-2.26111	-2.63246	0.192176	-3.37627	-3.74763	-3.56845	-3.9398	-0.371355	0.989371	0.779727	0.106695	0.953887	0.72103	7.26206e-05	2.31132e-05	0.789931	0.104167	0.964501	0.730967	7.06997e-05
81	Q2FUW0	SAOUHSC_02991	>tr|Q2FUW0|Q2FUW0_STAA8 Flavin_Reduct domain-containing protein OS=Staphylococcus aureus (strain NCTC 8325 / PS 47) OX=93061 GN=SAOUHSC_02991 PE=4 SV=1	15	48	16 of 22	53.887	0	9.76276e-31	-0.149726	-1.6242	-2.53015	-0.79454	-0.860057	-4.31929	-4.37221	-1.47448	-2.38042	-0.644814	-0.710331	-4.16956	-4.22249	-0.905944	0.829664	0.764147	-2.69508	-2.74801	1.73561	1.67009	-1.78914	-1.84206	-0.0655171	-3.52475	-3.57767	-3.45923	-3.51215	-0.0529252	0.812234	0.0199427	0.00110204	0.260498	0.186082	6.41545e-06	5.60461e-06	0.0184698	0.000729495	0.314841	0.219986	2.72228e-06
82	Q2FUW1	sraP	>sp|Q2FUW1|SRAP_STAA8 Serine-rich adhesin for platelets OS=Staphylococcus aureus (strain NCTC 8325 / PS 47) OX=93061 GN=sraP PE=1 SV=1	10	30	14 of 22	55.5401	0	9.5053e-42	0.207723	1.01338	-0.0731961	-0.200154	1.2592	-0.793883	-0.86379	0.805659	-0.280919	-0.407877	1.05147	-1.00161	-1.07151	-1.08658	-1.21354	0.245815	-1.80726	-1.87717	-0.126958	1.33239	-0.720687	-0.790594	1.45935	-0.593728	-0.663636	-2.05308	-2.12299	-0.0699075	0.740279	0.154327	0.90685	0.749384	0.0596079	0.217179	0.181503	0.210803	0.617137	0.470167	0.076337	0.0897445
83	Q2FUW3	asp1	>sp|Q2FUW3|ASP1_STAA8 Accessory Sec system protein Asp1 OS=Staphylococcus aureus (strain NCTC 8325 / PS 47) OX=93061 GN=asp1 PE=3 SV=1	12	25	7 of 14	49.8006	0	2.15151e-25	0.42534	-2.77631	-0.188624	-0.436583	Inf	-2.61738	-2.509	-3.20165	-0.613963	-0.861923	Inf	-3.04272	-2.93434	2.58768	2.33972	Inf	0.158931	0.267303	-0.247959	Inf	-2.42875	-2.32038	Inf	-2.18079	-2.07242	-Inf	-Inf	0.108372	0.487361	0.00200154	0.71851	0.387449		0.00088336	0.00112857	0.00088977	0.261336	0.11169		0.000359598
84	Q2FUW4	asp2	>sp|Q2FUW4|ASP2_STAA8 Accessory Sec system protein Asp2 OS=Staphylococcus aureus (strain NCTC 8325 / PS 47) OX=93061 GN=asp2 PE=3 SV=1	1	3	0 of 6	43.5794	0.00105374	1.99872e-13						-Inf	-Inf					-Inf	-Inf				-Inf	-Inf			-Inf	-Inf		-Inf	-Inf	-Inf	-Inf	0.16301
85	Q2FUW5	asp3	>sp|Q2FUW5|ASP3_STAA8 Accessory Sec system protein Asp3 OS=Staphylococcus aureus (strain NCTC 8325 / PS 47) OX=93061 GN=asp3 PE=3 SV=1	4	8	4 of 8	48.9461	0	1.59973e-21				-Inf		-Inf	-Inf			-Inf		-Inf	-Inf		-Inf		-Inf	-Inf	-Inf		-Inf	-Inf	Inf	-1.52478	-2.06626	-Inf	-Inf	-0.541484
86	Q2FUW6	secA2	>sp|Q2FUW6|SECA2_STAA8 Protein translocase subunit SecA 2 OS=Staphylococcus aureus (strain NCTC 8325 / PS 47) OX=93061 GN=secA2 PE=3 SV=1	16	36	9 of 15	49.8676	0	4.55892e-31	-0.253974	Inf	-0.120244	-0.165926	-0.243784	-1.67375	-1.63773	Inf	0.13373	0.0880478	0.0101897	-1.41977	-1.38376	-Inf	-Inf	-Inf	-Inf	-Inf	-0.0456823	-0.12354	-1.5535	-1.51749	-0.0778581	-1.50782	-1.47181	-1.42996	-1.39395	0.036014	0.336665		0.727684	0.559071	0.485503	0.000147218	0.000171048		0.681719	0.732253	0.974933	0.000211848
87	Q2FUW7	gtfA	>tr|Q2FUW7|Q2FUW7_STAA8 UDP-N-acetylglucosamine--peptide N-acetylglucosaminyltransferase GtfA subunit OS=Staphylococcus aureus (strain NCTC 8325 / PS 47) OX=93061 GN=gtfA PE=3 SV=1	18	47	12 of 21	52.669	0	2.49772e-32	0.321846	-0.20844	-1.56609	-0.674414	0.647385	-3.29067	-3.51644	-0.530287	-1.88794	-0.99626	0.325538	-3.61251	-3.83829	-1.35765	-0.465974	0.855825	-3.08223	-3.308	0.891677	2.21348	-1.72458	-1.95035	1.3218	-2.61625	-2.84203	-3.93805	-4.16383	-0.225777	0.630362	0.775374	0.0322041	0.320587	0.381975	0.000226913	0.000124418	0.43142	0.00655066	0.111855	0.62648	3.30013e-05
88	Q2FUW8	gtfB	>tr|Q2FUW8|Q2FUW8_STAA8 UDP-N-acetylglucosamine--peptide N-acetylglucosaminyltransferase stabilizing protein GtfB OS=Staphylococcus aureus (strain NCTC 8325 / PS 47) OX=93061 GN=gtfB PE=3 SV=1	21	63	14 of 23	50.9173	0	4.36194e-25	0.49274	0.88256	-0.642354	0.116115	0.985835	-1.85245	-2.15223	0.38982	-1.13509	-0.376625	0.493094	-2.34519	-2.64497	-1.52491	-0.766445	0.103274	-2.73501	-3.03479	0.758469	1.62819	-1.21009	-1.50987	0.86972	-1.96856	-2.26834	-2.83828	-3.13806	-0.299781	0.466241	0.200476	0.345194	0.862508	0.155446	0.0131718	0.00521422	0.518457	0.0733312	0.532521	0.416011	0.00121151
89	Q2FUW9	sasF	>sp|Q2FUW9|SASF_STAA8 Surface protein F OS=Staphylococcus aureus (strain NCTC 8325 / PS 47) OX=93061 GN=sasF PE=3 SV=1	31	100	17 of 24	58.3193	0	3.61129e-35	-0.381935	-1.78879	-2.49102	-0.328972	-0.892947	-3.99922	-3.56138	-1.40686	-2.10909	0.0529629	-0.511012	-3.61728	-3.17945	-0.702233	1.45982	0.895843	-2.21043	-1.77259	2.16205	1.59808	-1.50819	-1.07036	-0.563975	-3.67024	-3.23241	-3.10627	-2.66843	0.437835	0.341718	0.000302303	8.93779e-06	0.411099	0.0358761	1.91829e-08	9.49367e-08	0.00235167	5.76821e-05	0.893609	0.20834	7.68163e-08
90	Q2FUX0	SAOUHSC_02975	>tr|Q2FUX0|Q2FUX0_STAA8 EIIA OS=Staphylococcus aureus (strain NCTC 8325 / PS 47) OX=93061 GN=SAOUHSC_02975 PE=4 SV=1	19	67	17 of 23	58.1301	0	4.36587e-47	-0.683809	-0.826275	-2.23353	0.276151	-0.884588	-3.42854	-3.13492	-0.142466	-1.54972	0.95996	-0.200779	-2.74473	-2.45111	-1.40725	1.10243	-0.0583122	-2.60226	-2.30864	2.50968	1.34894	-1.19501	-0.901391	-1.16074	-3.70469	-3.41107	-2.54395	-2.25033	0.293621	0.172963	0.104327	0.000299868	0.571934	0.0839555	3.20585e-06	9.04066e-06	0.743518	0.00249136	0.0402068	0.645306	1.15036e-05
91	Q2FUX1	SAOUHSC_02974	>tr|Q2FUX1|Q2FUX1_STAA8 EIIA OS=Staphylococcus aureus (strain NCTC 8325 / PS 47) OX=93061 GN=SAOUHSC_02974 PE=4 SV=1	20	58	10 of 16	49.6664	0	2.10364e-26	-1.26236	-1.2519	-2.09831	-1.17928	Inf	-3.58626	-3.64357	0.0104571	-0.835954	0.083078	Inf	-2.3239	-2.38121	-0.846411	0.0726209	Inf	-2.33436	-2.39167	0.919032	Inf	-1.48795	-1.54526	Inf	-2.40698	-2.46429	-Inf	-Inf	-0.0573099	0.0127047	0.0132428	0.000396818	0.0176876		6.27723e-06	5.50804e-06	0.975589	0.0222943	0.808247		3.13044e-05
92	Q2FUX2	SAOUHSC_02973	>tr|Q2FUX2|Q2FUX2_STAA8 Uncharacterized protein OS=Staphylococcus aureus (strain NCTC 8325 / PS 47) OX=93061 GN=SAOUHSC_02973 PE=4 SV=1	2	5	10 of 22	54.9929	0	2.65195e-33	-0.170742	0.991838	0.245113	-0.954295	0.306953	0.745817	0.523792	1.16258	0.415856	-0.783553	0.477696	0.91656	0.694534	-0.746725	-1.94613	-0.684885	-0.246021	-0.468046	-1.19941	0.06184	0.500704	0.278679	1.26125	1.70011	1.47809	0.438864	0.216839	-0.222025	0.853237	0.344163	0.79071	0.310089	0.766345	0.424243	0.572394	0.270362	0.653312	0.401746	0.644516	0.328917
93	Q2FUX3	isaB	>sp|Q2FUX3|ISAB_STAA8 Immunodominant staphylococcal antigen B OS=Staphylococcus aureus (strain NCTC 8325 / PS 47) OX=93061 GN=isaB PE=2 SV=1	18	81	11 of 24	54.4249	0	9.95708e-26	-1.45934	-3.94583	-4.81871	-0.240382	-1.16267	-1.75609	-2.06083	-2.48649	-3.35937	1.21896	0.296665	-0.29675	-0.601493	-0.872873	3.70545	2.78316	2.18974	1.885	4.57832	3.65603	3.06262	2.75787	-0.922291	-1.51571	-1.82045	-0.593415	-0.898158	-0.304743	0.000167122	5.15415e-10	2.60516e-11	0.433351	0.00130835	2.36484e-05	3.63496e-06	3.35676e-07	5.33284e-09	0.000880743	0.336024	0.335891
94	Q2FUX5	argR	>tr|Q2FUX5|Q2FUX5_STAA8 Arginine repressor OS=Staphylococcus aureus (strain NCTC 8325 / PS 47) OX=93061 GN=argR PE=3 SV=1	1	2	3 of 11	38.6825	0.00453172	1.07266e-05	Inf	Inf	-1.10279	-0.946481	-0.089343	-2.43005	-2.87765		-Inf	-Inf	-Inf	-Inf	-Inf	-Inf	-Inf	-Inf	-Inf	-Inf	0.156306	1.01344	-1.32726	-1.77487	0.857138	-1.48357	-1.93117	-2.34071	-2.78831	-0.447605			0.234302	0.273138	0.92811	0.0494244	0.0134031
95	Q2FUX7	arcA	>sp|Q2FUX7|ARCA_STAA8 Arginine deiminase OS=Staphylococcus aureus (strain NCTC 8325 / PS 47) OX=93061 GN=arcA PE=3 SV=1	29	96	14 of 24	55.6294	0	3.34822e-25	2.47765	-2.54319	-3.73053	-0.291844	2.34999	0.766706	0.748272	-5.02085	-6.20818	-2.7695	-0.127666	-1.71095	-1.72938	-1.18733	2.25135	4.89318	3.3099	3.29147	3.43868	6.08052	4.49723	4.4788	2.64183	1.05855	1.04012	-1.58328	-1.60172	-0.0184341	0.000203156	0.000157062	2.10825e-06	0.58096	0.000336943	0.158251	0.167875	4.23139e-08	2.09456e-09	6.55022e-05	0.808457	0.00449015
96	Q2FUX8	argF	>tr|Q2FUX8|Q2FUX8_STAA8 Ornithine carbamoyltransferase OS=Staphylococcus aureus (strain NCTC 8325 / PS 47) OX=93061 GN=argF PE=3 SV=1	22	64	15 of 24	51.0802	0	9.70616e-22	2.32118	-2.51396	-3.49372	-0.342571	1.97208	1.44212	1.80368	-4.83514	-5.8149	-2.66375	-0.349097	-0.879059	-0.517497	-0.979758	2.17139	4.48604	3.95608	4.31765	3.15115	5.4658	4.93584	5.2974	2.31465	1.78469	2.14625	-0.529962	-0.168399	0.361562	0.000608107	0.000292374	8.78365e-06	0.539125	0.00233484	0.0177572	0.00447793	1.44345e-07	1.13133e-08	0.000166832	0.531517	0.12685
97	Q2FUY1	arcR	>sp|Q2FUY1|ARCR_STAA8 HTH-type transcriptional regulator ArcR OS=Staphylococcus aureus (strain NCTC 8325 / PS 47) OX=93061 GN=arcR PE=1 SV=1	2	4	5 of 11	42.4254	0.00207039	3.83973e-13		-Inf	-Inf	-Inf		-Inf	-Inf	-Inf	-Inf	-Inf		-Inf	-Inf	-0.81047	0.581356	Inf	0.391643	0.408137	1.39183	Inf	1.20211	1.21861	Inf	-0.189713	-0.173219	-Inf	-Inf	0.0164935
98	Q2FUY2	clfB	>sp|Q2FUY2|CLFB_STAA8 Clumping factor B OS=Staphylococcus aureus (strain NCTC 8325 / PS 47) OX=93061 GN=clfB PE=1 SV=1	31	100	1 of 24	54.242	0	1.21725e-36	0.71925	1.41871	1.44828	-0.405792	0.474595	1.75566	1.68576	0.699463	0.729031	-1.12504	-0.244655	1.03641	0.966512	0.0295677	-1.8245	-0.944118	0.336948	0.267049	-1.85407	-0.973686	0.30738	0.237481	0.880387	2.16145	2.09155	1.28107	1.21117	-0.0698987	0.029549	0.000234706	0.000192041	0.196454	0.134478	2.54989e-05	3.98963e-05	0.0336556	0.0276977	0.00179598	0.428327	0.00334472
99	Q2FUY3	SAOUHSC_02962	>tr|Q2FUY3|Q2FUY3_STAA8 S-formylglutathione hydrolase OS=Staphylococcus aureus (strain NCTC 8325 / PS 47) OX=93061 GN=SAOUHSC_02962 PE=1 SV=1	11	33	14 of 24	48.5541	0	1.46239e-27	-0.432881	0.161076	-0.444573	-0.908476	-1.0512	-1.02035	-0.955073	0.593957	-0.0116915	-0.475595	-0.61832	-0.587473	-0.522191	-0.605649	-1.06955	-1.21228	-1.18143	-1.11615	-0.463904	-0.606628	-0.575781	-0.5105	-0.142725	-0.111878	-0.046596	0.030847	0.0961288	0.0652818	0.36696	0.73423	0.354498	0.0691077	0.0385198	0.0438104	0.0572857	0.220874	0.980304	0.322866	0.203391	0.225721
100	Q2FUY4	SAOUHSC_02961	>tr|Q2FUY4|Q2FUY4_STAA8 HTH marR-type domain-containing protein OS=Staphylococcus aureus (strain NCTC 8325 / PS 47) OX=93061 GN=SAOUHSC_02961 PE=4 SV=1	9	23	5 of 24	57.0114	0	3.04183e-24	-0.54664	0.357396	-0.921032	-0.258391	-0.184672	-0.890585	-0.525298	0.904037	-0.374392	0.288249	0.361968	-0.343945	0.0213425	-1.27843	-0.615788	-0.542069	-1.24798	-0.882694	0.662641	0.73636	0.0304469	0.395734	0.0737192	-0.632194	-0.266906	-0.705913	-0.340626	0.365287	0.433549	0.606626	0.194694	0.709137	0.789558	0.209088	0.45138	0.202628	0.589777	0.677489	0.60207	0.620126
101	Q2FUY6	SAOUHSC_02958	>tr|Q2FUY6|Q2FUY6_STAA8 Alkaline phosphatase III, putative OS=Staphylococcus aureus (strain NCTC 8325 / PS 47) OX=93061 GN=SAOUHSC_02958 PE=3 SV=1	28	79	5 of 11	54.2136	0	5.53868e-38	Inf	Inf	-0.66924	1.0227	0.433369	-2.32524	-2.96859		-Inf	-Inf	-Inf	-Inf	-Inf	-Inf	-Inf	-Inf	-Inf	-Inf	1.69194	1.10261	-1.656	-2.29935	-0.589327	-3.34794	-3.99128	-2.75861	-3.40196	-0.643347			0.472105	0.350759	0.681058	0.0352107	0.0146353
102	Q2FUY9	SAOUHSC_02956	>tr|Q2FUY9|Q2FUY9_STAA8 DNA-binding response regulator, putative OS=Staphylococcus aureus (strain NCTC 8325 / PS 47) OX=93061 GN=SAOUHSC_02956 PE=4 SV=1	13	34	16 of 24	51.6219	0	3.02178e-32	-0.0694079	-0.119005	-0.54961	-0.260849	0.399175	-2.22384	-2.32023	-0.0495971	-0.480202	-0.191441	0.468583	-2.15443	-2.25083	-0.430605	-0.141844	0.51818	-2.10484	-2.20123	0.288761	0.948785	-1.67423	-1.77062	0.660024	-1.96299	-2.05938	-2.62302	-2.71941	-0.096392	0.873942	0.785768	0.219966	0.553095	0.367613	9.39032e-05	6.02234e-05	0.90972	0.281163	0.66252	0.292548	0.00012978
103	Q2FUZ0	SAOUHSC_02955	>tr|Q2FUZ0|Q2FUZ0_STAA8 Sensor histidine kinase, putative OS=Staphylococcus aureus (strain NCTC 8325 / PS 47) OX=93061 GN=SAOUHSC_02955 PE=4 SV=1	18	49	16 of 22	50.5972	0	6.99125e-23	0.311137	-0.24254	-0.605961	0.444868	0.887337	-2.93808	-3.08165	-0.553677	-0.917099	0.13373	0.576199	-3.24922	-3.39279	-0.363422	0.687407	1.12988	-2.69554	-2.83911	1.05083	1.4933	-2.33212	-2.47569	0.442469	-3.38295	-3.52652	-3.82542	-3.96899	-0.143574	0.509096	0.637148	0.208146	0.349095	0.07381	1.65947e-05	9.92901e-06	0.247905	0.0423998	0.749546	0.182439	1.55973e-06
104	Q2FUZ1	SAOUHSC_02954	>tr|Q2FUZ1|Q2FUZ1_STAA8 ABC transporter, ATP-binding protein, putative OS=Staphylococcus aureus (strain NCTC 8325 / PS 47) OX=93061 GN=SAOUHSC_02954 PE=4 SV=1	6	19	17 of 23	48.4037	0	9.19139e-19	0.1188	0.14835	-0.874291	0.214107	0.61177	-1.82146	-1.92199	0.0295495	-0.993091	0.0953074	0.49297	-1.94026	-2.04079	-1.02264	0.0657578	0.46342	-1.96981	-2.07034	1.0884	1.48606	-0.947165	-1.0477	0.397662	-2.03556	-2.1361	-2.43323	-2.53376	-0.100538	0.820601	0.777147	0.110069	0.68335	0.253136	0.00297925	0.0019964	0.949675	0.0476459	0.838794	0.301234	0.000751233
105	Q2FUZ2	SAOUHSC_02953	>tr|Q2FUZ2|Q2FUZ2_STAA8 Putative hemin transport system permease protein HrtB OS=Staphylococcus aureus (strain NCTC 8325 / PS 47) OX=93061 GN=SAOUHSC_02953 PE=3 SV=1	10	23	8 of 15	47.3015	0	2.9369e-19	-0.538839	0.0487115	-0.773058	-0.319267	Inf	-2.22229	-2.49123	0.587551	-0.234218	0.219572	Inf	-1.68346	-1.95239	-0.821769	-0.367979	Inf	-2.27101	-2.53994	0.45379	Inf	-1.44924	-1.71818	Inf	-1.90303	-2.17197	-Inf	-Inf	-0.268938	0.0571319	0.845911	0.00270881	0.145758		1.79027e-06	7.45046e-07	0.0692696	0.335902	0.391975		7.92978e-05
106	Q2FUZ6	SAOUHSC_02949	>tr|Q2FUZ6|Q2FUZ6_STAA8 Glutathione peroxidase OS=Staphylococcus aureus (strain NCTC 8325 / PS 47) OX=93061 GN=SAOUHSC_02949 PE=3 SV=1	2	5	0 of 6	44.4016	0.000534188	1.82217e-18						-Inf	-Inf					-Inf	-Inf				-Inf	-Inf			-Inf	-Inf		-Inf	-Inf	-Inf	-Inf	0.00043469
107	Q2FUZ8	SAOUHSC_02947	>tr|Q2FUZ8|Q2FUZ8_STAA8 Sulfite reductase (NADPH) flavoprotein alpha-component, putative OS=Staphylococcus aureus (strain NCTC 8325 / PS 47) OX=93061 GN=SAOUHSC_02947 PE=4 SV=1	27	86	17 of 24	55.8958	0	8.20593e-33	0.0903571	0.710063	-0.462184	-0.755034	-0.0341119	-2.74353	-2.7701	0.619706	-0.552541	-0.845391	-0.124469	-2.83389	-2.86045	-1.17225	-1.4651	-0.744175	-3.4536	-3.48016	-0.292849	0.428072	-2.28135	-2.30791	0.720922	-1.9885	-2.01506	-2.70942	-2.73598	-0.0265624	0.864975	0.193326	0.389844	0.168052	0.948794	7.98371e-05	7.21805e-05	0.253268	0.306347	0.125477	0.814874	5.6732e-05
108	Q2FUZ9	SAOUHSC_02945	>tr|Q2FUZ9|Q2FUZ9_STAA8 Precorrin-2 dehydrogenase OS=Staphylococcus aureus (strain NCTC 8325 / PS 47) OX=93061 GN=SAOUHSC_02945 PE=4 SV=1	9	22	12 of 18	54.757	0	1.56657e-29	0.322803	0.964685	0.390305	-0.171308	0.137818	-2.06004	-2.42622	0.641882	0.0675019	-0.494111	-0.184985	-2.38284	-2.74902	-0.57438	-1.13599	-0.826867	-3.02472	-3.3909	-0.561613	-0.252487	-2.45034	-2.81652	0.309126	-1.88873	-2.25491	-2.19786	-2.56403	-0.366178	0.656562	0.20081	0.474349	0.750938	0.815463	0.00284952	0.000949037	0.448327	0.921051	0.473991	0.798181	0.00494582
109	Q2FV01	SAOUHSC_02943	>tr|Q2FV01|Q2FV01_STAA8 Citrate transporter, putative OS=Staphylococcus aureus (strain NCTC 8325 / PS 47) OX=93061 GN=SAOUHSC_02943 PE=4 SV=1	4	9	2 of 8	48.2951	0	1.86043e-15			-Inf			-Inf	-Inf		-Inf			-Inf	-Inf	-Inf			-Inf	-Inf	Inf	Inf	-1.94001	-2.31964		-Inf	-Inf	-Inf	-Inf	-0.379628
110	Q2FV02	SAOUHSC_02942	>tr|Q2FV02|Q2FV02_STAA8 Anaerobic ribonucleoside-triphosphate reductase, putative OS=Staphylococcus aureus (strain NCTC 8325 / PS 47) OX=93061 GN=SAOUHSC_02942 PE=4 SV=1	15	32	0 of 6	48.7851	0	2.68914e-24						-Inf	-Inf					-Inf	-Inf				-Inf	-Inf			-Inf	-Inf		-Inf	-Inf	-Inf	-Inf	-0.292439
111	Q2FV06	SAOUHSC_02937	>tr|Q2FV06|Q2FV06_STAA8 Choline transporter, putative OS=Staphylococcus aureus (strain NCTC 8325 / PS 47) OX=93061 GN=SAOUHSC_02937 PE=3 SV=1	4	9	7 of 14	45.3507	0.000534188	6.39999e-12	-Inf	-Inf	-Inf	-Inf	-Inf	-Inf	-Inf	1.41786	1.28098	3.38996	1.89996	-0.441595	-0.807869	-0.136879	1.97209	0.482096	-1.85946	-2.22573	2.10897	0.618975	-1.72258	-2.08885	-1.49	-3.83155	-4.19782	-2.34155	-2.70783	-0.366274								0.0297702	0.0196737	0.000333203	0.00292256	0.293145
112	Q2FV07	SAOUHSC_02936	>tr|Q2FV07|Q2FV07_STAA8 Lactamase_B domain-containing protein OS=Staphylococcus aureus (strain NCTC 8325 / PS 47) OX=93061 GN=SAOUHSC_02936 PE=4 SV=1	1	3	0 of 20	41.7993	0.00257998	2.65793e-12	0.169949	2.04219	1.02913	0.158239	0.0416016	0.586907	0.913584	1.87224	0.859184	-0.0117095	-0.128347	0.416958	0.743635	-1.01306	-1.88395	-2.00059	-1.45528	-1.12861	-0.870893	-0.987531	-0.442225	-0.115549	-0.116638	0.428668	0.755345	0.545306	0.871982	0.326677	0.653002	0.000333346	0.0280593	0.707719	0.912006	0.137318	0.0467049	0.000674307	0.0591163	0.9778	0.733726	0.280082
113	Q2FV08	SAOUHSC_02935	>tr|Q2FV08|Q2FV08_STAA8 HTH-type transcriptional regulator OS=Staphylococcus aureus (strain NCTC 8325 / PS 47) OX=93061 GN=SAOUHSC_02935 PE=3 SV=1	13	46	13 of 24	51.9082	0	5.98318e-25	-0.860608	-0.0215059	-0.945324	-0.970211	-1.28308	-1.26249	-1.93669	0.839102	-0.0847157	-0.109603	-0.42247	-0.401878	-1.07608	-0.923818	-0.948705	-1.26157	-1.24098	-1.91518	-0.0248874	-0.337754	-0.317162	-0.991366	-0.312867	-0.292275	-0.966479	0.0205922	-0.653612	-0.674204	0.0172171	0.947882	0.0100437	0.00855907	0.00111908	0.00127937	1.92537e-05	0.0197085	0.796999	0.739463	0.210559	0.232568
114	Q2FV10	SAOUHSC_02933	>tr|Q2FV10|Q2FV10_STAA8 Betaine aldehyde dehydrogenase OS=Staphylococcus aureus (strain NCTC 8325 / PS 47) OX=93061 GN=SAOUHSC_02933 PE=3 SV=1	25	100	8 of 24	57.4241	0	3.02771e-37	-4.93917	-2.42593	-3.28113	-1.32079	-4.12606	-3.58984	-3.21984	2.51324	1.65804	3.61838	0.813107	1.34933	1.71933	-0.855202	1.10514	-1.70013	-1.16391	-0.793912	1.96034	-0.844929	-0.308712	0.0612904	-2.80527	-2.26905	-1.89905	0.536218	0.90622	0.370002	2.04126e-07	0.000624734	3.07652e-05	0.0346823	2.07702e-06	1.11014e-05	3.78409e-05	0.000454656	0.0104942	1.01235e-05	0.174522	0.0314308
115	Q2FV11	betA	>sp|Q2FV11|BETA_STAA8 Oxygen-dependent choline dehydrogenase OS=Staphylococcus aureus (strain NCTC 8325 / PS 47) OX=93061 GN=betA PE=3 SV=1	34	100	6 of 24	54.2091	0	9.19335e-36	-4.40166	-2.309	-3.39159	-0.583168	-4.14689	-5.48554	-5.61738	2.09266	1.01007	3.81849	0.254766	-1.08389	-1.21573	-1.08259	1.72583	-1.83789	-3.17655	-3.30838	2.80842	-0.755301	-2.09396	-2.22579	-3.56372	-4.90238	-5.03421	-1.33865	-1.47049	-0.131838	8.43964e-09	3.25311e-05	3.02183e-07	0.168899	1.95631e-08	3.45969e-10	2.43352e-10	9.29343e-05	0.0238809	6.13368e-08	0.537922	0.0164958
116	Q2FV12	SAOUHSC_02931	>tr|Q2FV12|Q2FV12_STAA8 YozE_SAM_like domain-containing protein OS=Staphylococcus aureus (strain NCTC 8325 / PS 47) OX=93061 GN=SAOUHSC_02931 PE=4 SV=1	2	2	3 of 5	39.8617	0.00407539	1.8141e-06	Inf	Inf	Inf	1.33475	Inf	1.42095	Inf			-Inf		-Inf			-Inf		-Inf		-Inf		-Inf		Inf	0.0861948	Inf	-Inf		Inf				0.329864		0.38263
117	Q2FV13	SAOUHSC_02930	>tr|Q2FV13|Q2FV13_STAA8 Signal transduction protein TRAP OS=Staphylococcus aureus (strain NCTC 8325 / PS 47) OX=93061 GN=SAOUHSC_02930 PE=3 SV=1	4	9	17 of 23	37.9703	0.00453172	3.65587e-09	0.222197	-0.419432	-1.05603	0.274512	0.252354	-2.04583	-2.43159	-0.641628	-1.27823	0.0523157	0.0301577	-2.26802	-2.65379	-0.636597	0.693944	0.671786	-1.6264	-2.01216	1.33054	1.30838	-0.989798	-1.37556	-0.022158	-2.32034	-2.70611	-2.29818	-2.68395	-0.385766	0.518049	0.230621	0.00666072	0.426275	0.463815	2.05151e-05	2.85995e-06	0.0494705	0.000688384	0.864	0.92132	1.73218e-06
118	Q2FV14	SAOUHSC_02929	>tr|Q2FV14|Q2FV14_STAA8 Acyl-CoA synthetase OS=Staphylococcus aureus (strain NCTC 8325 / PS 47) OX=93061 GN=SAOUHSC_02929 PE=4 SV=1	35	100	6 of 24	55.6038	0	6.9714e-42	-0.510485	-0.720374	-1.42534	-0.728271	-0.298571	-2.21692	-2.30458	-0.209889	-0.914857	-0.217786	0.211914	-1.70643	-1.79409	-0.704968	-0.00789643	0.421803	-1.49655	-1.5842	0.697071	1.12677	-0.791578	-0.879237	0.4297	-1.48865	-1.57631	-1.91835	-2.00601	-0.0876594	0.359483	0.201733	0.0180402	0.197084	0.58871	0.000841543	0.000599602	0.703199	0.110263	0.692644	0.700487	0.00614701
119	Q2FV16	mqo	>tr|Q2FV16|Q2FV16_STAA8 Probable malate:quinone oxidoreductase OS=Staphylococcus aureus (strain NCTC 8325 / PS 47) OX=93061 GN=mqo PE=3 SV=1	27	100	0 of 24	58.631	0	4.79227e-42	-0.0952921	0.333483	-0.0604057	-0.1253	-0.134682	-1.74168	-1.86648	0.428776	0.0348864	-0.0300076	-0.0393899	-1.64639	-1.77119	-0.393889	-0.458783	-0.468165	-2.07517	-2.19996	-0.0648939	-0.0742762	-1.68128	-1.80607	-0.00938231	-1.61638	-1.74118	-1.607	-1.7318	-0.124796	0.74266	0.259474	0.834959	0.666335	0.643181	1.51705e-05	6.76546e-06	0.152266	0.90418	0.917524	0.891889	2.86025e-05
120	Q2FV17	fda	>sp|Q2FV17|ALF1_STAA8 Fructose-bisphosphate aldolase class 1 OS=Staphylococcus aureus (strain NCTC 8325 / PS 47) OX=93061 GN=fda PE=3 SV=1	28	100	0 of 24	53.5403	0	1.64882e-35	-0.498203	-0.693652	-1.11	-0.343516	-1.04651	-1.05951	-0.203409	-0.195449	-0.611795	0.154688	-0.548309	-0.561306	0.294794	-0.416346	0.350136	-0.35286	-0.365857	0.490242	0.766482	0.0634858	0.0504891	0.906589	-0.702997	-0.715993	0.140106	-0.0129967	0.843103	0.856099	0.0088685	0.00075813	5.7223e-06	0.0567245	1.14569e-05	9.92313e-06	0.241594	0.259728	0.00212438	0.368812	0.0047332	0.00401832
121	Q2FV19	SAOUHSC_02921	>tr|Q2FV19|Q2FV19_STAA8 Alpha-acetolactate decarboxylase OS=Staphylococcus aureus (strain NCTC 8325 / PS 47) OX=93061 GN=SAOUHSC_02921 PE=3 SV=1	9	27	15 of 22	50.0599	0	7.00729e-30	1.37842	1.98884	0.77031	0.422796	1.85954	-0.627778	-0.834567	0.610421	-0.608108	-0.955623	0.481119	-2.0062	-2.21299	-1.21853	-1.56604	-0.129302	-2.61662	-2.82341	-0.347514	1.08923	-1.39809	-1.60488	1.43674	-1.05057	-1.25736	-2.48732	-2.6941	-0.206788	0.111573	0.0420907	0.358705	0.610587	0.0379963	0.452134	0.3213	0.464484	0.416315	0.20922	0.518284	0.0152394
122	Q2FV20	SAOUHSC_02920	>tr|Q2FV20|Q2FV20_STAA8 2-dehydropantoate 2-reductase OS=Staphylococcus aureus (strain NCTC 8325 / PS 47) OX=93061 GN=SAOUHSC_02920 PE=3 SV=1	10	36	9 of 24	49.6859	0	9.38608e-31	-0.048945	0.610499	-0.52917	0.0438893	0.34697	-1.36373	-1.86164	0.659444	-0.480225	0.0928343	0.395915	-1.31479	-1.8127	-1.13967	-0.56661	-0.26353	-1.97423	-2.47214	0.573059	0.87614	-0.834564	-1.33247	0.30308	-1.40762	-1.90553	-1.7107	-2.20861	-0.497906	0.911858	0.179807	0.241676	0.920928	0.436996	0.0064148	0.000577212	0.149233	0.286176	0.833786	0.376493	0.00811697
123	Q2FV21	panB	>sp|Q2FV21|PANB_STAA8 3-methyl-2-oxobutanoate hydroxymethyltransferase OS=Staphylococcus aureus (strain NCTC 8325 / PS 47) OX=93061 GN=panB PE=3 SV=2	21	88	8 of 24	54.2544	0	5.9419e-27	0.581658	1.98286	0.96657	-0.345945	0.84301	0.288259	0.901606	1.4012	0.384912	-0.927603	0.261353	-0.293399	0.319948	-1.01629	-2.3288	-1.13985	-1.6946	-1.08125	-1.31252	-0.123559	-0.678311	-0.064964	1.18896	0.634204	1.24755	-0.554751	0.0585954	0.613347	0.212718	0.000425025	0.0465778	0.4514	0.0782852	0.529192	0.0613899	0.0065063	0.403084	0.0550111	0.5679	0.521969
124	Q2FV22	panC	>sp|Q2FV22|PANC_STAA8 Pantothenate synthetase OS=Staphylococcus aureus (strain NCTC 8325 / PS 47) OX=93061 GN=panC PE=1 SV=1	23	100	14 of 24	56.285	0	1.3378e-27	0.0139166	1.09155	0.258698	-0.516018	0.345848	-2.67788	-2.77221	1.07763	0.244782	-0.529935	0.331932	-2.69179	-2.78613	-0.832847	-1.60756	-0.745697	-3.76942	-3.86376	-0.774717	0.0871497	-2.93658	-3.03091	0.861866	-2.16186	-2.2562	-3.02373	-3.11806	-0.0943367	0.977128	0.0363652	0.595738	0.29625	0.479702	3.96015e-05	2.70565e-05	0.038499	0.615502	0.283865	0.497286	3.74254e-05
125	Q2FV23	panD	>sp|Q2FV23|PAND_STAA8 Aspartate 1-decarboxylase OS=Staphylococcus aureus (strain NCTC 8325 / PS 47) OX=93061 GN=panD PE=3 SV=2	5	15	1 of 19	43.3503	0.00157233	1.33244e-16	0.847023	Inf	5.55579	-0.0855009	1.32182	1.18632	1.71537	Inf	4.70877	-0.932524	0.474793	0.339295	0.868344	-Inf	-Inf	-Inf	-Inf	-Inf	-5.64129	-4.23397	-4.36947	-3.84042	1.40732	1.27182	1.80087	-0.135497	0.393551	0.529048	9.95746e-05		5.28733e-12	0.575856	1.25595e-06	3.86088e-06	7.48215e-08		3.70943e-11	4.11486e-05	0.00772504	0.0415175
126	Q2FV24	SAOUHSC_02915	>tr|Q2FV24|Q2FV24_STAA8 PepX_C domain-containing protein OS=Staphylococcus aureus (strain NCTC 8325 / PS 47) OX=93061 GN=SAOUHSC_02915 PE=4 SV=1	15	34	14 of 21	46.7666	0	1.21127e-24	0.585226	0.831416	-0.492674	-0.213619	1.30688	-1.48035	-1.29641	0.24619	-1.0779	-0.798844	0.721654	-2.06557	-1.88164	-1.32409	-1.04503	0.475464	-2.31176	-2.12783	0.279055	1.79955	-0.987673	-0.80374	1.5205	-1.26673	-1.0828	-2.78723	-2.60329	0.183932	0.411912	0.385672	0.488038	0.761886	0.0808129	0.051478	0.0829974	0.782428	0.104428	0.218253	0.263481	0.00526756
127	Q2FV26	SAOUHSC_02913	>tr|Q2FV26|Q2FV26_STAA8 HTH tetR-type domain-containing protein OS=Staphylococcus aureus (strain NCTC 8325 / PS 47) OX=93061 GN=SAOUHSC_02913 PE=4 SV=1	5	10	0 of 6	41.1657	0.00308483	1.53606e-14						-Inf	-Inf					-Inf	-Inf				-Inf	-Inf			-Inf	-Inf		-Inf	-Inf	-Inf	-Inf	-0.636311
128	Q2FV27	SAOUHSC_02912	>tr|Q2FV27|Q2FV27_STAA8 3-dmu-9_3-mt domain-containing protein OS=Staphylococcus aureus (strain NCTC 8325 / PS 47) OX=93061 GN=SAOUHSC_02912 PE=4 SV=1	12	34	15 of 24	52.1695	0	7.45697e-29	0.358189	0.463624	-0.548506	-0.952048	0.387589	-0.0780036	0.431532	0.105435	-0.906695	-1.31024	0.0293999	-0.436192	0.0733427	-1.01213	-1.41567	-0.0760354	-0.541628	-0.0320925	-0.403542	0.936095	0.470502	0.980037	1.33964	0.874045	1.38358	-0.465592	0.0439429	0.509535	0.424893	0.304928	0.227871	0.0448407	0.388701	0.860705	0.338556	0.812587	0.0547022	0.00856189	0.947246	0.333515
129	Q2FV28	queH	>tr|Q2FV28|Q2FV28_STAA8 Epoxyqueuosine reductase QueH OS=Staphylococcus aureus (strain NCTC 8325 / PS 47) OX=93061 GN=queH PE=3 SV=1	18	70	16 of 22	52.1029	0	4.59854e-35	1.15558	1.60176	0.872596	0.223819	0.665658	-2.79368	-3.16821	0.446179	-0.282981	-0.931758	-0.48992	-3.94926	-4.32379	-0.72916	-1.37794	-0.936098	-4.39544	-4.76997	-0.648777	-0.206939	-3.66628	-4.04081	0.441838	-3.0175	-3.39203	-3.45934	-3.83387	-0.37453	0.184326	0.192655	0.30952	0.790742	0.434607	0.00452369	0.0018437	0.708734	0.737455	0.279107	0.563263	0.000297585
130	Q2FV29	SAOUHSC_02910	>tr|Q2FV29|Q2FV29_STAA8 Uncharacterized protein OS=Staphylococcus aureus (strain NCTC 8325 / PS 47) OX=93061 GN=SAOUHSC_02910 PE=4 SV=1	3	10	5 of 11	45.4312	0.000534188	4.11095e-23			-Inf	-Inf	-Inf	-Inf	-Inf		-Inf	-Inf	-Inf	-Inf	-Inf	-Inf	-Inf	-Inf	-Inf	-Inf	-0.160377	-1.5975	-3.43726	-3.55753	-1.43712	-3.27689	-3.39716	-1.83976	-1.96004	-0.120271
131	Q2FV30	SAOUHSC_02909	>tr|Q2FV30|Q2FV30_STAA8 DHOdehase OS=Staphylococcus aureus (strain NCTC 8325 / PS 47) OX=93061 GN=SAOUHSC_02909 PE=3 SV=1	29	100	8 of 24	51.6153	0	3.49651e-34	0.0596643	-0.69439	-1.32572	-0.179604	0.32725	-3.01071	-2.62442	-0.754054	-1.38538	-0.239268	0.267586	-3.07037	-2.68408	-0.631328	0.514786	1.02164	-2.31632	-1.93003	1.14611	1.65297	-1.68499	-1.2987	0.506854	-2.8311	-2.44481	-3.33796	-2.95167	0.386289	0.894568	0.136656	0.00862458	0.690604	0.470885	4.30765e-06	2.14422e-05	0.108151	0.006508	0.596648	0.554387	3.39317e-06
132	Q2FV31	SAOUHSC_02908	>sp|Q2FV31|KT3K_STAA8 Probable ketoamine kinase SAOUHSC_02908 OS=Staphylococcus aureus (strain NCTC 8325 / PS 47) OX=93061 GN=SAOUHSC_02908 PE=1 SV=1	12	33	16 of 22	48.2254	0	2.6793e-28	0.970349	-0.179222	-1.37305	-0.838433	-0.488137	-4.12009	-4.1279	-1.14957	-2.3434	-1.80878	-1.45849	-5.09044	-5.09825	-1.19383	-0.65921	-0.308914	-3.94087	-3.94868	0.534619	0.884915	-2.74704	-2.75485	0.350296	-3.28166	-3.28947	-3.63195	-3.63977	-0.0078148	0.380166	0.880744	0.220574	0.446672	0.655479	0.00177563	0.00175027	0.301173	0.0282182	0.0798458	0.150067	0.000109159
133	Q2FV34	SAOUHSC_02905	>tr|Q2FV34|Q2FV34_STAA8 Uncharacterized protein OS=Staphylococcus aureus (strain NCTC 8325 / PS 47) OX=93061 GN=SAOUHSC_02905 PE=4 SV=1	3	7	10 of 22	53.8575	0	2.22473e-38	0.312051	0.88141	1.23318	-1.30867	1.85594	0.114923	0.446129	0.569359	0.921128	-1.62072	1.54389	-0.197128	0.134078	0.351769	-2.19008	0.974527	-0.766487	-0.435281	-2.54185	0.622758	-1.11826	-0.78705	3.1646	1.42359	1.7548	-1.74101	-1.40981	0.331206	0.570778	0.156621	0.0377629	0.0288843	0.00388311	0.833783	0.420479	0.307427	0.0760217	0.00456835	0.0062783	0.687994
134	Q2FV39	SAOUHSC_02900	>sp|Q2FV39|Y2900_STAA8 Uncharacterized hydrolase SAOUHSC_02900 OS=Staphylococcus aureus (strain NCTC 8325 / PS 47) OX=93061 GN=SAOUHSC_02900 PE=3 SV=1	27	100	10 of 24	53.4496	0	8.01983e-29	0.722842	-0.346683	-0.79643	-0.936964	-0.306573	-1.39507	-0.291197	-1.06952	-1.51927	-1.65981	-1.02941	-2.11791	-1.01404	-0.449748	-0.590282	0.0401096	-1.04839	0.0554857	-0.140534	0.489857	-0.598643	0.505233	0.630391	-0.458109	0.645768	-1.0885	0.0153761	1.10388	0.0644626	0.355049	0.0438546	0.0203851	0.41207	0.00146816	0.435433	0.0096433	0.000716681	0.000321235	0.0121185	2.61622e-05
135	Q2FV40	SAOUHSC_02899	>tr|Q2FV40|Q2FV40_STAA8 Amidohydro-rel domain-containing protein OS=Staphylococcus aureus (strain NCTC 8325 / PS 47) OX=93061 GN=SAOUHSC_02899 PE=4 SV=1	19	57	14 of 24	56.5191	0	2.75107e-41	0.455495	-0.760055	-1.64812	-0.770814	0.490786	-2.05214	-1.38904	-1.21555	-2.10361	-1.22631	0.0352912	-2.50763	-1.84453	-0.888063	-0.0107593	1.25084	-1.29208	-0.628981	0.877303	2.1389	-0.404018	0.259082	1.2616	-1.28132	-0.618221	-2.54292	-1.87982	0.6631	0.315111	0.102771	0.00173843	0.0983785	0.280301	0.000254858	0.006033	0.0137269	0.000200522	0.0130513	0.936953	3.22534e-05
136	Q2FV41	SAOUHSC_02898	>tr|Q2FV41|Q2FV41_STAA8 Uncharacterized protein OS=Staphylococcus aureus (strain NCTC 8325 / PS 47) OX=93061 GN=SAOUHSC_02898 PE=3 SV=1	11	36	17 of 24	54.3853	0	7.76641e-37	0.497636	1.26012	0.124882	-0.513731	0.412095	-2.32399	-2.50927	0.762481	-0.372754	-1.01137	-0.0855412	-2.82162	-3.00691	-1.13523	-1.77385	-0.848022	-3.58411	-3.76939	-0.638613	0.287212	-2.44887	-2.63415	0.925826	-1.81026	-1.99554	-2.73608	-2.92136	-0.185281	0.280701	0.0121408	0.782927	0.266007	0.368926	8.52109e-05	3.76348e-05	0.106455	0.415301	0.0374498	0.850221	9.991e-06
137	Q2FV42	SAOUHSC_02897	>sp|Q2FV42|Y2897_STAA8 HTH-type transcriptional regulator SAOUHSC_02897 OS=Staphylococcus aureus (strain NCTC 8325 / PS 47) OX=93061 GN=SAOUHSC_02897 PE=4 SV=1	5	12	8 of 13	50.319	0	3.39246e-25	0.000704241	Inf	0.132247	-0.881747	Inf	-0.369917	-1.00162	Inf	0.131543	-0.882452	Inf	-0.370622	-1.00232	-Inf	-Inf		-Inf	-Inf	-1.01399	Inf	-0.502165	-1.13387	Inf	0.51183	-0.119871	-Inf	-Inf	-0.631701	0.999033		0.781145	0.0956045		0.405663	0.0477756		0.82131	0.159689		0.506063
138	Q2FV43	SAOUHSC_02896	>tr|Q2FV43|Q2FV43_STAA8 Uncharacterized protein OS=Staphylococcus aureus (strain NCTC 8325 / PS 47) OX=93061 GN=SAOUHSC_02896 PE=4 SV=1	3	6	7 of 12	41.7603	0.00257998	1.81161e-18	1.15017	0.489209	-0.860634	-2.60358	Inf	-1.98824	-1.44695	-0.660958	-2.0108	-3.75375	Inf	-3.13841	-2.59711	-1.34984	-3.09279	Inf	-2.47745	-1.93616	-1.74295	Inf	-1.12761	-0.586313	Inf	0.615341	1.15664	-Inf	-Inf	0.541297	0.576298	0.809556	0.607622	0.179191		0.286621	0.425219	0.745356	0.25703	0.0741723		0.118556
[truncated: 1,866 more rows]
[truncated: 76 more columns]

[truncated: 10 more sheets: Table S7.2, Table S8.1, Table S8.2, Table S9, Table S10.1, Table S10.2, Table S10.3, Table S11.1, Table S11.2, Table S11.3]
